# Supplementary material for: Ephemeral data handling in microservices with Tquery
Source: PeerJ Comput Sci. 2022 Jul 22;8:e1037. doi: 10.7717/peerj-cs.1037 (PMC9454887; doi:10.7717/peerj-cs.1037)
Supplement: Supplemental Information 1 — The JSON files that we generated to benchmark our system and the other scripts used for benchmarking. [file peerj-cs-08-1037-s001.zip]

Archive with 217 entries (189 files):
- src/
- src/utils.sh
- src/analyze.ipynb
- src/combineStat/
- src/queryservice_restarter.ol
- src/MongoService.ol
- src/pipelineTest.ol
- __MACOSX/src/._pipelineTest.ol
- src/jpm.json
- __MACOSX/src/._jpm.json
- src/MongoDBDriver.ol
- src/DataLoader.ol
- src/TqueryService.ol
- src/packages/
- src/.gradle/
- src/lib/
- src/_packages/
- src/singleStageTest.ol
- __MACOSX/src/._singleStageTest.ol
- src/killall.bash
- __MACOSX/src/._killall.bash
- src/batch_dataloader.ol
- __MACOSX/src/._batch_dataloader.ol
- src/combineStat/utils.kt
- src/combineStat/CombineStatistics.jar
- src/combineStat/main.kt
- src/packages/@thesave/
- src/packages/@jolie/
- src/.gradle/vcs-1/
- src/.gradle/configuration-cache/
- src/.gradle/checksums/
- src/.gradle/7.0/
- src/lib/slf4j-simple-1.7.30.jar
- src/lib/tquery-0.4.10.jar
- src/lib/slf4j-api-1.7.30.jar
- src/lib/jsdt-core-0.2.1.jar
- src/lib/mongodb-driver-core-4.2.3.jar
- src/lib/rxjava-3.0.13.jar
- src/lib/reactive-streams-1.0.3.jar
- src/lib/mongodb-driver-sync-4.2.3.jar
- src/lib/jolie-mongodb-driver-0.2.4.jar
- src/lib/bson-4.2.3.jar
- src/lib/execCommand-0.1.5.jar
- src/_packages/execCommand/
- src/_packages/@jolie/
- src/packages/@thesave/jsdt_core/
- src/packages/@thesave/exec_command/
- src/packages/@jolie/tquery/
- src/.gradle/7.0/vcsMetadata-1/
- src/.gradle/7.0/fileChanges/
- src/.gradle/7.0/dependencies-accessors/
- src/.gradle/7.0/fileHashes/
- src/_packages/@jolie/tquery/
- src/packages/@thesave/jsdt_core/jpm.json
- src/packages/@thesave/exec_command/jpm.json
- src/packages/@thesave/exec_command/README.md
- src/packages/@thesave/exec_command/main.ol
- src/packages/@jolie/tquery/jpm.json
- src/packages/@jolie/tquery/README.md
- src/packages/@jolie/tquery/main.ol
- src/packages/@jolie/tquery/tquery_logo.png
- data/
- data/biometric-0.json
- data/sleeplog_generator.js
- __MACOSX/data/._sleeplog_generator.js
- data/sleeplog-4.json
- __MACOSX/data/._sleeplog-4.json
- data/_sleeplog-1.json
- __MACOSX/data/.__sleeplog-1.json
- data/sleeplog-5.json
- data/biometric-1.json
- data/sleeplog-2.json
- data/sleeplog-3.json
- data/_sleeplog-5.json
- data/sleeplog-0.json
- data/biometric-4.json
- data/biometric-5.json
- data/sleeplog-1.json
- data/sleeping_log.template.json
- __MACOSX/data/._sleeping_log.template.json
- data/_sleeplog-4.json
- data/biometric-2.json
- data/_sleeplog-3.json
- data/_sleeplog-2.json
- data/biometric-3.json
- plot/
- plot/results-b5.dat
- plot/results-b12.dat
- plot/results-b10.dat
- plot/results-b15.dat
- plot/results-b20.dat
- plot/results-b8.dat
- README.md
- res-nojournal/
- res-nojournal/mongo_s2_b20.dat
- res-nojournal/mongo_s2_b8.dat
- res-nojournal/mongo_s5_b5.dat
- res-nojournal/mongo_s3_b20.dat
- res-nojournal/mongo_s4_b8.dat
- res-nojournal/mongo_s4_b12.dat
- res-nojournal/mongo_s1_b5.dat
- res-nojournal/mongo_s1_b20.dat
- res-nojournal/mongo_s5_b15.dat
- res-nojournal/mongo_s4_b10.dat
- res-nojournal/mongo_s5_b10.dat
- res-nojournal/mongo_s4_b15.dat
- res-nojournal/mongo_s5_b12.dat
- res-nojournal/mongo_s3_b5.dat
- res-nojournal/mongo_s3_b8.dat
- res-nojournal/mongo_s1_b15.dat
- res-nojournal/mongo_s5_b20.dat
- res-nojournal/mongo_s1_b10.dat
- res-nojournal/mongo_s4_b20.dat
- res-nojournal/mongo_s1_b8.dat
- res-nojournal/mongo_s1_b12.dat
- res-nojournal/mongo_s4_b5.dat
- res-nojournal/mongo_s2_b15.dat
- res-nojournal/mongo_s3_b10.dat
- res-nojournal/mongo_s5_b8.dat
- res-nojournal/mongo_s3_b12.dat
- res-nojournal/mongo_s2_b5.dat
- res-nojournal/mongo_s2_b12.dat
- res-nojournal/mongo_s2_b10.dat
- res-nojournal/mongo_s3_b15.dat
- res-nojournal-inmemory/
- res-nojournal-inmemory/mongo_s2_b20.dat
- res-nojournal-inmemory/mongo_s2_b8.dat
- res-nojournal-inmemory/mongo_s5_b5.dat
- res-nojournal-inmemory/mongo_s3_b20.dat
- res-nojournal-inmemory/mongo_s4_b8.dat
- res-nojournal-inmemory/mongo_s4_b12.dat
- res-nojournal-inmemory/mongo_s1_b5.dat
- res-nojournal-inmemory/mongo_s1_b20.dat
- res-nojournal-inmemory/mongo_s5_b15.dat
- res-nojournal-inmemory/mongo_s4_b10.dat
- res-nojournal-inmemory/mongo_s5_b10.dat
- res-nojournal-inmemory/mongo_s4_b15.dat
- res-nojournal-inmemory/mongo_s5_b12.dat
- res-nojournal-inmemory/mongo_s3_b5.dat
- res-nojournal-inmemory/mongo_s3_b8.dat
- res-nojournal-inmemory/mongo_s1_b15.dat
- res-nojournal-inmemory/mongo_s5_b20.dat
- res-nojournal-inmemory/mongo_s1_b10.dat
- res-nojournal-inmemory/mongo_s4_b20.dat
- res-nojournal-inmemory/mongo_s1_b8.dat
- res-nojournal-inmemory/mongo_s1_b12.dat
- res-nojournal-inmemory/mongo_s4_b5.dat
- res-nojournal-inmemory/mongo_s2_b15.dat
- res-nojournal-inmemory/mongo_s3_b10.dat
- res-nojournal-inmemory/mongo_s5_b8.dat
- res-nojournal-inmemory/mongo_s3_b12.dat
- res-nojournal-inmemory/mongo_s2_b5.dat
- res-nojournal-inmemory/mongo_s2_b12.dat
- res-nojournal-inmemory/mongo_s2_b10.dat
- res-nojournal-inmemory/mongo_s3_b15.dat
- res-tquery/
- res-tquery/tquery_s5_b8.dat
- res-tquery/tquery_s5_b10.dat
- res-tquery/tquery_s4_b15.dat
- res-tquery/tquery_s5_b12.dat
- res-tquery/tquery_s4_b12.dat
- res-tquery/tquery_s5_b15.dat
- res-tquery/tquery_s4_b10.dat
- res-tquery/tquery_s2_b5.dat
- res-tquery/tquery_s1_b20.dat
- res-tquery/tquery_s3_b8.dat
- res-tquery/tquery_s3_b20.dat
- res-tquery/tquery_s4_b5.dat
- res-tquery/tquery_s2_b20.dat
- res-tquery/tquery_s1_b8.dat
- res-tquery/tquery_s2_b12.dat
- res-tquery/tquery_s1_b5.dat
- res-tquery/tquery_s2_b10.dat
- res-tquery/tquery_s4_b8.dat
- res-tquery/tquery_s3_b15.dat
- res-tquery/tquery_s3_b5.dat
- res-tquery/tquery_s2_b15.dat
- res-tquery/tquery_s3_b10.dat
- res-tquery/tquery_s3_b12.dat
- res-tquery/tquery_s2_b8.dat
- res-tquery/tquery_s4_b20.dat
- res-tquery/tquery_s1_b10.dat
- res-tquery/tquery_s1_b12.dat
- res-tquery/tquery_s5_b20.dat
- res-tquery/tquery_s5_b5.dat
- res-tquery/tquery_s1_b15.dat
- res-vanilla/
- res-vanilla/mongo_s2_b20.dat
- res-vanilla/mongo_s2_b8.dat
- res-vanilla/mongo_s5_b5.dat
- res-vanilla/mongo_s3_b20.dat
- res-vanilla/mongo_s4_b8.dat
- res-vanilla/mongo_s4_b12.dat
- res-vanilla/mongo_s1_b5.dat
- res-vanilla/mongo_s1_b20.dat
- res-vanilla/mongo_s5_b15.dat
- res-vanilla/mongo_s4_b10.dat
- res-vanilla/mongo_s5_b10.dat
- res-vanilla/mongo_s4_b15.dat
- res-vanilla/mongo_s5_b12.dat
- res-vanilla/mongo_s3_b5.dat
- res-vanilla/mongo_s3_b8.dat
- res-vanilla/mongo_s1_b15.dat
- res-vanilla/mongo_s5_b20.dat
- res-vanilla/mongo_s1_b10.dat
- res-vanilla/mongo_s4_b20.dat
- res-vanilla/mongo_s1_b8.dat
- res-vanilla/mongo_s1_b12.dat
- res-vanilla/mongo_s4_b5.dat
- res-vanilla/mongo_s2_b15.dat
- res-vanilla/mongo_s3_b10.dat
- res-vanilla/mongo_s5_b8.dat
- res-vanilla/mongo_s3_b12.dat
- res-vanilla/mongo_s2_b5.dat
- res-vanilla/mongo_s2_b12.dat
- res-vanilla/mongo_s2_b10.dat
- res-vanilla/mongo_s3_b15.dat
