# Supplementary material for: Ephemeral data handling in microservices with Tquery
Source: PeerJ Comput Sci. 2022 Jul 22;8:e1037. doi: 10.7717/peerj-cs.1037 (PMC9454887; doi:10.7717/peerj-cs.1037)
Supplement: Supplemental Information 1 — The JSON files that we generated to benchmark our system and the other scripts used for benchmarking. [file peerj-cs-08-1037-s001.zip › src/utils.sh]

LOADER=54321
QUERYSERVICE=12345

sendMessage(){
#  echo "$1" | netcat -c localhost 12345
  COMMAND="ncat"
  PARAMETERS=""
  if ! command -v $COMMAND &> /dev/null
  then
      COMMAND="netcat"
      PARAMETERS="-c"
  fi
  if ! command -v $COMMAND &> /dev/null
  then
      echo "Neither 'ncat' nor 'netcat' could not be found. Exiting"
      exit
  fi
  echo "$1" | $COMMAND $PARAMETERS localhost $2
}

recvMessage() {
  COMMAND="ncat"
  if ! command -v $COMMAND &> /dev/null
  then
      COMMAND="netcat"
  fi
  if ! command -v $COMMAND &> /dev/null
  then
      echo "Neither 'ncat' nor 'netcat' could not be found. Exiting"
      exit
  fi
  message=$("$COMMAND" -l -p $1)
  echo $message
}
