# Supplementary material for: Ephemeral data handling in microservices with Tquery
Source: PeerJ Comput Sci. 2022 Jul 22;8:e1037. doi: 10.7717/peerj-cs.1037 (PMC9454887; doi:10.7717/peerj-cs.1037)
Supplement: Supplemental Information 1 — The JSON files that we generated to benchmark our system and the other scripts used for benchmarking. [file peerj-cs-08-1037-s001.zip › src/analyze.ipynb]

# %% [code]
# path = "../res-vanilla"
# path = "../res-nojournal"
path = "/Users/spz/Developer/jolie-mquery/journal/benchmark/res-tquery"
# path = "../res-nojournal-inmemory"

# %% [code]
import os
import glob
import re

import pandas as pd
import numpy as np 

times = {
    1:{5:[0.0,0.0],8:[0.0,0.0],10:[0.0,0.0],12:[0.0,0.0],15:[0.0,0.0],20:[0.0,0.0],},
    2:{5:[0.0,0.0],8:[0.0,0.0],10:[0.0,0.0],12:[0.0,0.0],15:[0.0,0.0],20:[0.0,0.0],},
    3:{5:[0.0,0.0],8:[0.0,0.0],10:[0.0,0.0],12:[0.0,0.0],15:[0.0,0.0],20:[0.0,0.0],},
    4:{5:[0.0,0.0],8:[0.0,0.0],10:[0.0,0.0],12:[0.0,0.0],15:[0.0,0.0],20:[0.0,0.0],},
    5:{5:[0.0,0.0],8:[0.0,0.0],10:[0.0,0.0],12:[0.0,0.0],15:[0.0,0.0],20:[0.0,0.0],}
}
for f in glob.glob(os.path.join(path, "*.dat")):
    filename = f.split("/")[-1].split(".")[0]
    sampling = int(''.join(list(filename.split("_")[1])[1]))
    burst = int(''.join(list(filename.split("_")[2])[1:2]))
    mean = float(np.round(np.mean(times/1000), decimals=2))
    std = float(np.round(np.std(times/1000)*100/np.mean(times/1000), decimals=2))
    times[burst][sampling] = pd.read_csv(f, header=None, sep='\n')
