# Supplementary material for: Ephemeral data handling in microservices with Tquery
Source: PeerJ Comput Sci. 2022 Jul 22;8:e1037. doi: 10.7717/peerj-cs.1037 (PMC9454887; doi:10.7717/peerj-cs.1037)
Supplement: Supplemental Information 1 — The JSON files that we generated to benchmark our system and the other scripts used for benchmarking. [file peerj-cs-08-1037-s001.zip › src/queryservice_restarter.ol]

from console import Console
from @thesave.exec_command.main import ExecCommand

service main(){

  embed Console as Console
  embed ExecCommand as ExecCommand

  inputPort IN {
    location: "local"
    oneWay: stdErr, stdOut, exitNotification
  }

  outputPort Loader {
    location: "socket://localhost:12345"
    protocol: sodep
    requestResponse: done
  }

  inputPort Restarter {
    location: "socket://localhost:54321"
    protocol: sodep
    requestResponse: startTquery, startMongo, done
  }

  execution{ concurrent }

  main
  {
    [ done()() ]{ exit }
    [ startTquery()(){
        println@Console( "received start tquery" )()
        with( request ){
        .args[#.args] = "jolie"
        .args[#.args] = "--stackTraces"
        .args[#.args] = "TqueryService.ol"
        .stderrStreamOperation = "stdErr"
        .stdoutStreamOperation = "stdOut"
        .terminationOperation = "exitNotification"
      }
      start@ExecCommand( request )
    } ]
    [ startMongo()(){
      println@Console( "received start mongo" )()
      with( request ){
        .args[#.args] = "jolie"
        .args[#.args] = "--stackTraces"
        .args[#.args] = "MongoService.ol"
        .stderrStreamOperation = "stdErr"
        .stdoutStreamOperation = "stdOut"
        .terminationOperation = "exitNotification"
      }
      start@ExecCommand( request )
    } ]
    [ stdErr( message ) ]{
      println@Console( "ERROR: " + message )()
    }
    [ stdOut( message ) ]{
      println@Console( "STDOUT: " + message )()
    }
    [ exitNotification( exitCode ) ]{
      println@Console( "Command terminated with exit code: " + exitCode )()
      done@Loader()()
    }

  }

}

// #!/bin/bash

// source utils.sh 

// start () {
//   if [ "$message" == "EXIT" ]; then
//       echo "Exiting"
//   else
//       echo "Executing jolie ${message}Service.ol"
//       jolie "${message}Service.ol"
//       sendMessage "" $LOADER
//       message=$(recvMessage $QUERYSERVICE)
//       start
//   fi
// }

// message=$(recvMessage $QUERYSERVICE)
// start
