# Supplementary material for: Ephemeral data handling in microservices with Tquery
Source: PeerJ Comput Sci. 2022 Jul 22;8:e1037. doi: 10.7717/peerj-cs.1037 (PMC9454887; doi:10.7717/peerj-cs.1037)
Supplement: Supplemental Information 1 — The JSON files that we generated to benchmark our system and the other scripts used for benchmarking. [file peerj-cs-08-1037-s001.zip › src/MongoService.ol]

/*****************************************************************************
 *  Copyright (C) 2018 by Larisa Safina <safina@imada.sdu.dk>                *
 *  Copyright (C) 2018 by Stefano Pio Zingaro <stefanopio.zingaro@unibo.it>  *
 *  Copyright (C) 2019 by Saverio Giallorenzo <saverio.giallorenzo@gmail.com>*
 *                                                                           *
 *  This program is free software; you can redistribute it and/or modify     *
 *  it under the terms of the GNU Library General Public License as          *
 *  published by the Free Software Foundation; either version 2 of the       *
 *  License, or (at your option) any later version.                          *
 *                                                                           *
 *  This program is distributed in the hope that it will be useful,          *
 *  but WITHOUT ANY WARRANTY; without even the implied warranty of           *
 *  MERCHANTABILITY or FITNESS FOR A PARTICULAR PURPOSE.  See the            *
 *  GNU General Public License for more details.                             *
 *                                                                           *
 *  You should have received a copy of the GNU Library General Public        *
 *  License along with this program; if not, write to the                    *
 *  Free Software Foundation, Inc.,                                          *
 *  59 Temple Place - Suite 330, Boston, MA  02111-1307, USA.                *
 *                                                                           *
 *  For details about the authors of this software, see the AUTHORS file.    *
 *****************************************************************************/

from console import Console
from file import File
from string_utils import StringUtils
from time import Time
from json_utils import JsonUtils
from MongoDBDriver import MongoDBDriver
from DataLoader import DataLoaderInterface, QueryServiceInterface

service MongoService 
{
  execution { concurrent }

  outputPort DataLoader {
    location: "socket://localhost:8000"
    Protocol: sodep
    interfaces: DataLoaderInterface
  }

  inputPort in {
    location: "socket://localhost:8002"
    protocol: sodep
    interfaces: QueryServiceInterface
  }

  embed Console as Console
  embed File as File
  embed StringUtils as StringUtils
  embed JsonUtils as JsonUtils
  embed MongoDBDriver as MongoDBDriver
  embed Time as Time

  init 
  {
    biometric_pipeline = 
    "[" 
    + "{\"$match\":{\"$or\":[{\"date\":[20201128]},{\"date\":[20201129]},{\"date\":[20201130]}]}}"
    + ",{\"$group\":{\"_id\":1,\"t\":{\"$push\":\"$t\"}}}"
    + ",{\"$project\":{\"_id\":1,\"t\":{\"$reduce\":{\"input\":\"$t\",\"initialValue\":[],\"in\":{\"$concatArrays\":[\"$$value\",\"$$this\"]}}},\"pseudoId\":\"@pseudo_id@\"}}"
    + ",{\"$out\":\"@collection_name@\"}"
    + "]"
    sleeplog_pipeline =
    "[" 
    + "{\"$unwind\":{\"path\":\"$M\"}}"
    + ",{\"$unwind\":{\"path\":\"$M.D\"}}"
    + ",{\"$unwind\":{\"path\":\"$M.D.L\"}}"
    + ",{\"$project\":{\"year\":\"$y\",\"month\":\"$M.m\",\"day\":\"$M.D.d\",\"quality\":\"$M.D.L.q\"}}"
    + ",{\"$match\":{\"$and\":[{\"year\":2020},{\"$and\":[{\"month\":11},{\"$or\":[{\"day\":29},{\"day\":30}]}]}]}}"
    + ",{\"$group\":{\"_id\":1,\"quality\":{\"$push\":\"$quality\"}}}"
    + ",{\"$project\":{\"pseudoId\":\"@pseudo_id@\",\"quality\":\"$quality\"}}"
    + ",{\"$lookup\":{\"from\":\"@collection_name@\",\"localField\":\"pseudoId\",\"foreignField\":\"pseudoId\",\"as\":\"temperatures\"}}"
    + ",{\"$project\":{\"quality\":\"$quality\",\"pseudoId\":\"$pseudoId\",\"temperatures\":{\"$reduce\":{\"input\":\"$temperatures.t\",\"initialValue\":[],\"in\":{\"$concatArrays\":[\"$$value\",\"$$this\"]}}}}}"
    + "]"
  }

  main 
  {
    [ 
      wakeAtCompletion( bursts )() {
        global.bursts = bursts
        global.j = 0
      } 
    ] 

    [
      saveAndReset( file )()
    {
      for ( i=0, i<#global.r.data, i++ ) {
        str += global.r.data[ i ] + "\n" 
      }
      writeFile@File( { .filename = file, .content = str } )()
    }
    ]
    {
      exit
    }

    [ 
      start( loadData ) 
    ] 
    {
      synchronized( token ) {
        i = global.i++
      }

      collection_name = "collection_" + i 

      with ( queryRequest ) {
        .database = "db_encephalopathy"
        .collection[0] << {
          name = collection_name + "_biometric"
          data = loadData.biometric
        }
        .collection[1] << {
          name = collection_name + "_sleeplog"
          data = loadData.sleeplog
        }
        head = "{ 
          aggregate: \"" + .collection[0].name + "\", 
          pipeline: " + biometric_pipeline + ", 
          cursor: {} 
        }"
        replaceAll@StringUtils( head {
          regex = "@collection_name@"
          replacement = .collection[0].name 
        } )( .query[0] )
        replaceAll@StringUtils( .query[0] {
          regex = "@pseudo_id@"
          replacement = "123456" 
        } )( .query[0] )
        head = "{ 
          aggregate: \"" + .collection[1].name + "\", 
          pipeline: " + sleeplog_pipeline + ",
          cursor: {} 
        }"
        replaceAll@StringUtils( head {
          regex = "@collection_name@"
          replacement = .collection[0].name 
        } )( .query[1] )
        replaceAll@StringUtils( .query[1] {
          regex = "@pseudo_id@"
          replacement = "123456"
        } )( .query[1] )
      }
      query@MongoDBDriver( queryRequest )( queryResponse )

      dropRequest << {
        database = queryRequest.database
        collection[0] = queryRequest.collection[0].name 
        collection[1] = queryRequest.collection[1].name
      }
      drop@MongoDBDriver( dropRequest )( dropResponse )

      getJsonValue@JsonUtils( queryResponse.result )( bsResponse ) // we consider the translation to Jolie values since we expect to have Values also from TQueryService

      // valueToPrettyString@StringUtils( queryResponse )( ps )
      // println@Console( ps )()

      println@Console( i + "-: " + ( queryResponse.queryTime + dropResponse.queryTime ) + " #q:" + #bsResponse.cursor.firstBatch.quality + "; #t:" + #bsResponse.cursor.firstBatch.temperatures )()

      global.r.data[ i ] = ( queryResponse.queryTime + dropResponse.queryTime ) 

      synchronized( token ){
        global.j++
        if ( global.j == global.bursts ) {
          waitForCompletion@DataLoader()
        }
      }
    }
  }
}
