# Supplementary material for: Ephemeral data handling in microservices with Tquery
Source: PeerJ Comput Sci. 2022 Jul 22;8:e1037. doi: 10.7717/peerj-cs.1037 (PMC9454887; doi:10.7717/peerj-cs.1037)
Supplement: Supplemental Information 1 — The JSON files that we generated to benchmark our system and the other scripts used for benchmarking. [file peerj-cs-08-1037-s001.zip › src/pipelineTest.ol]

from console import Console
from json_utils import JsonUtils
from file import File
from string_utils import StringUtils
from @jolie.tquery.main import TQuery
from time import Time

service TQueryService 
{

  embed Console as Console
  embed JsonUtils as JsonUtils
  embed File as File
  embed StringUtils as StringUtils
  embed TQuery as TQuery
  embed Time as Time

  main {

      readFile@File( { .filename = "../data/biometric-5.json" } )( biometric )
      readFile@File( { .filename = "../data/sleeplog-5.json" } )( sleeplog )

      p -> biometricRequest.pipeline
      getJsonValue@JsonUtils( biometric )( bioDashedData )
      biometricRequest.data << bioDashedData._

      pseudoId = new

      with ( p[i].matchQuery.or ) {
        with(.left) {
          .equal.path = "date"
          .equal.data = 20201128
        }
        with (.right.or) {
          with (.right) {
            .equal.path = "date"
            .equal.data = 20201129
          }
          with (.left) {
            .equal.path = "date"
            .equal.data = 20201130
          }
        }
      }

      i++
      p[i].groupQuery.aggregate[0] << {
        .dstPath = "t"
        .srcPath = "t"
      }

      i++
      with( p[i] ){
        .projectQuery[0] << {
            dstPath = "t"
            value.path = "t"
        }
        .projectQuery[1] << {
            dstPath = "patient_id"
            value = pseudoId
        }
      }

      pipeline@TQuery( biometricRequest )( biometricResponse )


      i = 0
      p -> sleeplogRequest.pipeline
      getJsonValue@JsonUtils( sleeplog )( slDashedData )
      sleeplogRequest.data << slDashedData._
      
      p[i].unwindQuery = "M.D.L"
      
      i++
      with( p[i] ){
        .projectQuery[0] << {
          dstPath = "year"
          value.path = "y"
        }
        .projectQuery[1] << {
          dstPath = "month"
          value.path = "M.m"
        }
        .projectQuery[2] << {
          dstPath = "day"
          value.path = "M.D.d"
        }
        .projectQuery[3] << {
          dstPath = "quality"
          value.path = "M.D.L.q"
        }
      }
      
      i++
      with ( p[i].matchQuery.and ) {
        with( .left.equal ) {
          .path = "year"
          .data = 2020
        }
        with ( .right.and ) {
          with(.left.equal ) {
            .path = "month"
            .data = 11
          }
          with( .right.or ) {
            with( .left.equal ) {
              .path = "day"
              .data = 29
            }
            with( .right.equal ) {
              .path = "day"
              .data = 30
            }
          }
        }
      }
      
      i++
      p[i].groupQuery.aggregate << {
        .dstPath = "quality"
        .srcPath = "quality"
      }
      
      i++
      with ( p[i] ) {
        .projectQuery[0] << {
          .dstPath = "quality"
          .value.path = "quality"
        }
        .projectQuery[1] << {
          .dstPath = "patient_id"
          .value = pseudoId
        }
      }

      i++
      with ( p[i].lookupQuery ) {
        .rightData << biometricResponse.result;
        .leftPath = "patient_id"
        .rightPath = "patient_id"
        .dstPath = "temperatures"
      }
      
      i++
      with ( p[i] ) {
        .projectQuery[0] << {
          dstPath = "quality"
          value.path = "quality"
        }
        .projectQuery[1] << {
          dstPath = "temperatures"
          value.path = "temperatures.t"
        }
        .projectQuery[2] << {
          dstPath = "patient_id",
          value.path = "patient_id"
        }
      }

      pipeline@TQuery( sleeplogRequest )( bsResponse )

      println@Console( "The pipeline test executed succesfully in " 
      + ( biometricRequest.queryTime + bsResponse.queryTime ) + "ms" )()
      
      // valueToPrettyString@StringUtils( bsResponse )( s )
      // println@Console( s )()


  }
}
