# Supplementary material for: Ephemeral data handling in microservices with Tquery
Source: PeerJ Comput Sci. 2022 Jul 22;8:e1037. doi: 10.7717/peerj-cs.1037 (PMC9454887; doi:10.7717/peerj-cs.1037)
Supplement: Supplemental Information 1 — The JSON files that we generated to benchmark our system and the other scripts used for benchmarking. [file peerj-cs-08-1037-s001.zip › src/jpm.json]

{
   "name": "benchmark",
   "description": "",
   "author": "",
   "version": "1.0.0",
   "license": "ISC",
   "keywords": [],
   "scripts": {
      "jolive": "npx nodemon --exec jolie ./server.ol",
      "clean": "rm ./hs_err_pid*"
   },
   "dependencies": {
      "npm": {
         "@jolie/tquery": "0.4.10",
         "@thesave/exec_command": "0.1.5",
         "@thesave/jsdt_core": "0.2.1"
      },
      "mvn": {}
   },
   "mvnPeers": {}
}
