# Supplementary material for: Ephemeral data handling in microservices with Tquery
Source: PeerJ Comput Sci. 2022 Jul 22;8:e1037. doi: 10.7717/peerj-cs.1037 (PMC9454887; doi:10.7717/peerj-cs.1037)
Supplement: Supplemental Information 1 — The JSON files that we generated to benchmark our system and the other scripts used for benchmarking. [file peerj-cs-08-1037-s001.zip › src/MongoDBDriver.ol]

/*****************************************************************************
 *  Copyright (C) 2018 by Larisa Safina <safina@imada.sdu.dk>                *
 *  Copyright (C) 2018 by Stefano Pio Zingaro <stefanopio.zingaro@unibo.it>  *
 *  Copyright (C) 2019 by Saverio Giallorenzo <saverio.giallorenzo@gmail.com>*
 *                                                                           *
 *  This program is free software; you can redistribute it and/or modify     *
 *  it under the terms of the GNU Library General Public License as          *
 *  published by the Free Software Foundation; either version 2 of the       *
 *  License, or (at your option) any later version.                          *
 *                                                                           *
 *  This program is distributed in the hope that it will be useful,          *
 *  but WITHOUT ANY WARRANTY; without even the implied warranty of           *
 *  MERCHANTABILITY or FITNESS FOR A PARTICULAR PURPOSE.  See the            *
 *  GNU General Public License for more details.                             *
 *                                                                           *
 *  You should have received a copy of the GNU Library General Public        *
 *  License along with this program; if not, write to the                    *
 *  Free Software Foundation, Inc.,                                          *
 *  59 Temple Place - Suite 330, Boston, MA  02111-1307, USA.                *
 *                                                                           *
 *  For details about the authors of this software, see the AUTHORS file.    *
 *****************************************************************************/

interface MongoDBDriverInterface {
  RequestResponse: 
    query,
    drop
}

service MongoDBDriver {
  inputPort in {
    location: "local"
    interfaces: MongoDBDriverInterface
  }  

  foreign java {
    class: "org.jolie.driver.DriverService"
  }
}
