# Supplementary material for: Ephemeral data handling in microservices with Tquery
Source: PeerJ Comput Sci. 2022 Jul 22;8:e1037. doi: 10.7717/peerj-cs.1037 (PMC9454887; doi:10.7717/peerj-cs.1037)
Supplement: Supplemental Information 1 — The JSON files that we generated to benchmark our system and the other scripts used for benchmarking. [file peerj-cs-08-1037-s001.zip › src/DataLoader.ol]

/*****************************************************************************
 *  Copyright (C) 2018 by Larisa Safina <safina@imada.sdu.dk>                *
 *  Copyright (C) 2018 by Stefano Pio Zingaro <stefanopio.zingaro@unibo.it>  *
 *  Copyright (C) 2019 by Saverio Giallorenzo <saverio.giallorenzo@gmail.com>*
 *                                                                           *
 *  This program is free software you can redistribute it and/or modify     *
 *  it under the terms of the GNU Library General Public License as          *
 *  published by the Free Software Foundation either version 2 of the       *
 *  License, or (at your option) any later version.                          *
 *                                                                           *
 *  This program is distributed in the hope that it will be useful,          *
 *  but WITHOUT ANY WARRANTY without even the implied warranty of           *
 *  MERCHANTABILITY or FITNESS FOR A PARTICULAR PURPOSE.  See the            *
 *  GNU General Public License for more details.                             *
 *                                                                           *
 *  You should have received a copy of the GNU Library General Public        *
 *  License along with this program if not, write to the                    *
 *  Free Software Foundation, Inc.,                                          *
 *  59 Temple Place - Suite 330, Boston, MA  02111-1307, USA.                *
 *                                                                           *
 *  For details about the authors of this software, see the AUTHORS file.    *
 *****************************************************************************/

from console import Console
from file import File
from string_utils import StringUtils
from time import Time
from json_utils import JsonUtils

interface DataLoaderInterface {
  OneWay: 
    waitForCompletion
}

interface QueryServiceInterface {
  OneWay:
    start
  RequestResponse:
    wakeAtCompletion,
    saveAndReset
}

service main()
{ 
  embed File as File
  embed Console as Console
  embed StringUtils as StringUtils
  embed Time as Time
  embed JsonUtils as JsonUtils

  outputPort QueryService {
    location: "socket://localhost:8001"
    protocol: sodep
    interfaces: QueryServiceInterface
  }

  inputPort in {
    location: "socket://localhost:8000"
    protocol: sodep
    interfaces: DataLoaderInterface
  }

  main 
  {
    getCurrentTimeMillis@Time( )( start )

    readFile@File( { .filename = "../data/biometric-" + args[1] + ".json" } )( biometric )
    readFile@File( { .filename = "../data/sleeplog-" + args[1] + ".json" } )( sleeplog )

    getCurrentTimeMillis@Time( )( end1 )
    println@Console( "Read files in " + ( end1 - start ) + "ms" )()

    if ( args[0] == "mongo" || args[0] == "Mongo" ) {

      QueryService.location = "socket://localhost:8002"
      data.biometric = biometric
      data.sleeplog = sleeplog

      getCurrentTimeMillis@Time( )( end2 )
    
    } else {

      getJsonValue@JsonUtils( biometric )( requestData.biometric )
      getJsonValue@JsonUtils( sleeplog )( requestData.sleeplog )
      getJsonString@JsonUtils( requestData )( data )

      getCurrentTimeMillis@Time( )( end2 )
      println@Console( "Convert files in " + ( end2 - end1 ) + "ms" )()
    
    }
    
    getCurrentTimeMillis@Time( )( start )

    max_samples = 50
    max_iteration = max_samples / args[2]
    println@Console( "Sending 50 samples in " + (max_iteration + 1) + " batches of " + args[2] + " requests" )()
    for ( i=0, i <= max_iteration, i++ ) {
      wakeAtCompletion@QueryService( args[2] )()
      spawn( j over args[2] ) {
          start@QueryService( data )
          println@Console( "Sent " + j + "th request" )()
      }
      println@Console( "Waiting for completion signal" )()
      waitForCompletion()
    }

    getCurrentTimeMillis@Time( )( end3 )
    println@Console( "Sent all requests in " + ( end3 - end2 ) + "ms" )()

    saveAndReset@QueryService("../res/" + args[0] + "_s" + args[1] + "_b" + args[2] + ".dat")()

    // sleep@Time( 5000 )()

  }
}
