# Supplementary material for: Ephemeral data handling in microservices with Tquery
Source: PeerJ Comput Sci. 2022 Jul 22;8:e1037. doi: 10.7717/peerj-cs.1037 (PMC9454887; doi:10.7717/peerj-cs.1037)
Supplement: Supplemental Information 1 — The JSON files that we generated to benchmark our system and the other scripts used for benchmarking. [file peerj-cs-08-1037-s001.zip › src/TqueryService.ol]

/*****************************************************************************
 *  Copyright (C) 2018 by Larisa Safina <safina@imada.sdu.dk>                *
 *  Copyright (C) 2018 by Stefano Pio Zingaro <stefanopio.zingaro@unibo.it>  *
 *  Copyright (C) 2019 by Saverio Giallorenzo <saverio.giallorenzo@gmail.com>*
 *                                                                           *
 *  This program is free software; you can redistribute it and/or modify     *
 *  it under the terms of the GNU Library General Public License as          *
 *  published by the Free Software Foundation; either version 2 of the       *
 *  License, or (at your option) any later version.                          *
 *                                                                           *
 *  This program is distributed in the hope that it will be useful,          *
 *  but WITHOUT ANY WARRANTY; without even the implied warranty of           *
 *  MERCHANTABILITY or FITNESS FOR A PARTICULAR PURPOSE.  See the            *
 *  GNU General Public License for more details.                             *
 *                                                                           *
 *  You should have received a copy of the GNU Library General Public        *
 *  License along with this program; if not, write to the                    *
 *  Free Software Foundation, Inc.,                                          *
 *  59 Temple Place - Suite 330, Boston, MA  02111-1307, USA.                *
 *                                                                           *
 *  For details about the authors of this software, see the AUTHORS file.    *
 *****************************************************************************/

from console import Console
from file import File
from string_utils import StringUtils
from @jolie.tquery.main import TQuery
from time import Time
from json_utils import JsonUtils
from DataLoader import DataLoaderInterface, QueryServiceInterface

service TQueryService 
{
  execution { concurrent }

  outputPort DataLoader {
    location: "socket://localhost:8000"
    protocol: sodep
    interfaces: DataLoaderInterface
  }

  inputPort in {
    location: "socket://localhost:8001"
    protocol: sodep
    interfaces: QueryServiceInterface
  }

  embed Console as Console
  embed File as File
  embed StringUtils as StringUtils
  embed JsonUtils as JsonUtils
  embed Time as Time
  embed TQuery as TQuery
  
  main
  {
    [ 
      wakeAtCompletion( bursts )() {
        global.bursts = bursts
        global.j = 0
      }
    ]

    [
      saveAndReset( file )()
    {
      for ( i=0, i<#global.r.data, i++ ) {
        str += global.r.data[ i ] + "\n" 
      }
      writeFile@File( { .filename = file, .content = str } )()
    }
    ]
    {
      exit
    } 

    [
      start( loadData ) 
    ] 
    {
      synchronized( token ) {
        i = global.i++
      }

      getJsonValue@JsonUtils( loadData )( data )

      p -> biometricRequest.pipeline
      biometricRequest.data << data.biometric

      pseudoId = i

      with ( p[j].matchQuery.or ) {
        with(.left) {
          .equal.path = "date"
          .equal.data = 20201128
        }
        with (.right.or ) {
          with( .left ){
            .equal.path = "date"
            .equal.data = 20201129
          }
          with( .right ){
            .equal.path = "date"
            .equal.data = 20201130
          }
        }
      }

      j++
      p[j].groupQuery.aggregate[0] << {
        .dstPath = "t"
        .srcPath = "t"
      }

      j++
      with( p[j] ){
        .projectQuery[0] << {
            dstPath = "t"
            value.path = "t"
        }
        .projectQuery[1] << {
            dstPath = "patient_id"
            value = pseudoId
        }
      }

      pipeline@TQuery( biometricRequest )( biometricResponse )

      j = 0
      p -> sleeplogRequest.pipeline
      sleeplogRequest.data << data.sleeplog 
      
      p[j].unwindQuery = "M.D.L"
      
      j++
      with( p[j] ){
        .projectQuery[0] << {
          dstPath = "year"
          value.path = "y"
        }
        .projectQuery[1] << {
          dstPath = "month"
          value.path = "M.m"
        }
        .projectQuery[2] << {
          dstPath = "day"
          value.path = "M.D.d"
        }
        .projectQuery[3] << {
          dstPath = "quality"
          value.path = "M.D.L.q"
        }
      }
      
      j++
      with ( p[j].matchQuery.and ) {
        with( .left.equal ) {
          .path = "year"
          .data = 2020
        }
        with ( .right.and ) {
          with(.left.equal ) {
            .path = "month"
            .data = 11
          }
          with( .right.or ) {
            with( .left.equal ) {
              .path = "day"
              .data = 29
            }
            with( .right.equal ) {
              .path = "day"
              .data = 30
            }
          }
        }
      }
      
      j++
      p[j].groupQuery.aggregate << {
        .dstPath = "quality"
        .srcPath = "quality"
      }
      
      j++
      with ( p[j] ) {
        .projectQuery[0] << {
          .dstPath = "quality"
          .value.path = "quality"
        }
        .projectQuery[1] << {
          .dstPath = "patient_id"
          .value = pseudoId
        }
      }

      j++
      with ( p[j].lookupQuery ) {
        .rightData << biometricResponse.result;
        .leftPath = "patient_id"
        .rightPath = "patient_id"
        .dstPath = "temperatures"
      }
      
      j++
      with ( p[j] ) {
        .projectQuery[0] << {
          dstPath = "quality"
          value.path = "quality"
        }
        .projectQuery[1] << {
          dstPath = "temperatures"
          value.path = "temperatures.t"
        }
        .projectQuery[2] << {
          dstPath = "patient_id",
          value.path = "patient_id"
        }
      }

      pipeline@TQuery( sleeplogRequest )( bsResponse )

      println@Console( i + "-: " + ( bsResponse.queryTime + biometricResponse.queryTime ) + " #q:" + #bsResponse.result.quality + "; #t:" + #bsResponse.result.temperatures )()
      global.r.data[ i ] = ( bsResponse.queryTime + biometricResponse.queryTime ) 
      
      synchronized( token ){
        global.j++
        if ( global.j==global.bursts ) {
          waitForCompletion@DataLoader()
        }
      }
    }   
  }
}
