# Supplementary material for: Ephemeral data handling in microservices with Tquery
Source: PeerJ Comput Sci. 2022 Jul 22;8:e1037. doi: 10.7717/peerj-cs.1037 (PMC9454887; doi:10.7717/peerj-cs.1037)
Supplement: Supplemental Information 1 — The JSON files that we generated to benchmark our system and the other scripts used for benchmarking. [file peerj-cs-08-1037-s001.zip › src/singleStageTest.ol]

/*****************************************************************************
 *  Copyright (C) 2018 by Larisa Safina <safina@imada.sdu.dk>                *
 *  Copyright (C) 2018 by Stefano Pio Zingaro <stefanopio.zingaro@unibo.it>  *
 *  Copyright (C) 2019 by Saverio Giallorenzo <saverio.giallorenzo@gmail.com>*
 *                                                                           *
 *  This program is free software; you can redistribute it and/or modify     *
 *  it under the terms of the GNU Library General Public License as          *
 *  published by the Free Software Foundation; either version 2 of the       *
 *  License, or (at your option) any later version.                          *
 *                                                                           *
 *  This program is distributed in the hope that it will be useful,          *
 *  but WITHOUT ANY WARRANTY; without even the implied warranty of           *
 *  MERCHANTABILITY or FITNESS FOR A PARTICULAR PURPOSE.  See the            *
 *  GNU General Public License for more details.                             *
 *                                                                           *
 *  You should have received a copy of the GNU Library General Public        *
 *  License along with this program; if not, write to the                    *
 *  Free Software Foundation, Inc.,                                          *
 *  59 Temple Place - Suite 330, Boston, MA  02111-1307, USA.                *
 *                                                                           *
 *  For details about the authors of this software, see the AUTHORS file.    *
 *****************************************************************************/

from console import Console
from file import File
from string_utils import StringUtils
from @jolie.tquery.main import TQuery
from time import Time
from json_utils import JsonUtils
from DataLoader import DataLoaderInterface, QueryServiceInterface

service TQueryService 
{
  embed Console as Console
  embed File as File
  embed StringUtils as StringUtils
  embed JsonUtils as JsonUtils
  embed Time as Time
  embed TQuery as TQuery
  
  main
  {
   readFile@File( { .filename = "../data/biometric-5.json" } )( biometric )
   readFile@File( { .filename = "../data/sleeplog-5.json" } )( sleeplog )

   getJsonValue@JsonUtils( biometric )( bioDashedData )
  
   pseudoId = new

   println@Console( "1" )()
     
   match@TQuery({ 
     data << bioDashedData._
     query.or << {
     left << { 
       equal << 
         { path = "date" data = 20201128 } 
       }
     right.or << { 
       left << { equal << 
         { path = "date" data = 20201129 } 
         }
       right << { equal << 
         { path = "date" data = 20201130 } 
         }
   }}})( resp )
 
   println@Console( "2" )()
 
   group@TQuery({
     data << resp.result
     query.aggregate << 
       { dstPath = "t" srcPath = "t" }
   })( resp )
 
   println@Console( "3" )()
 
   project@TQuery( {
     data << resp.result
     query[0] << {
       dstPath = "t" value.path = "t"
     }
     query[1] << {
       dstPath = "patient_id" value = pseudoId
     }
   } )( tmp )
 
   
   getJsonValue@JsonUtils( sleeplog )( sleeplogDashedData )

   println@Console( "4" )()

   unwind@TQuery( { data << sleeplogDashedData._ query = "M.D.L" } )( resp )
     
   println@Console( "5" )()

   project@TQuery( { 
     data << resp.result
     query[0] << 
       { dstPath = "year"    value.path = "y" }
     query[1] << 
       { dstPath = "month"   value.path = "M.m" }
     query[2] << 
       { dstPath = "day"     value.path = "M.D.d" }
     query[3] << 
       { dstPath = "quality" value.path = "M.D.L.q" }
   })( resp )
 
   println@Console( "6" )()
 
   match@TQuery( { 
     data << resp.result
     query.and << {
       left.equal << 
         { path = "year" data = 2020 }
       right.and << {
         left.equal << 
           { path = "month" data = 11 }
         right.or << {
           left.equal << 
             { path = "day" data = 29 }
           right.equal << 
             { path = "day" data = 30 }
         }
       }
     }
   })( resp )
 
   println@Console( "7" )()
 
   group@TQuery( { 
     data << resp.result
     query.aggregate << 
       { dstPath = "quality" srcPath = "quality" }
   } )( resp )
 
   println@Console( "8" )()

   project@TQuery( {
     data << resp.result
     query[0] << 
       { dstPath = "quality" value.path = "quality" }
     query[1] << 
       { dstPath = "patient_id" value = pseudoId }
   })( sl )
 
   println@Console( "9" )()
 
   lookup@TQuery( {
     leftData << sl.result
     leftPath = "patient_id"
     rightData << tmp.result
     rightPath = "patient_id"
     dstPath = "temperatures"
   } )( resp )
 
   println@Console( "10" )()

   project@TQuery( {
     data << resp.result  
     query[0] << 
       { dstPath = "quality" value.path = "quality" }
     query[1] << 
       { dstPath = "temperatures" value.path = "temperatures.t" }
     query[2] << 
       { dstPath = "patient_id" value.path = "patient_id" }
   } )( bs )

  println@Console( 
    " #q:" + #bs.result.quality + 
    "; #t:" + #bs.result.temperatures 
  )()
 
  }

}
