# Supplementary material for: Ephemeral data handling in microservices with Tquery
Source: PeerJ Comput Sci. 2022 Jul 22;8:e1037. doi: 10.7717/peerj-cs.1037 (PMC9454887; doi:10.7717/peerj-cs.1037)
Supplement: Supplemental Information 1 — The JSON files that we generated to benchmark our system and the other scripts used for benchmarking. [file peerj-cs-08-1037-s001.zip › src/killall.bash]

kill -n 9 `ps -ef | grep "batch_dataloader" | grep -v grep | awk '{print $2}'`
kill -n 9 `ps -ef | grep "queryservice_restarter" | grep -v grep | awk '{print $2}'`
kill -n 9 `ps -ef | grep "jolie" | grep -v grep | awk '{print $2}'`
kill -n 9 `ps -ef | grep "ncat" | grep -v grep | awk '{print $2}'`
kill -n 9 `ps -ef | grep "netcat" | grep -v grep | awk '{print $2}'`
