# Supplementary material for: Ephemeral data handling in microservices with Tquery
Source: PeerJ Comput Sci. 2022 Jul 22;8:e1037. doi: 10.7717/peerj-cs.1037 (PMC9454887; doi:10.7717/peerj-cs.1037)
Supplement: Supplemental Information 1 — The JSON files that we generated to benchmark our system and the other scripts used for benchmarking. [file peerj-cs-08-1037-s001.zip › src/batch_dataloader.ol]

from console import Console
from @thesave.exec_command.main import ExecCommand
from string_utils import StringUtils

service main(){

  embed Console as Console
  embed ExecCommand as ExecCommand
  embed StringUtils as StringUtils

  inputPort IN {
    location: "local"
    oneWay: stdErr, stdOut, exitNotification
  }

  inputPort Loader {
    location: "socket://localhost:12345"
    protocol: sodep
    requestResponse: done
  }

  outputPort Restarter {
    location: "socket://localhost:54321"
    protocol: sodep
    requestResponse: startTquery, startMongo, done
  }

  main
  {
    toLowerCase@StringUtils( args[0] )( type )

    bursts[#bursts] = "5"
    bursts[#bursts] = "8"
    bursts[#bursts] = "10"
    bursts[#bursts] = "12"
    bursts[#bursts] = "15"
    bursts[#bursts] = "20"
    
    samples[#samples] = "1"
    samples[#samples] = "2"
    samples[#samples] = "3"
    samples[#samples] = "4"
    samples[#samples] = "5"

    for( s_i = 0, s_i < #samples, s_i++ ){
      
      for( b_i = 0, b_i < #bursts, b_i++ ){
        
        sample = samples[ s_i ]
        burst = bursts[ b_i ]

        undef( request )

        with( request ){
          .args[#.args] = "jolie"
          .args[#.args] = "--responseTimeout"
          .args[#.args] = "12000"
          .args[#.args] = "--stackTraces"
          .args[#.args] = "DataLoader.ol"
          .args[#.args] = type;
          .args[#.args] = sample;
          .args[#.args] = burst;
          .stderrStreamOperation = "stdErr"
          .stdoutStreamOperation = "stdOut"
          .terminationOperation = "exitNotification"
        }

        undef( command )

        for( i = 0, i < #request.args, i++ ){
          command += request.args[ i ] + " "
        }
        println@Console( "launching " + command )()

        if( type == "tquery" ){
          startTquery@Restarter()()
        } else {
          startMongo@Restarter()()
        }
        start@ExecCommand( request )
        running = true
        not_done = true
        while( running || not_done ){
          [ stdErr( message ) ]{
            println@Console( "ERROR: " + message )()
          }
          [ stdOut( message ) ]{
            println@Console( "STDOUT: " + message )()
          }
          [ exitNotification( exitCode ) ]{
            println@Console( "Command terminated with exit code: " + exitCode )()
            running = false
          }
          [ done()() ] {
            not_done = false
          }
        }
      }
    }

    done@Restarter()()

  }
}
