# Supplementary material for: Ephemeral data handling in microservices with Tquery
Source: PeerJ Comput Sci. 2022 Jul 22;8:e1037. doi: 10.7717/peerj-cs.1037 (PMC9454887; doi:10.7717/peerj-cs.1037)
Supplement: Supplemental Information 1 — The JSON files that we generated to benchmark our system and the other scripts used for benchmarking. [file peerj-cs-08-1037-s001.zip › src/combineStat/utils.kt]

import java.io.File
import java.lang.Exception
import kotlin.math.pow
import kotlin.math.sqrt

const val PLOT = "results"
const val BURST = "burst"
const val SAMPLING = "sampling"
const val TQ_MEAN = "tqmean"
const val MQ_MEAN = "mqmean"
const val TQ_STD = "tqstd"
const val MQ_STD = "mqstd"
const val STD = "std"
const val MONGO = "mongo"
const val TQUERY = "tquery"

fun File.parseName(): ResultsData {
    val list = this
        .name
        .split(".")
        .first()
        .split("_")

    if (list.size != 3)
        throw WrongNameFormatException()

    return ResultsData(list[0], list[1].filter { it.isDigit() }.toFloat(), list[2].filter { it.isDigit() }.toFloat())
}

fun File.calculateMean() =
    this
        .readLines()
        .map { it.toInt() }
        .average()
        .round(2)

fun File.calculateSTD(mean: Double) =
    this.readLines()
        .map { (it.toDouble() - mean).pow(2.0) }
        .average()
        .sqrt()
        .round(2)

fun Double.sqrt() = sqrt(this)


fun File.generateResults(): ResultsData {
    val results = this.parseName()
    results.mean = this.calculateMean()
    results.std = this.calculateSTD(results.mean!!)
    return results
}


fun List<ResultsData>.generateMongoTqueryData() {

    val chunked = this
        .sortedBy { it.sampling }
        .sortedBy { it.burst }
        .chunked(10)
        .forEach { burst ->
            val burstId = burst.first().burst

            val (mongo, tquery) = burst
                .sortedBy { it.burst }
                .partition { it.type == MONGO }

            File("$PLOT-b${burstId.toInt()}.dat").printWriter().use { out ->
                tquery.forEach { tq ->
                    mongo.find { it.burst == tq.burst && it.sampling == tq.sampling }
                        ?.let { mq ->

                            out.println("\t$SAMPLING\t$BURST\t$TQ_MEAN\t$MQ_MEAN\t$TQ_STD\t$MQ_STD")
                            out.println("${tq.sampling}\t${tq.burst}\t${tq.mean}\t${mq.mean}\t${tq.std}\t${mq.std}")
                        }
                }
            }
        }

    /* val (mongo, tquery) = this
         .sortedBy { it.burst }
         .partition { it.type == src.main.MONGO }

     File("$src.main.PLOT.dat").printWriter().use { out ->

         tquery.forEach { tq ->
             mongo.find { it.burst == tq.burst && it.sampling == tq.sampling }
                 ?.let { mq ->

                     out.println("\t$src.main.SAMPLING\t$src.main.BURST\t$src.main.TQ_MEAN\t$src.main.MQ_MEAN\t$src.main.TQ_STD\t$src.main.MQ_STD")
                     out.println("${tq.sampling}\t${tq.burst}\t${tq.mean}\t${mq.mean}\t${tq.std}\t${mq.std}")
                 }
         }
     }*/
}

fun List<ResultsData>.generateSeparateData(){
    val (mongo, tquery) = this
        .partition { it.type == MONGO }
}

fun Double.round(decimals: Int = 2): Double = "%.${decimals}f".format(this).toDouble()


data class ResultsData(
    val type: String,
    val sampling: Float,
    val burst: Float,
    var mean: Double? = null,
    var std: Double? = null
)

class WrongNameFormatException : Exception()
