# Supplementary material for: Ephemeral data handling in microservices with Tquery
Source: PeerJ Comput Sci. 2022 Jul 22;8:e1037. doi: 10.7717/peerj-cs.1037 (PMC9454887; doi:10.7717/peerj-cs.1037)
Supplement: Supplemental Information 1 — The JSON files that we generated to benchmark our system and the other scripts used for benchmarking. [file peerj-cs-08-1037-s001.zip › src/combineStat/main.kt]

import java.io.File

const val RECORDS_DIR = "../res"

fun main(args: Array<String>){
    val dir = File(RECORDS_DIR)

    require(dir.exists() && dir.isDirectory)

    dir.listFiles()
        .map { it.generateResults() }
        .generateMongoTqueryData()
}
