# Supplementary material for: Ephemeral data handling in microservices with Tquery
Source: PeerJ Comput Sci. 2022 Jul 22;8:e1037. doi: 10.7717/peerj-cs.1037 (PMC9454887; doi:10.7717/peerj-cs.1037)
Supplement: Supplemental Information 1 — The JSON files that we generated to benchmark our system and the other scripts used for benchmarking. [file peerj-cs-08-1037-s001.zip › src/packages/@thesave/jsdt_core/jpm.json]

{
  "name": "@thesave/jsdt_core",
  "description": "The JDST core library.",
  "collaborators": [
     "Saverio Giallorenzo"
  ],
  "version": "0.2.1",
  "license": "LGPL 2.1",
  "keywords": [
     "JSDT",
     "jolie"
  ],
  "scripts": {
     "jolive": "npx nodemon --exec jolie ./server.ol",
     "clean": "rm ./hs_err_pid*"
  },
  "distJar": "jsdt-core-0.2.1.jar",
  "dependencies": {
     "mvn": {},
     "npm": {}
  },
  "mvnPeers": {}
}
