# Supplementary material for: Ephemeral data handling in microservices with Tquery
Source: PeerJ Comput Sci. 2022 Jul 22;8:e1037. doi: 10.7717/peerj-cs.1037 (PMC9454887; doi:10.7717/peerj-cs.1037)
Supplement: Supplemental Information 1 — The JSON files that we generated to benchmark our system and the other scripts used for benchmarking. [file peerj-cs-08-1037-s001.zip › src/packages/@thesave/exec_command/jpm.json]

{
   "name": "@thesave/exec_command",
   "description": "A Jolie library to execute a command with arguments in a separate process.",
   "collaborators": [
      "Saverio Giallorenzo"
   ],
   "version": "0.1.5",
   "license": "LGPL 2.1",
   "keywords": [
      "microservices",
      "jolie",
      "process execution"
   ],
   "scripts": {
      "jolive": "npx nodemon --exec jolie ./server.ol",
      "clean": "rm ./hs_err_pid*"
   },
   "distJar": "execCommand-0.1.5.jar",
   "dependencies": {
      "mvn": {},
      "npm": {
         "@thesave/jsdt_core": "0.2.1"
      }
   }
}
