# Supplementary material for: Ephemeral data handling in microservices with Tquery
Source: PeerJ Comput Sci. 2022 Jul 22;8:e1037. doi: 10.7717/peerj-cs.1037 (PMC9454887; doi:10.7717/peerj-cs.1037)
Supplement: Supplemental Information 1 — The JSON files that we generated to benchmark our system and the other scripts used for benchmarking. [file peerj-cs-08-1037-s001.zip › src/packages/@thesave/exec_command/main.ol]

/*
 * Copyright (C) 2021 by Saverio Giallorenzo <saverio.giallorenzo@gmail.com>
 *
 * This program is free software; you can redistribute it and/or modify
 * it under the terms of the GNU Library General Public License as
 * published by the Free Software Foundation; either version 2 of the
 * License, or (at your option) any later version.
 *
 * This program is distributed in the hope that it will be useful,
 * but WITHOUT ANY WARRANTY; without even the implied warranty of
 * MERCHANTABILITY or FITNESS FOR A PARTICULAR PURPOSE.  See the
 * GNU General Public License for more details.
 *
 * You should have received a copy of the GNU Library General Public
 * License along with this program; if not, write to the
 * Free Software Foundation, Inc.,
 * 59 Temple Place - Suite 330, Boston, MA  02111-1307, USA.
 *
 * For details about the authors of this software, see the AUTHORS file.
 */

 type CommandExecutionRequest: void {
    .args*: string
    .workingDirectory?: string
    .stderrStreamOperation?: string
    .stdoutStreamOperation?: string
    .terminationOperation?: string
}

// if invoked, the terminationOperation will receive a int representing the exitCode of the process execution
type ExitCode: int

interface ExecCommandInterface {
  oneWay: start( CommandExecutionRequest )
}

service ExecCommand {
  inputPort IP {
    location: "local"
    interfaces: ExecCommandInterface
  }

  foreign java {
    class: "joliex.execCommand.ExecCommandService"
  }
}
