# Supplementary material for: Ephemeral data handling in microservices with Tquery
Source: PeerJ Comput Sci. 2022 Jul 22;8:e1037. doi: 10.7717/peerj-cs.1037 (PMC9454887; doi:10.7717/peerj-cs.1037)
Supplement: Supplemental Information 1 — The JSON files that we generated to benchmark our system and the other scripts used for benchmarking. [file peerj-cs-08-1037-s001.zip › src/packages/@jolie/tquery/jpm.json]

{
   "name": "@jolie/tquery",
   "description": "A query framework for the Jolie language",
   "collaborators": [
      "Saverio Giallorenzo",
      "Fabrizio Montesi",
      "Larisa Safina",
      "Stefano Pio Zingaro"
   ],
   "version": "0.4.7",
   "license": "LGPL 2.1",
   "keywords": [
      "microservices",
      "jolie"
   ],
   "scripts": {
      "jolive": "npx nodemon --exec jolie ./server.ol",
      "clean": "rm ./hs_err_pid*"
   },
   "distJar": "tquery-0.4.7.jar",
   "dependencies": {
      "mvn": {
         "io.reactivex.rxjava3:rxjava": "3.0.13",
         "org.reactivestreams:reactive-streams": "1.0.3"
      },
      "npm": {}
   },
   "mvnPeers": {}
}
