# Supplementary material for: Ephemeral data handling in microservices with Tquery
Source: PeerJ Comput Sci. 2022 Jul 22;8:e1037. doi: 10.7717/peerj-cs.1037 (PMC9454887; doi:10.7717/peerj-cs.1037)
Supplement: Supplemental Information 1 — The JSON files that we generated to benchmark our system and the other scripts used for benchmarking. [file peerj-cs-08-1037-s001.zip › data/biometric-0.json]

[
    {
      "date": [20201127],
      "t":[
        37,
        36,
        36
      ],
      "hr":[
        64,
        58,
        57
      ]
    },
    {
      "date": [20201128],
      "t":[
        37,
        36,
        36
      ],
      "hr":[
        64,
        58,
        57
      ]
    },
    {
      "date": [20201129],
      "t":[
        37,
        36,
        36
      ],
      "hr":[
        64,
        58,
        57
      ]
    },
    {
      "date": [20201130],
      "t":[
        37,
        36,
        36
      ],
      "hr":[
        64,
        58,
        57
      ]
    }
  ]
