# Supplementary material for: Ephemeral data handling in microservices with Tquery
Source: PeerJ Comput Sci. 2022 Jul 22;8:e1037. doi: 10.7717/peerj-cs.1037 (PMC9454887; doi:10.7717/peerj-cs.1037)
Supplement: Supplemental Information 1 — The JSON files that we generated to benchmark our system and the other scripts used for benchmarking. [file peerj-cs-08-1037-s001.zip › data/sleeplog_generator.js]

fs = require('fs');

function randomNumber(min, max) { 
  min = Math.ceil(min);
  max = Math.floor(max);
  return Math.floor(Math.random() * (max - min + 1)) + min;
}

const options = {
  hour12 : false,
  hour:  "2-digit",
  minute: "2-digit"
};

function randomTime() {
  const start = new Date( 2020, 0, 1 );
  const end = new Date();
  const startHour = 0;
  const endHour = 24;
  var date = new Date(+start + Math.random() * (end - start));
  var hour = startHour + Math.random() * (endHour - startHour) | 0;
  date.setHours(hour);
  return date.toLocaleTimeString( "en-US", options );
}

// const samplings_range = [ 2, 4, 8, 16, 32 ];
const samplings_range = [ 16, 32, 64, 128, 256 ];

for( s_index = 0; s_index < samplings_range.length; s_index++ ){
  const samplings = samplings_range[ s_index ];
  console.log( "Sampling: " + samplings );
  const calendar = [ 31, 28, 31, 30, 31, 30, 31, 31, 30, 31, 30, 31 ];
  const quality_range = [ "poor", "fair", "good" ];
  var data = [{}];
  data[0].y = [ 2020 ];
  data[0].M = []; 
  for( month = 1; month <= calendar.length; month++ ){
    m_index = month - 1;
    data[0].M[ m_index ] = { m: [ month ] };
    data[0].M[ m_index ].D = [];
    for( day = 1; day <= calendar[ m_index ]; day++ ){
      d_index = day - 1;
      data[0].M[ m_index ].D[ d_index ] = { d : [ day ] };
      data[0].M[ m_index ].D[ d_index ].L = [];
      for( l = 0; l < samplings; l++ ){
        data[0].M[ m_index ].D[ d_index ].L[ l ]
        =  { 
          s: [ randomTime() ], 
          e: [ randomTime() ], 
          "q": [ quality_range[ randomNumber( 0, quality_range.length-1 ) ] ]
        };
      }
    }
  };
  
  fs.writeFile(
    "sleeplog-" + ( s_index + 1 ) + ".json",
    JSON.stringify( data, null, " " ), 
    function ( err ) { 
      if ( err ) return console.log(err);
    });
    
}
