# Supplementary material for: Ephemeral data handling in microservices with Tquery
Source: PeerJ Comput Sci. 2022 Jul 22;8:e1037. doi: 10.7717/peerj-cs.1037 (PMC9454887; doi:10.7717/peerj-cs.1037)
Supplement: Supplemental Information 1 — The JSON files that we generated to benchmark our system and the other scripts used for benchmarking. [file peerj-cs-08-1037-s001.zip › data/_sleeplog-1.json]

[
  {
    "y": [
      2020
    ],
    "M": [
      {
        "m": 1,
        "D": [
          {
            "d": 1,
            "L": [
              {
                "s": "04:21",
                "e": "03:52",
                "q": "poor"
              },
              {
                "s": "01:06",
                "e": "07:38",
                "q": "fair"
              }
            ]
          },
          {
            "d": 2,
            "L": [
              {
                "s": "07:56",
                "e": "07:51",
                "q": "good"
              },
              {
                "s": "10:57",
                "e": "12:52",
                "q": "good"
              }
            ]
          },
          {
            "d": 3,
            "L": [
              {
                "s": "09:33",
                "e": "08:40",
                "q": "good"
              },
              {
                "s": "03:47",
                "e": "03:23",
                "q": "good"
              }
            ]
          },
          {
            "d": 4,
            "L": [
              {
                "s": "02:51",
                "e": "04:16",
                "q": "fair"
              },
              {
                "s": "02:41",
                "e": "11:08",
                "q": "fair"
              }
            ]
          },
          {
            "d": 5,
            "L": [
              {
                "s": "09:50",
                "e": "09:55",
                "q": "poor"
              },
              {
                "s": "03:35",
                "e": "10:56",
                "q": "fair"
              }
            ]
          },
          {
            "d": 6,
            "L": [
              {
                "s": "11:11",
                "e": "06:13",
                "q": "fair"
              },
              {
                "s": "10:50",
                "e": "11:03",
                "q": "good"
              }
            ]
          },
          {
            "d": 7,
            "L": [
              {
                "s": "09:47",
                "e": "02:19",
                "q": "fair"
              },
              {
                "s": "08:10",
                "e": "04:11",
                "q": "poor"
              }
            ]
          },
          {
            "d": 8,
            "L": [
              {
                "s": "07:51",
                "e": "02:35",
                "q": "fair"
              },
              {
                "s": "11:36",
                "e": "01:39",
                "q": "good"
              }
            ]
          },
          {
            "d": 9,
            "L": [
              {
                "s": "04:45",
                "e": "06:21",
                "q": "poor"
              },
              {
                "s": "10:02",
                "e": "04:21",
                "q": "fair"
              }
            ]
          },
          {
            "d": 10,
            "L": [
              {
                "s": "10:43",
                "e": "12:51",
                "q": "good"
              },
              {
                "s": "02:22",
                "e": "04:55",
                "q": "good"
              }
            ]
          },
          {
            "d": 11,
            "L": [
              {
                "s": "04:34",
                "e": "01:54",
                "q": "good"
              },
              {
                "s": "11:55",
                "e": "08:13",
                "q": "fair"
              }
            ]
          },
          {
            "d": 12,
            "L": [
              {
                "s": "01:09",
                "e": "02:29",
                "q": "good"
              },
              {
                "s": "10:00",
                "e": "10:25",
                "q": "fair"
              }
            ]
          },
          {
            "d": 13,
            "L": [
              {
                "s": "01:06",
                "e": "10:02",
                "q": "fair"
              },
              {
                "s": "05:10",
                "e": "02:11",
                "q": "fair"
              }
            ]
          },
          {
            "d": 14,
            "L": [
              {
                "s": "08:07",
                "e": "08:26",
                "q": "good"
              },
              {
                "s": "08:30",
                "e": "06:07",
                "q": "poor"
              }
            ]
          },
          {
            "d": 15,
            "L": [
              {
                "s": "04:42",
                "e": "02:33",
                "q": "fair"
              },
              {
                "s": "11:48",
                "e": "05:43",
                "q": "fair"
              }
            ]
          },
          {
            "d": 16,
            "L": [
              {
                "s": "04:53",
                "e": "11:07",
                "q": "good"
              },
              {
                "s": "06:15",
                "e": "06:44",
                "q": "fair"
              }
            ]
          },
          {
            "d": 17,
            "L": [
              {
                "s": "04:46",
                "e": "11:22",
                "q": "poor"
              },
              {
                "s": "01:34",
                "e": "11:09",
                "q": "good"
              }
            ]
          },
          {
            "d": 18,
            "L": [
              {
                "s": "02:21",
                "e": "02:42",
                "q": "good"
              },
              {
                "s": "08:27",
                "e": "04:23",
                "q": "fair"
              }
            ]
          },
          {
            "d": 19,
            "L": [
              {
                "s": "05:50",
                "e": "12:35",
                "q": "good"
              },
              {
                "s": "04:54",
                "e": "06:10",
                "q": "fair"
              }
            ]
          },
          {
            "d": 20,
            "L": [
              {
                "s": "05:40",
                "e": "04:02",
                "q": "good"
              },
              {
                "s": "10:20",
                "e": "01:44",
                "q": "poor"
              }
            ]
          },
          {
            "d": 21,
            "L": [
              {
                "s": "10:37",
                "e": "02:00",
                "q": "poor"
              },
              {
                "s": "06:42",
                "e": "05:29",
                "q": "fair"
              }
            ]
          },
          {
            "d": 22,
            "L": [
              {
                "s": "05:11",
                "e": "09:50",
                "q": "poor"
              },
              {
                "s": "05:58",
                "e": "12:56",
                "q": "fair"
              }
            ]
          },
          {
            "d": 23,
            "L": [
              {
                "s": "02:47",
                "e": "04:41",
                "q": "good"
              },
              {
                "s": "08:33",
                "e": "01:55",
                "q": "fair"
              }
            ]
          },
          {
            "d": 24,
            "L": [
              {
                "s": "07:10",
                "e": "02:20",
                "q": "fair"
              },
              {
                "s": "10:05",
                "e": "02:02",
                "q": "fair"
              }
            ]
          },
          {
            "d": 25,
            "L": [
              {
                "s": "02:38",
                "e": "01:02",
                "q": "poor"
              },
              {
                "s": "02:24",
                "e": "08:57",
                "q": "fair"
              }
            ]
          },
          {
            "d": 26,
            "L": [
              {
                "s": "07:04",
                "e": "03:07",
                "q": "good"
              },
              {
                "s": "08:27",
                "e": "12:05",
                "q": "poor"
              }
            ]
          },
          {
            "d": 27,
            "L": [
              {
                "s": "10:11",
                "e": "02:27",
                "q": "poor"
              },
              {
                "s": "06:58",
                "e": "12:13",
                "q": "fair"
              }
            ]
          },
          {
            "d": 28,
            "L": [
              {
                "s": "01:51",
                "e": "08:49",
                "q": "good"
              },
              {
                "s": "02:49",
                "e": "03:38",
                "q": "fair"
              }
            ]
          },
          {
            "d": 29,
            "L": [
              {
                "s": "09:53",
                "e": "10:06",
                "q": "poor"
              },
              {
                "s": "01:18",
                "e": "09:37",
                "q": "poor"
              }
            ]
          },
          {
            "d": 30,
            "L": [
              {
                "s": "03:42",
                "e": "12:16",
                "q": "fair"
              },
              {
                "s": "08:34",
                "e": "06:54",
                "q": "fair"
              }
            ]
          },
          {
            "d": 31,
            "L": [
              {
                "s": "06:17",
                "e": "02:08",
                "q": "good"
              },
              {
                "s": "02:59",
                "e": "12:36",
                "q": "fair"
              }
            ]
          }
        ]
      },
      {
        "m": 2,
        "D": [
          {
            "d": 1,
            "L": [
              {
                "s": "10:36",
                "e": "11:09",
                "q": "fair"
              },
              {
                "s": "11:38",
                "e": "05:00",
                "q": "good"
              }
            ]
          },
          {
            "d": 2,
            "L": [
              {
                "s": "12:50",
                "e": "04:32",
                "q": "fair"
              },
              {
                "s": "06:54",
                "e": "07:23",
                "q": "good"
              }
            ]
          },
          {
            "d": 3,
            "L": [
              {
                "s": "09:25",
                "e": "06:32",
                "q": "good"
              },
              {
                "s": "04:04",
                "e": "12:22",
                "q": "poor"
              }
            ]
          },
          {
            "d": 4,
            "L": [
              {
                "s": "01:45",
                "e": "02:04",
                "q": "fair"
              },
              {
                "s": "09:04",
                "e": "07:01",
                "q": "poor"
              }
            ]
          },
          {
            "d": 5,
            "L": [
              {
                "s": "03:56",
                "e": "10:03",
                "q": "fair"
              },
              {
                "s": "08:55",
                "e": "06:12",
                "q": "good"
              }
            ]
          },
          {
            "d": 6,
            "L": [
              {
                "s": "10:05",
                "e": "07:46",
                "q": "good"
              },
              {
                "s": "03:19",
                "e": "12:01",
                "q": "good"
              }
            ]
          },
          {
            "d": 7,
            "L": [
              {
                "s": "04:18",
                "e": "06:55",
                "q": "poor"
              },
              {
                "s": "06:44",
                "e": "03:40",
                "q": "fair"
              }
            ]
          },
          {
            "d": 8,
            "L": [
              {
                "s": "09:02",
                "e": "06:02",
                "q": "poor"
              },
              {
                "s": "01:50",
                "e": "12:16",
                "q": "poor"
              }
            ]
          },
          {
            "d": 9,
            "L": [
              {
                "s": "04:49",
                "e": "05:04",
                "q": "poor"
              },
              {
                "s": "11:29",
                "e": "10:51",
                "q": "good"
              }
            ]
          },
          {
            "d": 10,
            "L": [
              {
                "s": "05:21",
                "e": "05:45",
                "q": "good"
              },
              {
                "s": "01:56",
                "e": "05:21",
                "q": "poor"
              }
            ]
          },
          {
            "d": 11,
            "L": [
              {
                "s": "04:46",
                "e": "10:31",
                "q": "fair"
              },
              {
                "s": "07:15",
                "e": "09:20",
                "q": "good"
              }
            ]
          },
          {
            "d": 12,
            "L": [
              {
                "s": "06:10",
                "e": "11:28",
                "q": "fair"
              },
              {
                "s": "03:23",
                "e": "03:24",
                "q": "poor"
              }
            ]
          },
          {
            "d": 13,
            "L": [
              {
                "s": "09:45",
                "e": "07:08",
                "q": "poor"
              },
              {
                "s": "06:55",
                "e": "04:06",
                "q": "good"
              }
            ]
          },
          {
            "d": 14,
            "L": [
              {
                "s": "06:04",
                "e": "02:27",
                "q": "poor"
              },
              {
                "s": "02:55",
                "e": "04:59",
                "q": "fair"
              }
            ]
          },
          {
            "d": 15,
            "L": [
              {
                "s": "11:27",
                "e": "02:59",
                "q": "poor"
              },
              {
                "s": "08:41",
                "e": "08:31",
                "q": "good"
              }
            ]
          },
          {
            "d": 16,
            "L": [
              {
                "s": "02:54",
                "e": "09:38",
                "q": "fair"
              },
              {
                "s": "09:42",
                "e": "06:48",
                "q": "poor"
              }
            ]
          },
          {
            "d": 17,
            "L": [
              {
                "s": "04:36",
                "e": "02:39",
                "q": "good"
              },
              {
                "s": "03:09",
                "e": "02:35",
                "q": "poor"
              }
            ]
          },
          {
            "d": 18,
            "L": [
              {
                "s": "01:24",
                "e": "02:55",
                "q": "fair"
              },
              {
                "s": "06:15",
                "e": "10:56",
                "q": "good"
              }
            ]
          },
          {
            "d": 19,
            "L": [
              {
                "s": "05:30",
                "e": "11:53",
                "q": "fair"
              },
              {
                "s": "05:01",
                "e": "01:28",
                "q": "poor"
              }
            ]
          },
          {
            "d": 20,
            "L": [
              {
                "s": "06:39",
                "e": "01:23",
                "q": "fair"
              },
              {
                "s": "08:38",
                "e": "10:53",
                "q": "poor"
              }
            ]
          },
          {
            "d": 21,
            "L": [
              {
                "s": "09:49",
                "e": "08:53",
                "q": "poor"
              },
              {
                "s": "09:47",
                "e": "08:32",
                "q": "fair"
              }
            ]
          },
          {
            "d": 22,
            "L": [
              {
                "s": "09:09",
                "e": "03:34",
                "q": "fair"
              },
              {
                "s": "01:45",
                "e": "04:34",
                "q": "good"
              }
            ]
          },
          {
            "d": 23,
            "L": [
              {
                "s": "12:19",
                "e": "06:43",
                "q": "fair"
              },
              {
                "s": "07:35",
                "e": "07:59",
                "q": "fair"
              }
            ]
          },
          {
            "d": 24,
            "L": [
              {
                "s": "08:55",
                "e": "11:28",
                "q": "fair"
              },
              {
                "s": "01:11",
                "e": "08:31",
                "q": "fair"
              }
            ]
          },
          {
            "d": 25,
            "L": [
              {
                "s": "04:10",
                "e": "10:47",
                "q": "good"
              },
              {
                "s": "12:22",
                "e": "03:09",
                "q": "fair"
              }
            ]
          },
          {
            "d": 26,
            "L": [
              {
                "s": "12:06",
                "e": "06:50",
                "q": "poor"
              },
              {
                "s": "07:37",
                "e": "01:46",
                "q": "fair"
              }
            ]
          },
          {
            "d": 27,
            "L": [
              {
                "s": "09:24",
                "e": "11:06",
                "q": "good"
              },
              {
                "s": "12:24",
                "e": "08:23",
                "q": "fair"
              }
            ]
          },
          {
            "d": 28,
            "L": [
              {
                "s": "09:49",
                "e": "03:33",
                "q": "poor"
              },
              {
                "s": "01:13",
                "e": "02:12",
                "q": "good"
              }
            ]
          },
          {
            "d": 29,
            "L": [
              {
                "s": "03:12",
                "e": "04:59",
                "q": "good"
              },
              {
                "s": "06:06",
                "e": "01:39",
                "q": "good"
              }
            ]
          }
        ]
      },
      {
        "m": 3,
        "D": [
          {
            "d": 1,
            "L": [
              {
                "s": "07:14",
                "e": "12:04",
                "q": "poor"
              },
              {
                "s": "04:07",
                "e": "03:56",
                "q": "good"
              }
            ]
          },
          {
            "d": 2,
            "L": [
              {
                "s": "03:00",
                "e": "10:42",
                "q": "poor"
              },
              {
                "s": "03:19",
                "e": "03:48",
                "q": "good"
              }
            ]
          },
          {
            "d": 3,
            "L": [
              {
                "s": "04:28",
                "e": "08:10",
                "q": "fair"
              },
              {
                "s": "03:22",
                "e": "07:48",
                "q": "good"
              }
            ]
          },
          {
            "d": 4,
            "L": [
              {
                "s": "07:16",
                "e": "06:30",
                "q": "poor"
              },
              {
                "s": "12:48",
                "e": "08:44",
                "q": "poor"
              }
            ]
          },
          {
            "d": 5,
            "L": [
              {
                "s": "12:09",
                "e": "03:35",
                "q": "poor"
              },
              {
                "s": "12:48",
                "e": "12:21",
                "q": "good"
              }
            ]
          },
          {
            "d": 6,
            "L": [
              {
                "s": "11:33",
                "e": "07:29",
                "q": "fair"
              },
              {
                "s": "03:45",
                "e": "05:56",
                "q": "fair"
              }
            ]
          },
          {
            "d": 7,
            "L": [
              {
                "s": "01:39",
                "e": "03:14",
                "q": "fair"
              },
              {
                "s": "08:32",
                "e": "07:50",
                "q": "good"
              }
            ]
          },
          {
            "d": 8,
            "L": [
              {
                "s": "08:05",
                "e": "03:43",
                "q": "good"
              },
              {
                "s": "04:44",
                "e": "01:08",
                "q": "poor"
              }
            ]
          },
          {
            "d": 9,
            "L": [
              {
                "s": "11:15",
                "e": "04:17",
                "q": "fair"
              },
              {
                "s": "10:26",
                "e": "02:38",
                "q": "good"
              }
            ]
          },
          {
            "d": 10,
            "L": [
              {
                "s": "08:46",
                "e": "09:13",
                "q": "poor"
              },
              {
                "s": "03:12",
                "e": "01:00",
                "q": "fair"
              }
            ]
          },
          {
            "d": 11,
            "L": [
              {
                "s": "08:35",
                "e": "07:49",
                "q": "poor"
              },
              {
                "s": "12:46",
                "e": "09:57",
                "q": "good"
              }
            ]
          },
          {
            "d": 12,
            "L": [
              {
                "s": "02:27",
                "e": "08:59",
                "q": "fair"
              },
              {
                "s": "11:32",
                "e": "09:46",
                "q": "good"
              }
            ]
          },
          {
            "d": 13,
            "L": [
              {
                "s": "02:36",
                "e": "05:59",
                "q": "poor"
              },
              {
                "s": "10:36",
                "e": "05:42",
                "q": "good"
              }
            ]
          },
          {
            "d": 14,
            "L": [
              {
                "s": "02:30",
                "e": "01:40",
                "q": "poor"
              },
              {
                "s": "07:23",
                "e": "11:08",
                "q": "fair"
              }
            ]
          },
          {
            "d": 15,
            "L": [
              {
                "s": "11:33",
                "e": "09:54",
                "q": "poor"
              },
              {
                "s": "05:09",
                "e": "02:24",
                "q": "poor"
              }
            ]
          },
          {
            "d": 16,
            "L": [
              {
                "s": "04:10",
                "e": "06:33",
                "q": "good"
              },
              {
                "s": "05:50",
                "e": "09:27",
                "q": "fair"
              }
            ]
          },
          {
            "d": 17,
            "L": [
              {
                "s": "09:21",
                "e": "09:48",
                "q": "good"
              },
              {
                "s": "03:10",
                "e": "08:15",
                "q": "poor"
              }
            ]
          },
          {
            "d": 18,
            "L": [
              {
                "s": "10:13",
                "e": "02:12",
                "q": "fair"
              },
              {
                "s": "04:41",
                "e": "11:23",
                "q": "good"
              }
            ]
          },
          {
            "d": 19,
            "L": [
              {
                "s": "12:55",
                "e": "05:24",
                "q": "fair"
              },
              {
                "s": "11:51",
                "e": "12:50",
                "q": "fair"
              }
            ]
          },
          {
            "d": 20,
            "L": [
              {
                "s": "09:55",
                "e": "03:45",
                "q": "fair"
              },
              {
                "s": "07:54",
                "e": "06:13",
                "q": "fair"
              }
            ]
          },
          {
            "d": 21,
            "L": [
              {
                "s": "06:15",
                "e": "05:27",
                "q": "good"
              },
              {
                "s": "12:50",
                "e": "08:05",
                "q": "poor"
              }
            ]
          },
          {
            "d": 22,
            "L": [
              {
                "s": "09:17",
                "e": "01:55",
                "q": "fair"
              },
              {
                "s": "02:45",
                "e": "06:23",
                "q": "fair"
              }
            ]
          },
          {
            "d": 23,
            "L": [
              {
                "s": "06:42",
                "e": "08:21",
                "q": "poor"
              },
              {
                "s": "11:33",
                "e": "04:24",
                "q": "fair"
              }
            ]
          },
          {
            "d": 24,
            "L": [
              {
                "s": "05:19",
                "e": "05:02",
                "q": "good"
              },
              {
                "s": "06:06",
                "e": "04:55",
                "q": "good"
              }
            ]
          },
          {
            "d": 25,
            "L": [
              {
                "s": "05:55",
                "e": "07:45",
                "q": "good"
              },
              {
                "s": "04:14",
                "e": "12:26",
                "q": "poor"
              }
            ]
          },
          {
            "d": 26,
            "L": [
              {
                "s": "12:19",
                "e": "09:42",
                "q": "poor"
              },
              {
                "s": "09:36",
                "e": "10:57",
                "q": "good"
              }
            ]
          },
          {
            "d": 27,
            "L": [
              {
                "s": "05:59",
                "e": "02:51",
                "q": "poor"
              },
              {
                "s": "09:54",
                "e": "07:13",
                "q": "poor"
              }
            ]
          },
          {
            "d": 28,
            "L": [
              {
                "s": "02:35",
                "e": "07:20",
                "q": "fair"
              },
              {
                "s": "04:21",
                "e": "10:18",
                "q": "fair"
              }
            ]
          },
          {
            "d": 29,
            "L": [
              {
                "s": "01:46",
                "e": "03:42",
                "q": "fair"
              },
              {
                "s": "05:03",
                "e": "01:38",
                "q": "poor"
              }
            ]
          },
          {
            "d": 30,
            "L": [
              {
                "s": "08:39",
                "e": "04:55",
                "q": "fair"
              },
              {
                "s": "07:36",
                "e": "10:43",
                "q": "poor"
              }
            ]
          },
          {
            "d": 31,
            "L": [
              {
                "s": "06:32",
                "e": "10:39",
                "q": "good"
              },
              {
                "s": "09:34",
                "e": "08:53",
                "q": "poor"
              }
            ]
          }
        ]
      },
      {
        "m": 4,
        "D": [
          {
            "d": 1,
            "L": [
              {
                "s": "09:18",
                "e": "06:22",
                "q": "poor"
              },
              {
                "s": "01:50",
                "e": "01:53",
                "q": "good"
              }
            ]
          },
          {
            "d": 2,
            "L": [
              {
                "s": "07:04",
                "e": "08:41",
                "q": "good"
              },
              {
                "s": "07:50",
                "e": "04:15",
                "q": "good"
              }
            ]
          },
          {
            "d": 3,
            "L": [
              {
                "s": "10:26",
                "e": "11:39",
                "q": "poor"
              },
              {
                "s": "02:53",
                "e": "12:00",
                "q": "good"
              }
            ]
          },
          {
            "d": 4,
            "L": [
              {
                "s": "02:16",
                "e": "02:38",
                "q": "poor"
              },
              {
                "s": "08:43",
                "e": "08:37",
                "q": "fair"
              }
            ]
          },
          {
            "d": 5,
            "L": [
              {
                "s": "09:57",
                "e": "03:33",
                "q": "fair"
              },
              {
                "s": "12:07",
                "e": "06:09",
                "q": "fair"
              }
            ]
          },
          {
            "d": 6,
            "L": [
              {
                "s": "02:05",
                "e": "12:26",
                "q": "good"
              },
              {
                "s": "10:19",
                "e": "05:07",
                "q": "poor"
              }
            ]
          },
          {
            "d": 7,
            "L": [
              {
                "s": "03:43",
                "e": "09:21",
                "q": "fair"
              },
              {
                "s": "03:41",
                "e": "01:39",
                "q": "poor"
              }
            ]
          },
          {
            "d": 8,
            "L": [
              {
                "s": "11:43",
                "e": "09:21",
                "q": "good"
              },
              {
                "s": "06:08",
                "e": "02:52",
                "q": "good"
              }
            ]
          },
          {
            "d": 9,
            "L": [
              {
                "s": "11:44",
                "e": "06:04",
                "q": "fair"
              },
              {
                "s": "12:16",
                "e": "10:35",
                "q": "good"
              }
            ]
          },
          {
            "d": 10,
            "L": [
              {
                "s": "05:52",
                "e": "11:35",
                "q": "fair"
              },
              {
                "s": "12:56",
                "e": "02:04",
                "q": "fair"
              }
            ]
          },
          {
            "d": 11,
            "L": [
              {
                "s": "04:35",
                "e": "05:26",
                "q": "poor"
              },
              {
                "s": "05:52",
                "e": "06:30",
                "q": "good"
              }
            ]
          },
          {
            "d": 12,
            "L": [
              {
                "s": "10:03",
                "e": "07:21",
                "q": "good"
              },
              {
                "s": "10:53",
                "e": "08:32",
                "q": "good"
              }
            ]
          },
          {
            "d": 13,
            "L": [
              {
                "s": "03:01",
                "e": "11:43",
                "q": "good"
              },
              {
                "s": "09:03",
                "e": "03:30",
                "q": "poor"
              }
            ]
          },
          {
            "d": 14,
            "L": [
              {
                "s": "08:45",
                "e": "09:12",
                "q": "fair"
              },
              {
                "s": "10:04",
                "e": "02:54",
                "q": "poor"
              }
            ]
          },
          {
            "d": 15,
            "L": [
              {
                "s": "10:39",
                "e": "12:56",
                "q": "good"
              },
              {
                "s": "03:56",
                "e": "12:13",
                "q": "good"
              }
            ]
          },
          {
            "d": 16,
            "L": [
              {
                "s": "12:43",
                "e": "09:23",
                "q": "fair"
              },
              {
                "s": "03:24",
                "e": "03:19",
                "q": "good"
              }
            ]
          },
          {
            "d": 17,
            "L": [
              {
                "s": "01:19",
                "e": "03:30",
                "q": "good"
              },
              {
                "s": "10:23",
                "e": "01:02",
                "q": "poor"
              }
            ]
          },
          {
            "d": 18,
            "L": [
              {
                "s": "02:13",
                "e": "02:51",
                "q": "fair"
              },
              {
                "s": "03:03",
                "e": "11:42",
                "q": "good"
              }
            ]
          },
          {
            "d": 19,
            "L": [
              {
                "s": "08:32",
                "e": "06:13",
                "q": "good"
              },
              {
                "s": "06:59",
                "e": "11:17",
                "q": "good"
              }
            ]
          },
          {
            "d": 20,
            "L": [
              {
                "s": "10:21",
                "e": "02:39",
                "q": "fair"
              },
              {
                "s": "05:12",
                "e": "05:04",
                "q": "fair"
              }
            ]
          },
          {
            "d": 21,
            "L": [
              {
                "s": "06:14",
                "e": "05:46",
                "q": "good"
              },
              {
                "s": "01:28",
                "e": "12:19",
                "q": "fair"
              }
            ]
          },
          {
            "d": 22,
            "L": [
              {
                "s": "10:54",
                "e": "07:58",
                "q": "good"
              },
              {
                "s": "05:10",
                "e": "11:41",
                "q": "good"
              }
            ]
          },
          {
            "d": 23,
            "L": [
              {
                "s": "05:22",
                "e": "06:59",
                "q": "poor"
              },
              {
                "s": "11:39",
                "e": "02:51",
                "q": "poor"
              }
            ]
          },
          {
            "d": 24,
            "L": [
              {
                "s": "03:43",
                "e": "09:27",
                "q": "fair"
              },
              {
                "s": "02:17",
                "e": "05:34",
                "q": "fair"
              }
            ]
          },
          {
            "d": 25,
            "L": [
              {
                "s": "09:14",
                "e": "07:01",
                "q": "fair"
              },
              {
                "s": "02:26",
                "e": "10:06",
                "q": "poor"
              }
            ]
          },
          {
            "d": 26,
            "L": [
              {
                "s": "06:51",
                "e": "02:52",
                "q": "good"
              },
              {
                "s": "12:20",
                "e": "03:39",
                "q": "fair"
              }
            ]
          },
          {
            "d": 27,
            "L": [
              {
                "s": "12:38",
                "e": "10:42",
                "q": "poor"
              },
              {
                "s": "07:11",
                "e": "12:56",
                "q": "good"
              }
            ]
          },
          {
            "d": 28,
            "L": [
              {
                "s": "12:30",
                "e": "12:18",
                "q": "good"
              },
              {
                "s": "03:32",
                "e": "04:40",
                "q": "fair"
              }
            ]
          },
          {
            "d": 29,
            "L": [
              {
                "s": "08:49",
                "e": "03:32",
                "q": "poor"
              },
              {
                "s": "06:47",
                "e": "01:54",
                "q": "fair"
              }
            ]
          },
          {
            "d": 30,
            "L": [
              {
                "s": "06:55",
                "e": "06:03",
                "q": "poor"
              },
              {
                "s": "04:41",
                "e": "11:46",
                "q": "good"
              }
            ]
          }
        ]
      },
      {
        "m": 5,
        "D": [
          {
            "d": 1,
            "L": [
              {
                "s": "03:27",
                "e": "01:52",
                "q": "good"
              },
              {
                "s": "09:15",
                "e": "03:35",
                "q": "poor"
              }
            ]
          },
          {
            "d": 2,
            "L": [
              {
                "s": "05:00",
                "e": "11:11",
                "q": "fair"
              },
              {
                "s": "01:09",
                "e": "09:39",
                "q": "good"
              }
            ]
          },
          {
            "d": 3,
            "L": [
              {
                "s": "02:37",
                "e": "01:45",
                "q": "poor"
              },
              {
                "s": "12:50",
                "e": "02:04",
                "q": "poor"
              }
            ]
          },
          {
            "d": 4,
            "L": [
              {
                "s": "08:41",
                "e": "12:08",
                "q": "good"
              },
              {
                "s": "05:25",
                "e": "07:57",
                "q": "poor"
              }
            ]
          },
          {
            "d": 5,
            "L": [
              {
                "s": "03:34",
                "e": "04:53",
                "q": "fair"
              },
              {
                "s": "07:09",
                "e": "10:47",
                "q": "good"
              }
            ]
          },
          {
            "d": 6,
            "L": [
              {
                "s": "07:40",
                "e": "12:31",
                "q": "good"
              },
              {
                "s": "10:59",
                "e": "04:37",
                "q": "fair"
              }
            ]
          },
          {
            "d": 7,
            "L": [
              {
                "s": "02:33",
                "e": "06:35",
                "q": "poor"
              },
              {
                "s": "06:47",
                "e": "03:21",
                "q": "fair"
              }
            ]
          },
          {
            "d": 8,
            "L": [
              {
                "s": "10:23",
                "e": "05:25",
                "q": "good"
              },
              {
                "s": "11:09",
                "e": "12:09",
                "q": "fair"
              }
            ]
          },
          {
            "d": 9,
            "L": [
              {
                "s": "10:43",
                "e": "09:23",
                "q": "poor"
              },
              {
                "s": "01:05",
                "e": "04:24",
                "q": "good"
              }
            ]
          },
          {
            "d": 10,
            "L": [
              {
                "s": "01:39",
                "e": "05:33",
                "q": "good"
              },
              {
                "s": "11:44",
                "e": "09:31",
                "q": "poor"
              }
            ]
          },
          {
            "d": 11,
            "L": [
              {
                "s": "07:57",
                "e": "02:50",
                "q": "good"
              },
              {
                "s": "03:36",
                "e": "12:02",
                "q": "fair"
              }
            ]
          },
          {
            "d": 12,
            "L": [
              {
                "s": "06:52",
                "e": "08:09",
                "q": "poor"
              },
              {
                "s": "12:27",
                "e": "10:08",
                "q": "fair"
              }
            ]
          },
          {
            "d": 13,
            "L": [
              {
                "s": "11:37",
                "e": "01:38",
                "q": "fair"
              },
              {
                "s": "08:57",
                "e": "05:31",
                "q": "good"
              }
            ]
          },
          {
            "d": 14,
            "L": [
              {
                "s": "03:46",
                "e": "09:55",
                "q": "poor"
              },
              {
                "s": "10:05",
                "e": "02:28",
                "q": "poor"
              }
            ]
          },
          {
            "d": 15,
            "L": [
              {
                "s": "10:58",
                "e": "11:52",
                "q": "fair"
              },
              {
                "s": "07:20",
                "e": "03:22",
                "q": "poor"
              }
            ]
          },
          {
            "d": 16,
            "L": [
              {
                "s": "03:59",
                "e": "03:18",
                "q": "poor"
              },
              {
                "s": "12:58",
                "e": "10:50",
                "q": "poor"
              }
            ]
          },
          {
            "d": 17,
            "L": [
              {
                "s": "06:23",
                "e": "03:42",
                "q": "fair"
              },
              {
                "s": "06:38",
                "e": "12:57",
                "q": "good"
              }
            ]
          },
          {
            "d": 18,
            "L": [
              {
                "s": "01:57",
                "e": "04:58",
                "q": "good"
              },
              {
                "s": "03:03",
                "e": "05:54",
                "q": "good"
              }
            ]
          },
          {
            "d": 19,
            "L": [
              {
                "s": "10:12",
                "e": "10:01",
                "q": "good"
              },
              {
                "s": "09:45",
                "e": "10:53",
                "q": "poor"
              }
            ]
          },
          {
            "d": 20,
            "L": [
              {
                "s": "01:20",
                "e": "03:48",
                "q": "fair"
              },
              {
                "s": "07:41",
                "e": "09:14",
                "q": "fair"
              }
            ]
          },
          {
            "d": 21,
            "L": [
              {
                "s": "02:00",
                "e": "05:28",
                "q": "fair"
              },
              {
                "s": "06:30",
                "e": "10:10",
                "q": "good"
              }
            ]
          },
          {
            "d": 22,
            "L": [
              {
                "s": "05:05",
                "e": "07:00",
                "q": "good"
              },
              {
                "s": "10:14",
                "e": "09:41",
                "q": "good"
              }
            ]
          },
          {
            "d": 23,
            "L": [
              {
                "s": "09:30",
                "e": "02:11",
                "q": "fair"
              },
              {
                "s": "06:05",
                "e": "11:22",
                "q": "fair"
              }
            ]
          },
          {
            "d": 24,
            "L": [
              {
                "s": "12:42",
                "e": "10:47",
                "q": "poor"
              },
              {
                "s": "03:38",
                "e": "12:17",
                "q": "good"
              }
            ]
          },
          {
            "d": 25,
            "L": [
              {
                "s": "03:38",
                "e": "08:12",
                "q": "good"
              },
              {
                "s": "09:24",
                "e": "02:21",
                "q": "poor"
              }
            ]
          },
          {
            "d": 26,
            "L": [
              {
                "s": "01:44",
                "e": "09:13",
                "q": "poor"
              },
              {
                "s": "10:49",
                "e": "09:02",
                "q": "poor"
              }
            ]
          },
          {
            "d": 27,
            "L": [
              {
                "s": "10:39",
                "e": "01:24",
                "q": "poor"
              },
              {
                "s": "07:49",
                "e": "05:29",
                "q": "good"
              }
            ]
          },
          {
            "d": 28,
            "L": [
              {
                "s": "10:40",
                "e": "12:05",
                "q": "poor"
              },
              {
                "s": "03:26",
                "e": "07:23",
                "q": "poor"
              }
            ]
          },
          {
            "d": 29,
            "L": [
              {
                "s": "04:49",
                "e": "02:51",
                "q": "good"
              },
              {
                "s": "06:37",
                "e": "08:02",
                "q": "fair"
              }
            ]
          },
          {
            "d": 30,
            "L": [
              {
                "s": "03:54",
                "e": "04:01",
                "q": "good"
              },
              {
                "s": "03:24",
                "e": "08:29",
                "q": "fair"
              }
            ]
          },
          {
            "d": 31,
            "L": [
              {
                "s": "05:07",
                "e": "01:22",
                "q": "poor"
              },
              {
                "s": "07:26",
                "e": "07:37",
                "q": "good"
              }
            ]
          }
        ]
      },
      {
        "m": 6,
        "D": [
          {
            "d": 1,
            "L": [
              {
                "s": "03:03",
                "e": "05:16",
                "q": "poor"
              },
              {
                "s": "03:58",
                "e": "01:48",
                "q": "poor"
              }
            ]
          },
          {
            "d": 2,
            "L": [
              {
                "s": "07:18",
                "e": "10:55",
                "q": "fair"
              },
              {
                "s": "05:59",
                "e": "04:39",
                "q": "poor"
              }
            ]
          },
          {
            "d": 3,
            "L": [
              {
                "s": "09:38",
                "e": "02:09",
                "q": "poor"
              },
              {
                "s": "05:21",
                "e": "10:10",
                "q": "poor"
              }
            ]
          },
          {
            "d": 4,
            "L": [
              {
                "s": "12:47",
                "e": "11:39",
                "q": "fair"
              },
              {
                "s": "07:20",
                "e": "10:55",
                "q": "good"
              }
            ]
          },
          {
            "d": 5,
            "L": [
              {
                "s": "10:28",
                "e": "06:30",
                "q": "good"
              },
              {
                "s": "07:31",
                "e": "04:32",
                "q": "poor"
              }
            ]
          },
          {
            "d": 6,
            "L": [
              {
                "s": "01:23",
                "e": "02:46",
                "q": "good"
              },
              {
                "s": "05:22",
                "e": "02:11",
                "q": "fair"
              }
            ]
          },
          {
            "d": 7,
            "L": [
              {
                "s": "02:50",
                "e": "02:43",
                "q": "good"
              },
              {
                "s": "08:03",
                "e": "08:55",
                "q": "good"
              }
            ]
          },
          {
            "d": 8,
            "L": [
              {
                "s": "05:55",
                "e": "06:00",
                "q": "good"
              },
              {
                "s": "01:05",
                "e": "08:31",
                "q": "poor"
              }
            ]
          },
          {
            "d": 9,
            "L": [
              {
                "s": "12:11",
                "e": "11:47",
                "q": "poor"
              },
              {
                "s": "09:36",
                "e": "08:39",
                "q": "poor"
              }
            ]
          },
          {
            "d": 10,
            "L": [
              {
                "s": "06:56",
                "e": "07:10",
                "q": "fair"
              },
              {
                "s": "11:06",
                "e": "07:53",
                "q": "poor"
              }
            ]
          },
          {
            "d": 11,
            "L": [
              {
                "s": "09:15",
                "e": "10:10",
                "q": "fair"
              },
              {
                "s": "04:30",
                "e": "07:31",
                "q": "good"
              }
            ]
          },
          {
            "d": 12,
            "L": [
              {
                "s": "12:49",
                "e": "12:47",
                "q": "poor"
              },
              {
                "s": "01:04",
                "e": "09:15",
                "q": "poor"
              }
            ]
          },
          {
            "d": 13,
            "L": [
              {
                "s": "11:07",
                "e": "04:02",
                "q": "fair"
              },
              {
                "s": "02:18",
                "e": "08:05",
                "q": "good"
              }
            ]
          },
          {
            "d": 14,
            "L": [
              {
                "s": "12:36",
                "e": "12:27",
                "q": "fair"
              },
              {
                "s": "07:29",
                "e": "10:38",
                "q": "poor"
              }
            ]
          },
          {
            "d": 15,
            "L": [
              {
                "s": "08:43",
                "e": "10:01",
                "q": "fair"
              },
              {
                "s": "12:11",
                "e": "03:25",
                "q": "poor"
              }
            ]
          },
          {
            "d": 16,
            "L": [
              {
                "s": "03:22",
                "e": "05:04",
                "q": "poor"
              },
              {
                "s": "04:31",
                "e": "07:38",
                "q": "poor"
              }
            ]
          },
          {
            "d": 17,
            "L": [
              {
                "s": "12:14",
                "e": "05:30",
                "q": "good"
              },
              {
                "s": "12:32",
                "e": "01:05",
                "q": "fair"
              }
            ]
          },
          {
            "d": 18,
            "L": [
              {
                "s": "02:07",
                "e": "10:21",
                "q": "poor"
              },
              {
                "s": "11:47",
                "e": "12:40",
                "q": "fair"
              }
            ]
          },
          {
            "d": 19,
            "L": [
              {
                "s": "10:52",
                "e": "02:55",
                "q": "fair"
              },
              {
                "s": "12:48",
                "e": "09:18",
                "q": "poor"
              }
            ]
          },
          {
            "d": 20,
            "L": [
              {
                "s": "05:51",
                "e": "06:55",
                "q": "good"
              },
              {
                "s": "05:00",
                "e": "04:05",
                "q": "good"
              }
            ]
          },
          {
            "d": 21,
            "L": [
              {
                "s": "07:31",
                "e": "03:20",
                "q": "good"
              },
              {
                "s": "02:25",
                "e": "02:09",
                "q": "fair"
              }
            ]
          },
          {
            "d": 22,
            "L": [
              {
                "s": "09:35",
                "e": "09:17",
                "q": "fair"
              },
              {
                "s": "06:03",
                "e": "10:22",
                "q": "good"
              }
            ]
          },
          {
            "d": 23,
            "L": [
              {
                "s": "02:23",
                "e": "07:35",
                "q": "fair"
              },
              {
                "s": "12:28",
                "e": "01:38",
                "q": "fair"
              }
            ]
          },
          {
            "d": 24,
            "L": [
              {
                "s": "06:37",
                "e": "11:56",
                "q": "fair"
              },
              {
                "s": "12:03",
                "e": "09:36",
                "q": "fair"
              }
            ]
          },
          {
            "d": 25,
            "L": [
              {
                "s": "11:06",
                "e": "02:04",
                "q": "good"
              },
              {
                "s": "04:14",
                "e": "06:17",
                "q": "poor"
              }
            ]
          },
          {
            "d": 26,
            "L": [
              {
                "s": "10:24",
                "e": "11:26",
                "q": "fair"
              },
              {
                "s": "06:23",
                "e": "08:55",
                "q": "good"
              }
            ]
          },
          {
            "d": 27,
            "L": [
              {
                "s": "04:58",
                "e": "01:56",
                "q": "fair"
              },
              {
                "s": "08:32",
                "e": "11:39",
                "q": "good"
              }
            ]
          },
          {
            "d": 28,
            "L": [
              {
                "s": "02:17",
                "e": "08:23",
                "q": "fair"
              },
              {
                "s": "02:40",
                "e": "05:46",
                "q": "poor"
              }
            ]
          },
          {
            "d": 29,
            "L": [
              {
                "s": "07:51",
                "e": "09:56",
                "q": "good"
              },
              {
                "s": "10:32",
                "e": "09:48",
                "q": "fair"
              }
            ]
          },
          {
            "d": 30,
            "L": [
              {
                "s": "07:36",
                "e": "10:50",
                "q": "good"
              },
              {
                "s": "08:42",
                "e": "08:11",
                "q": "poor"
              }
            ]
          }
        ]
      },
      {
        "m": 7,
        "D": [
          {
            "d": 1,
            "L": [
              {
                "s": "03:15",
                "e": "04:30",
                "q": "poor"
              },
              {
                "s": "03:08",
                "e": "12:39",
                "q": "poor"
              }
            ]
          },
          {
            "d": 2,
            "L": [
              {
                "s": "01:45",
                "e": "10:00",
                "q": "fair"
              },
              {
                "s": "08:43",
                "e": "04:07",
                "q": "good"
              }
            ]
          },
          {
            "d": 3,
            "L": [
              {
                "s": "11:43",
                "e": "08:38",
                "q": "poor"
              },
              {
                "s": "07:40",
                "e": "01:58",
                "q": "poor"
              }
            ]
          },
          {
            "d": 4,
            "L": [
              {
                "s": "02:24",
                "e": "09:39",
                "q": "fair"
              },
              {
                "s": "06:20",
                "e": "02:10",
                "q": "good"
              }
            ]
          },
          {
            "d": 5,
            "L": [
              {
                "s": "09:11",
                "e": "12:43",
                "q": "poor"
              },
              {
                "s": "09:55",
                "e": "03:27",
                "q": "poor"
              }
            ]
          },
          {
            "d": 6,
            "L": [
              {
                "s": "05:18",
                "e": "10:06",
                "q": "good"
              },
              {
                "s": "09:47",
                "e": "02:24",
                "q": "good"
              }
            ]
          },
          {
            "d": 7,
            "L": [
              {
                "s": "01:24",
                "e": "12:52",
                "q": "poor"
              },
              {
                "s": "09:27",
                "e": "09:55",
                "q": "good"
              }
            ]
          },
          {
            "d": 8,
            "L": [
              {
                "s": "01:48",
                "e": "04:08",
                "q": "fair"
              },
              {
                "s": "08:21",
                "e": "01:32",
                "q": "good"
              }
            ]
          },
          {
            "d": 9,
            "L": [
              {
                "s": "08:55",
                "e": "11:02",
                "q": "good"
              },
              {
                "s": "11:56",
                "e": "04:05",
                "q": "fair"
              }
            ]
          },
          {
            "d": 10,
            "L": [
              {
                "s": "10:26",
                "e": "05:35",
                "q": "good"
              },
              {
                "s": "02:08",
                "e": "04:35",
                "q": "good"
              }
            ]
          },
          {
            "d": 11,
            "L": [
              {
                "s": "12:21",
                "e": "09:46",
                "q": "poor"
              },
              {
                "s": "08:14",
                "e": "10:15",
                "q": "good"
              }
            ]
          },
          {
            "d": 12,
            "L": [
              {
                "s": "04:50",
                "e": "07:42",
                "q": "fair"
              },
              {
                "s": "10:38",
                "e": "05:54",
                "q": "fair"
              }
            ]
          },
          {
            "d": 13,
            "L": [
              {
                "s": "03:01",
                "e": "07:51",
                "q": "good"
              },
              {
                "s": "04:29",
                "e": "05:54",
                "q": "good"
              }
            ]
          },
          {
            "d": 14,
            "L": [
              {
                "s": "08:55",
                "e": "02:00",
                "q": "fair"
              },
              {
                "s": "01:06",
                "e": "04:17",
                "q": "poor"
              }
            ]
          },
          {
            "d": 15,
            "L": [
              {
                "s": "09:12",
                "e": "10:19",
                "q": "fair"
              },
              {
                "s": "08:36",
                "e": "06:19",
                "q": "poor"
              }
            ]
          },
          {
            "d": 16,
            "L": [
              {
                "s": "05:56",
                "e": "11:18",
                "q": "fair"
              },
              {
                "s": "10:54",
                "e": "06:01",
                "q": "poor"
              }
            ]
          },
          {
            "d": 17,
            "L": [
              {
                "s": "03:37",
                "e": "06:00",
                "q": "poor"
              },
              {
                "s": "12:14",
                "e": "05:40",
                "q": "good"
              }
            ]
          },
          {
            "d": 18,
            "L": [
              {
                "s": "01:47",
                "e": "07:47",
                "q": "good"
              },
              {
                "s": "08:20",
                "e": "04:15",
                "q": "fair"
              }
            ]
          },
          {
            "d": 19,
            "L": [
              {
                "s": "01:25",
                "e": "07:13",
                "q": "poor"
              },
              {
                "s": "10:22",
                "e": "05:55",
                "q": "poor"
              }
            ]
          },
          {
            "d": 20,
            "L": [
              {
                "s": "03:28",
                "e": "01:18",
                "q": "fair"
              },
              {
                "s": "01:26",
                "e": "11:19",
                "q": "fair"
              }
            ]
          },
          {
            "d": 21,
            "L": [
              {
                "s": "10:12",
                "e": "01:38",
                "q": "poor"
              },
              {
                "s": "03:37",
                "e": "03:32",
                "q": "good"
              }
            ]
          },
          {
            "d": 22,
            "L": [
              {
                "s": "12:00",
                "e": "05:40",
                "q": "good"
              },
              {
                "s": "04:26",
                "e": "10:21",
                "q": "poor"
              }
            ]
          },
          {
            "d": 23,
            "L": [
              {
                "s": "04:42",
                "e": "01:54",
                "q": "good"
              },
              {
                "s": "08:56",
                "e": "09:49",
                "q": "poor"
              }
            ]
          },
          {
            "d": 24,
            "L": [
              {
                "s": "08:17",
                "e": "09:04",
                "q": "good"
              },
              {
                "s": "09:10",
                "e": "10:49",
                "q": "poor"
              }
            ]
          },
          {
            "d": 25,
            "L": [
              {
                "s": "02:03",
                "e": "12:07",
                "q": "poor"
              },
              {
                "s": "04:26",
                "e": "01:49",
                "q": "poor"
              }
            ]
          },
          {
            "d": 26,
            "L": [
              {
                "s": "01:37",
                "e": "06:41",
                "q": "fair"
              },
              {
                "s": "07:45",
                "e": "12:21",
                "q": "good"
              }
            ]
          },
          {
            "d": 27,
            "L": [
              {
                "s": "10:33",
                "e": "02:04",
                "q": "good"
              },
              {
                "s": "08:19",
                "e": "10:33",
                "q": "fair"
              }
            ]
          },
          {
            "d": 28,
            "L": [
              {
                "s": "12:27",
                "e": "10:21",
                "q": "good"
              },
              {
                "s": "11:36",
                "e": "07:25",
                "q": "fair"
              }
            ]
          },
          {
            "d": 29,
            "L": [
              {
                "s": "03:57",
                "e": "10:53",
                "q": "fair"
              },
              {
                "s": "08:08",
                "e": "04:24",
                "q": "poor"
              }
            ]
          },
          {
            "d": 30,
            "L": [
              {
                "s": "09:52",
                "e": "07:24",
                "q": "good"
              },
              {
                "s": "09:42",
                "e": "06:30",
                "q": "fair"
              }
            ]
          },
          {
            "d": 31,
            "L": [
              {
                "s": "04:18",
                "e": "08:52",
                "q": "poor"
              },
              {
                "s": "06:44",
                "e": "04:58",
                "q": "poor"
              }
            ]
          }
        ]
      },
      {
        "m": 8,
        "D": [
          {
            "d": 1,
            "L": [
              {
                "s": "01:43",
                "e": "04:41",
                "q": "poor"
              },
              {
                "s": "01:50",
                "e": "05:10",
                "q": "good"
              }
            ]
          },
          {
            "d": 2,
            "L": [
              {
                "s": "05:07",
                "e": "01:42",
                "q": "good"
              },
              {
                "s": "07:50",
                "e": "04:15",
                "q": "fair"
              }
            ]
          },
          {
            "d": 3,
            "L": [
              {
                "s": "05:02",
                "e": "09:35",
                "q": "fair"
              },
              {
                "s": "06:10",
                "e": "01:02",
                "q": "good"
              }
            ]
          },
          {
            "d": 4,
            "L": [
              {
                "s": "12:18",
                "e": "06:50",
                "q": "poor"
              },
              {
                "s": "02:09",
                "e": "10:31",
                "q": "poor"
              }
            ]
          },
          {
            "d": 5,
            "L": [
              {
                "s": "05:34",
                "e": "08:45",
                "q": "fair"
              },
              {
                "s": "01:09",
                "e": "06:33",
                "q": "poor"
              }
            ]
          },
          {
            "d": 6,
            "L": [
              {
                "s": "06:41",
                "e": "05:10",
                "q": "fair"
              },
              {
                "s": "06:08",
                "e": "08:59",
                "q": "good"
              }
            ]
          },
          {
            "d": 7,
            "L": [
              {
                "s": "02:12",
                "e": "07:22",
                "q": "good"
              },
              {
                "s": "03:06",
                "e": "04:50",
                "q": "good"
              }
            ]
          },
          {
            "d": 8,
            "L": [
              {
                "s": "01:11",
                "e": "08:08",
                "q": "fair"
              },
              {
                "s": "05:48",
                "e": "07:41",
                "q": "good"
              }
            ]
          },
          {
            "d": 9,
            "L": [
              {
                "s": "03:58",
                "e": "02:22",
                "q": "fair"
              },
              {
                "s": "12:46",
                "e": "11:23",
                "q": "fair"
              }
            ]
          },
          {
            "d": 10,
            "L": [
              {
                "s": "08:33",
                "e": "09:09",
                "q": "poor"
              },
              {
                "s": "05:52",
                "e": "04:53",
                "q": "fair"
              }
            ]
          },
          {
            "d": 11,
            "L": [
              {
                "s": "05:35",
                "e": "06:15",
                "q": "poor"
              },
              {
                "s": "04:58",
                "e": "04:14",
                "q": "poor"
              }
            ]
          },
          {
            "d": 12,
            "L": [
              {
                "s": "12:52",
                "e": "07:34",
                "q": "poor"
              },
              {
                "s": "09:42",
                "e": "02:15",
                "q": "fair"
              }
            ]
          },
          {
            "d": 13,
            "L": [
              {
                "s": "07:21",
                "e": "08:22",
                "q": "good"
              },
              {
                "s": "04:35",
                "e": "10:43",
                "q": "poor"
              }
            ]
          },
          {
            "d": 14,
            "L": [
              {
                "s": "12:41",
                "e": "02:06",
                "q": "good"
              },
              {
                "s": "02:20",
                "e": "02:39",
                "q": "poor"
              }
            ]
          },
          {
            "d": 15,
            "L": [
              {
                "s": "06:22",
                "e": "09:26",
                "q": "poor"
              },
              {
                "s": "06:30",
                "e": "04:32",
                "q": "good"
              }
            ]
          },
          {
            "d": 16,
            "L": [
              {
                "s": "05:06",
                "e": "02:05",
                "q": "poor"
              },
              {
                "s": "03:42",
                "e": "10:24",
                "q": "poor"
              }
            ]
          },
          {
            "d": 17,
            "L": [
              {
                "s": "11:10",
                "e": "07:29",
                "q": "good"
              },
              {
                "s": "04:29",
                "e": "09:22",
                "q": "good"
              }
            ]
          },
          {
            "d": 18,
            "L": [
              {
                "s": "12:45",
                "e": "06:56",
                "q": "good"
              },
              {
                "s": "06:20",
                "e": "08:11",
                "q": "good"
              }
            ]
          },
          {
            "d": 19,
            "L": [
              {
                "s": "10:44",
                "e": "07:46",
                "q": "fair"
              },
              {
                "s": "04:33",
                "e": "12:17",
                "q": "fair"
              }
            ]
          },
          {
            "d": 20,
            "L": [
              {
                "s": "05:30",
                "e": "04:01",
                "q": "good"
              },
              {
                "s": "03:12",
                "e": "09:27",
                "q": "good"
              }
            ]
          },
          {
            "d": 21,
            "L": [
              {
                "s": "08:24",
                "e": "12:28",
                "q": "good"
              },
              {
                "s": "01:03",
                "e": "07:37",
                "q": "fair"
              }
            ]
          },
          {
            "d": 22,
            "L": [
              {
                "s": "08:15",
                "e": "11:33",
                "q": "good"
              },
              {
                "s": "12:18",
                "e": "07:57",
                "q": "fair"
              }
            ]
          },
          {
            "d": 23,
            "L": [
              {
                "s": "03:33",
                "e": "09:19",
                "q": "fair"
              },
              {
                "s": "08:39",
                "e": "08:27",
                "q": "poor"
              }
            ]
          },
          {
            "d": 24,
            "L": [
              {
                "s": "06:15",
                "e": "01:32",
                "q": "fair"
              },
              {
                "s": "10:33",
                "e": "01:38",
                "q": "good"
              }
            ]
          },
          {
            "d": 25,
            "L": [
              {
                "s": "05:49",
                "e": "09:30",
                "q": "fair"
              },
              {
                "s": "04:46",
                "e": "04:22",
                "q": "fair"
              }
            ]
          },
          {
            "d": 26,
            "L": [
              {
                "s": "05:11",
                "e": "03:41",
                "q": "poor"
              },
              {
                "s": "03:02",
                "e": "04:56",
                "q": "good"
              }
            ]
          },
          {
            "d": 27,
            "L": [
              {
                "s": "12:15",
                "e": "03:30",
                "q": "poor"
              },
              {
                "s": "02:40",
                "e": "12:58",
                "q": "poor"
              }
            ]
          },
          {
            "d": 28,
            "L": [
              {
                "s": "10:54",
                "e": "12:01",
                "q": "poor"
              },
              {
                "s": "08:23",
                "e": "08:48",
                "q": "good"
              }
            ]
          },
          {
            "d": 29,
            "L": [
              {
                "s": "10:06",
                "e": "07:01",
                "q": "good"
              },
              {
                "s": "09:48",
                "e": "03:14",
                "q": "poor"
              }
            ]
          },
          {
            "d": 30,
            "L": [
              {
                "s": "03:51",
                "e": "04:27",
                "q": "poor"
              },
              {
                "s": "04:50",
                "e": "02:05",
                "q": "poor"
              }
            ]
          },
          {
            "d": 31,
            "L": [
              {
                "s": "12:02",
                "e": "08:29",
                "q": "poor"
              },
              {
                "s": "01:20",
                "e": "03:35",
                "q": "poor"
              }
            ]
          }
        ]
      },
      {
        "m": 9,
        "D": [
          {
            "d": 1,
            "L": [
              {
                "s": "05:40",
                "e": "11:34",
                "q": "fair"
              },
              {
                "s": "10:47",
                "e": "05:28",
                "q": "fair"
              }
            ]
          },
          {
            "d": 2,
            "L": [
              {
                "s": "12:02",
                "e": "03:55",
                "q": "fair"
              },
              {
                "s": "01:51",
                "e": "10:56",
                "q": "fair"
              }
            ]
          },
          {
            "d": 3,
            "L": [
              {
                "s": "03:55",
                "e": "02:21",
                "q": "poor"
              },
              {
                "s": "11:53",
                "e": "08:38",
                "q": "fair"
              }
            ]
          },
          {
            "d": 4,
            "L": [
              {
                "s": "05:03",
                "e": "01:24",
                "q": "poor"
              },
              {
                "s": "07:08",
                "e": "11:32",
                "q": "fair"
              }
            ]
          },
          {
            "d": 5,
            "L": [
              {
                "s": "12:09",
                "e": "10:20",
                "q": "poor"
              },
              {
                "s": "12:53",
                "e": "03:40",
                "q": "poor"
              }
            ]
          },
          {
            "d": 6,
            "L": [
              {
                "s": "06:51",
                "e": "06:16",
                "q": "poor"
              },
              {
                "s": "02:16",
                "e": "06:43",
                "q": "good"
              }
            ]
          },
          {
            "d": 7,
            "L": [
              {
                "s": "10:43",
                "e": "01:07",
                "q": "poor"
              },
              {
                "s": "06:57",
                "e": "12:51",
                "q": "poor"
              }
            ]
          },
          {
            "d": 8,
            "L": [
              {
                "s": "07:16",
                "e": "06:35",
                "q": "poor"
              },
              {
                "s": "06:54",
                "e": "06:53",
                "q": "poor"
              }
            ]
          },
          {
            "d": 9,
            "L": [
              {
                "s": "12:38",
                "e": "11:12",
                "q": "poor"
              },
              {
                "s": "05:38",
                "e": "07:14",
                "q": "fair"
              }
            ]
          },
          {
            "d": 10,
            "L": [
              {
                "s": "06:12",
                "e": "07:53",
                "q": "fair"
              },
              {
                "s": "03:32",
                "e": "01:48",
                "q": "good"
              }
            ]
          },
          {
            "d": 11,
            "L": [
              {
                "s": "02:12",
                "e": "04:44",
                "q": "fair"
              },
              {
                "s": "12:19",
                "e": "05:42",
                "q": "good"
              }
            ]
          },
          {
            "d": 12,
            "L": [
              {
                "s": "07:57",
                "e": "01:02",
                "q": "poor"
              },
              {
                "s": "11:25",
                "e": "09:52",
                "q": "good"
              }
            ]
          },
          {
            "d": 13,
            "L": [
              {
                "s": "08:52",
                "e": "03:29",
                "q": "poor"
              },
              {
                "s": "02:18",
                "e": "12:44",
                "q": "poor"
              }
            ]
          },
          {
            "d": 14,
            "L": [
              {
                "s": "01:07",
                "e": "01:05",
                "q": "poor"
              },
              {
                "s": "12:13",
                "e": "08:51",
                "q": "poor"
              }
            ]
          },
          {
            "d": 15,
            "L": [
              {
                "s": "06:29",
                "e": "07:59",
                "q": "poor"
              },
              {
                "s": "12:45",
                "e": "01:00",
                "q": "poor"
              }
            ]
          },
          {
            "d": 16,
            "L": [
              {
                "s": "10:46",
                "e": "05:38",
                "q": "fair"
              },
              {
                "s": "10:29",
                "e": "07:38",
                "q": "fair"
              }
            ]
          },
          {
            "d": 17,
            "L": [
              {
                "s": "05:50",
                "e": "10:28",
                "q": "good"
              },
              {
                "s": "03:22",
                "e": "05:39",
                "q": "fair"
              }
            ]
          },
          {
            "d": 18,
            "L": [
              {
                "s": "11:01",
                "e": "05:25",
                "q": "fair"
              },
              {
                "s": "11:07",
                "e": "12:15",
                "q": "fair"
              }
            ]
          },
          {
            "d": 19,
            "L": [
              {
                "s": "01:37",
                "e": "09:01",
                "q": "fair"
              },
              {
                "s": "01:33",
                "e": "05:33",
                "q": "good"
              }
            ]
          },
          {
            "d": 20,
            "L": [
              {
                "s": "05:07",
                "e": "08:08",
                "q": "fair"
              },
              {
                "s": "11:30",
                "e": "02:14",
                "q": "poor"
              }
            ]
          },
          {
            "d": 21,
            "L": [
              {
                "s": "07:36",
                "e": "01:16",
                "q": "fair"
              },
              {
                "s": "07:28",
                "e": "02:33",
                "q": "fair"
              }
            ]
          },
          {
            "d": 22,
            "L": [
              {
                "s": "02:32",
                "e": "01:28",
                "q": "good"
              },
              {
                "s": "09:21",
                "e": "04:55",
                "q": "good"
              }
            ]
          },
          {
            "d": 23,
            "L": [
              {
                "s": "07:59",
                "e": "02:51",
                "q": "poor"
              },
              {
                "s": "12:27",
                "e": "04:43",
                "q": "good"
              }
            ]
          },
          {
            "d": 24,
            "L": [
              {
                "s": "12:37",
                "e": "05:51",
                "q": "good"
              },
              {
                "s": "08:13",
                "e": "04:43",
                "q": "poor"
              }
            ]
          },
          {
            "d": 25,
            "L": [
              {
                "s": "08:20",
                "e": "01:41",
                "q": "fair"
              },
              {
                "s": "05:52",
                "e": "10:49",
                "q": "fair"
              }
            ]
          },
          {
            "d": 26,
            "L": [
              {
                "s": "11:17",
                "e": "10:17",
                "q": "fair"
              },
              {
                "s": "02:25",
                "e": "02:43",
                "q": "fair"
              }
            ]
          },
          {
            "d": 27,
            "L": [
              {
                "s": "02:37",
                "e": "02:46",
                "q": "fair"
              },
              {
                "s": "10:28",
                "e": "05:30",
                "q": "poor"
              }
            ]
          },
          {
            "d": 28,
            "L": [
              {
                "s": "09:35",
                "e": "02:40",
                "q": "fair"
              },
              {
                "s": "12:32",
                "e": "03:27",
                "q": "poor"
              }
            ]
          },
          {
            "d": 29,
            "L": [
              {
                "s": "07:46",
                "e": "07:36",
                "q": "fair"
              },
              {
                "s": "09:40",
                "e": "03:53",
                "q": "good"
              }
            ]
          },
          {
            "d": 30,
            "L": [
              {
                "s": "07:11",
                "e": "11:13",
                "q": "poor"
              },
              {
                "s": "06:43",
                "e": "01:09",
                "q": "poor"
              }
            ]
          }
        ]
      },
      {
        "m": 10,
        "D": [
          {
            "d": 1,
            "L": [
              {
                "s": "09:06",
                "e": "01:19",
                "q": "fair"
              },
              {
                "s": "01:54",
                "e": "01:37",
                "q": "poor"
              }
            ]
          },
          {
            "d": 2,
            "L": [
              {
                "s": "10:35",
                "e": "05:48",
                "q": "good"
              },
              {
                "s": "08:10",
                "e": "10:19",
                "q": "poor"
              }
            ]
          },
          {
            "d": 3,
            "L": [
              {
                "s": "04:55",
                "e": "10:42",
                "q": "fair"
              },
              {
                "s": "11:17",
                "e": "09:15",
                "q": "poor"
              }
            ]
          },
          {
            "d": 4,
            "L": [
              {
                "s": "02:48",
                "e": "10:20",
                "q": "good"
              },
              {
                "s": "07:07",
                "e": "02:03",
                "q": "good"
              }
            ]
          },
          {
            "d": 5,
            "L": [
              {
                "s": "03:52",
                "e": "05:25",
                "q": "poor"
              },
              {
                "s": "08:38",
                "e": "08:00",
                "q": "good"
              }
            ]
          },
          {
            "d": 6,
            "L": [
              {
                "s": "05:07",
                "e": "02:26",
                "q": "fair"
              },
              {
                "s": "07:04",
                "e": "10:37",
                "q": "poor"
              }
            ]
          },
          {
            "d": 7,
            "L": [
              {
                "s": "04:33",
                "e": "01:06",
                "q": "poor"
              },
              {
                "s": "11:43",
                "e": "10:27",
                "q": "poor"
              }
            ]
          },
          {
            "d": 8,
            "L": [
              {
                "s": "12:29",
                "e": "10:22",
                "q": "poor"
              },
              {
                "s": "03:16",
                "e": "12:20",
                "q": "good"
              }
            ]
          },
          {
            "d": 9,
            "L": [
              {
                "s": "02:32",
                "e": "01:03",
                "q": "poor"
              },
              {
                "s": "04:53",
                "e": "12:23",
                "q": "poor"
              }
            ]
          },
          {
            "d": 10,
            "L": [
              {
                "s": "08:04",
                "e": "09:27",
                "q": "fair"
              },
              {
                "s": "09:07",
                "e": "08:53",
                "q": "poor"
              }
            ]
          },
          {
            "d": 11,
            "L": [
              {
                "s": "07:20",
                "e": "01:25",
                "q": "good"
              },
              {
                "s": "05:59",
                "e": "05:20",
                "q": "good"
              }
            ]
          },
          {
            "d": 12,
            "L": [
              {
                "s": "11:28",
                "e": "06:35",
                "q": "good"
              },
              {
                "s": "09:50",
                "e": "07:11",
                "q": "good"
              }
            ]
          },
          {
            "d": 13,
            "L": [
              {
                "s": "10:38",
                "e": "02:11",
                "q": "fair"
              },
              {
                "s": "12:29",
                "e": "08:18",
                "q": "poor"
              }
            ]
          },
          {
            "d": 14,
            "L": [
              {
                "s": "01:38",
                "e": "07:41",
                "q": "fair"
              },
              {
                "s": "10:19",
                "e": "06:21",
                "q": "good"
              }
            ]
          },
          {
            "d": 15,
            "L": [
              {
                "s": "11:29",
                "e": "11:55",
                "q": "good"
              },
              {
                "s": "07:52",
                "e": "05:42",
                "q": "poor"
              }
            ]
          },
          {
            "d": 16,
            "L": [
              {
                "s": "10:41",
                "e": "04:01",
                "q": "fair"
              },
              {
                "s": "11:34",
                "e": "06:11",
                "q": "poor"
              }
            ]
          },
          {
            "d": 17,
            "L": [
              {
                "s": "12:53",
                "e": "03:09",
                "q": "poor"
              },
              {
                "s": "05:42",
                "e": "06:55",
                "q": "poor"
              }
            ]
          },
          {
            "d": 18,
            "L": [
              {
                "s": "07:14",
                "e": "10:31",
                "q": "poor"
              },
              {
                "s": "06:36",
                "e": "07:57",
                "q": "fair"
              }
            ]
          },
          {
            "d": 19,
            "L": [
              {
                "s": "11:35",
                "e": "11:10",
                "q": "good"
              },
              {
                "s": "02:51",
                "e": "06:52",
                "q": "poor"
              }
            ]
          },
          {
            "d": 20,
            "L": [
              {
                "s": "11:18",
                "e": "03:10",
                "q": "poor"
              },
              {
                "s": "07:20",
                "e": "12:40",
                "q": "poor"
              }
            ]
          },
          {
            "d": 21,
            "L": [
              {
                "s": "12:18",
                "e": "01:56",
                "q": "good"
              },
              {
                "s": "06:18",
                "e": "01:49",
                "q": "good"
              }
            ]
          },
          {
            "d": 22,
            "L": [
              {
                "s": "06:04",
                "e": "01:02",
                "q": "poor"
              },
              {
                "s": "05:50",
                "e": "11:11",
                "q": "good"
              }
            ]
          },
          {
            "d": 23,
            "L": [
              {
                "s": "07:59",
                "e": "10:34",
                "q": "poor"
              },
              {
                "s": "03:25",
                "e": "10:21",
                "q": "poor"
              }
            ]
          },
          {
            "d": 24,
            "L": [
              {
                "s": "09:28",
                "e": "09:54",
                "q": "fair"
              },
              {
                "s": "03:29",
                "e": "11:44",
                "q": "good"
              }
            ]
          },
          {
            "d": 25,
            "L": [
              {
                "s": "11:10",
                "e": "10:46",
                "q": "good"
              },
              {
                "s": "10:28",
                "e": "11:04",
                "q": "good"
              }
            ]
          },
          {
            "d": 26,
            "L": [
              {
                "s": "02:38",
                "e": "05:13",
                "q": "good"
              },
              {
                "s": "08:42",
                "e": "07:01",
                "q": "fair"
              }
            ]
          },
          {
            "d": 27,
            "L": [
              {
                "s": "05:15",
                "e": "02:36",
                "q": "fair"
              },
              {
                "s": "08:50",
                "e": "10:49",
                "q": "poor"
              }
            ]
          },
          {
            "d": 28,
            "L": [
              {
                "s": "06:28",
                "e": "11:22",
                "q": "poor"
              },
              {
                "s": "05:31",
                "e": "12:12",
                "q": "good"
              }
            ]
          },
          {
            "d": 29,
            "L": [
              {
                "s": "12:02",
                "e": "03:13",
                "q": "good"
              },
              {
                "s": "07:54",
                "e": "03:41",
                "q": "poor"
              }
            ]
          },
          {
            "d": 30,
            "L": [
              {
                "s": "01:31",
                "e": "06:08",
                "q": "poor"
              },
              {
                "s": "08:49",
                "e": "01:45",
                "q": "fair"
              }
            ]
          },
          {
            "d": 31,
            "L": [
              {
                "s": "01:05",
                "e": "06:18",
                "q": "poor"
              },
              {
                "s": "07:54",
                "e": "12:59",
                "q": "fair"
              }
            ]
          }
        ]
      },
      {
        "m": 11,
        "D": [
          {
            "d": 1,
            "L": [
              {
                "s": "09:09",
                "e": "07:37",
                "q": "fair"
              },
              {
                "s": "11:25",
                "e": "08:19",
                "q": "fair"
              }
            ]
          },
          {
            "d": 2,
            "L": [
              {
                "s": "08:37",
                "e": "05:22",
                "q": "fair"
              },
              {
                "s": "06:05",
                "e": "03:39",
                "q": "fair"
              }
            ]
          },
          {
            "d": 3,
            "L": [
              {
                "s": "10:14",
                "e": "08:04",
                "q": "good"
              },
              {
                "s": "05:45",
                "e": "06:44",
                "q": "good"
              }
            ]
          },
          {
            "d": 4,
            "L": [
              {
                "s": "11:58",
                "e": "08:20",
                "q": "good"
              },
              {
                "s": "10:13",
                "e": "09:18",
                "q": "good"
              }
            ]
          },
          {
            "d": 5,
            "L": [
              {
                "s": "06:00",
                "e": "01:53",
                "q": "poor"
              },
              {
                "s": "03:56",
                "e": "10:13",
                "q": "good"
              }
            ]
          },
          {
            "d": 6,
            "L": [
              {
                "s": "10:20",
                "e": "03:31",
                "q": "poor"
              },
              {
                "s": "09:42",
                "e": "12:17",
                "q": "fair"
              }
            ]
          },
          {
            "d": 7,
            "L": [
              {
                "s": "09:21",
                "e": "10:25",
                "q": "poor"
              },
              {
                "s": "06:02",
                "e": "11:30",
                "q": "poor"
              }
            ]
          },
          {
            "d": 8,
            "L": [
              {
                "s": "03:14",
                "e": "04:28",
                "q": "poor"
              },
              {
                "s": "01:53",
                "e": "02:43",
                "q": "good"
              }
            ]
          },
          {
            "d": 9,
            "L": [
              {
                "s": "02:15",
                "e": "04:55",
                "q": "poor"
              },
              {
                "s": "11:26",
                "e": "01:41",
                "q": "good"
              }
            ]
          },
          {
            "d": 10,
            "L": [
              {
                "s": "08:16",
                "e": "01:15",
                "q": "poor"
              },
              {
                "s": "01:47",
                "e": "11:24",
                "q": "fair"
              }
            ]
          },
          {
            "d": 11,
            "L": [
              {
                "s": "09:55",
                "e": "10:46",
                "q": "fair"
              },
              {
                "s": "02:24",
                "e": "05:09",
                "q": "good"
              }
            ]
          },
          {
            "d": 12,
            "L": [
              {
                "s": "04:29",
                "e": "12:19",
                "q": "good"
              },
              {
                "s": "10:36",
                "e": "07:00",
                "q": "fair"
              }
            ]
          },
          {
            "d": 13,
            "L": [
              {
                "s": "11:03",
                "e": "04:16",
                "q": "fair"
              },
              {
                "s": "09:53",
                "e": "04:47",
                "q": "poor"
              }
            ]
          },
          {
            "d": 14,
            "L": [
              {
                "s": "06:33",
                "e": "02:33",
                "q": "poor"
              },
              {
                "s": "05:10",
                "e": "11:22",
                "q": "poor"
              }
            ]
          },
          {
            "d": 15,
            "L": [
              {
                "s": "02:00",
                "e": "02:17",
                "q": "poor"
              },
              {
                "s": "01:53",
                "e": "12:27",
                "q": "poor"
              }
            ]
          },
          {
            "d": 16,
            "L": [
              {
                "s": "02:24",
                "e": "03:14",
                "q": "fair"
              },
              {
                "s": "01:03",
                "e": "08:47",
                "q": "fair"
              }
            ]
          },
          {
            "d": 17,
            "L": [
              {
                "s": "08:59",
                "e": "05:15",
                "q": "good"
              },
              {
                "s": "03:23",
                "e": "07:16",
                "q": "fair"
              }
            ]
          },
          {
            "d": 18,
            "L": [
              {
                "s": "09:47",
                "e": "08:19",
                "q": "fair"
              },
              {
                "s": "11:15",
                "e": "08:27",
                "q": "poor"
              }
            ]
          },
          {
            "d": 19,
            "L": [
              {
                "s": "08:35",
                "e": "11:05",
                "q": "good"
              },
              {
                "s": "07:14",
                "e": "01:14",
                "q": "good"
              }
            ]
          },
          {
            "d": 20,
            "L": [
              {
                "s": "11:27",
                "e": "07:00",
                "q": "good"
              },
              {
                "s": "08:21",
                "e": "05:06",
                "q": "fair"
              }
            ]
          },
          {
            "d": 21,
            "L": [
              {
                "s": "05:38",
                "e": "07:22",
                "q": "good"
              },
              {
                "s": "10:58",
                "e": "03:22",
                "q": "good"
              }
            ]
          },
          {
            "d": 22,
            "L": [
              {
                "s": "01:10",
                "e": "04:19",
                "q": "good"
              },
              {
                "s": "11:21",
                "e": "12:16",
                "q": "poor"
              }
            ]
          },
          {
            "d": 23,
            "L": [
              {
                "s": "01:32",
                "e": "05:32",
                "q": "fair"
              },
              {
                "s": "04:44",
                "e": "04:18",
                "q": "poor"
              }
            ]
          },
          {
            "d": 24,
            "L": [
              {
                "s": "04:42",
                "e": "03:41",
                "q": "fair"
              },
              {
                "s": "04:57",
                "e": "10:58",
                "q": "fair"
              }
            ]
          },
          {
            "d": 25,
            "L": [
              {
                "s": "11:35",
                "e": "09:47",
                "q": "good"
              },
              {
                "s": "07:04",
                "e": "11:40",
                "q": "poor"
              }
            ]
          },
          {
            "d": 26,
            "L": [
              {
                "s": "06:54",
                "e": "02:43",
                "q": "good"
              },
              {
                "s": "12:47",
                "e": "05:23",
                "q": "good"
              }
            ]
          },
          {
            "d": 27,
            "L": [
              {
                "s": "05:41",
                "e": "05:14",
                "q": "good"
              },
              {
                "s": "06:20",
                "e": "06:03",
                "q": "good"
              }
            ]
          },
          {
            "d": 28,
            "L": [
              {
                "s": "01:45",
                "e": "03:57",
                "q": "good"
              },
              {
                "s": "09:47",
                "e": "05:32",
                "q": "poor"
              }
            ]
          },
          {
            "d": 29,
            "L": [
              {
                "s": "12:34",
                "e": "06:40",
                "q": "fair"
              },
              {
                "s": "02:15",
                "e": "10:34",
                "q": "poor"
              }
            ]
          },
          {
            "d": 30,
            "L": [
              {
                "s": "09:59",
                "e": "02:04",
                "q": "poor"
              },
              {
                "s": "03:25",
                "e": "02:05",
                "q": "fair"
              }
            ]
          }
        ]
      },
      {
        "m": 12,
        "D": [
          {
            "d": 1,
            "L": [
              {
                "s": "06:20",
                "e": "03:57",
                "q": "good"
              },
              {
                "s": "06:18",
                "e": "04:32",
                "q": "good"
              }
            ]
          },
          {
            "d": 2,
            "L": [
              {
                "s": "02:16",
                "e": "02:08",
                "q": "poor"
              },
              {
                "s": "08:20",
                "e": "12:23",
                "q": "good"
              }
            ]
          },
          {
            "d": 3,
            "L": [
              {
                "s": "07:43",
                "e": "06:49",
                "q": "good"
              },
              {
                "s": "08:11",
                "e": "07:24",
                "q": "fair"
              }
            ]
          },
          {
            "d": 4,
            "L": [
              {
                "s": "10:55",
                "e": "03:56",
                "q": "poor"
              },
              {
                "s": "11:14",
                "e": "06:39",
                "q": "good"
              }
            ]
          },
          {
            "d": 5,
            "L": [
              {
                "s": "08:44",
                "e": "09:15",
                "q": "fair"
              },
              {
                "s": "04:58",
                "e": "01:29",
                "q": "good"
              }
            ]
          },
          {
            "d": 6,
            "L": [
              {
                "s": "06:31",
                "e": "01:17",
                "q": "fair"
              },
              {
                "s": "01:51",
                "e": "01:07",
                "q": "fair"
              }
            ]
          },
          {
            "d": 7,
            "L": [
              {
                "s": "10:35",
                "e": "03:32",
                "q": "fair"
              },
              {
                "s": "04:00",
                "e": "02:23",
                "q": "poor"
              }
            ]
          },
          {
            "d": 8,
            "L": [
              {
                "s": "07:17",
                "e": "07:47",
                "q": "good"
              },
              {
                "s": "02:36",
                "e": "06:48",
                "q": "fair"
              }
            ]
          },
          {
            "d": 9,
            "L": [
              {
                "s": "06:18",
                "e": "04:10",
                "q": "poor"
              },
              {
                "s": "02:06",
                "e": "04:19",
                "q": "good"
              }
            ]
          },
          {
            "d": 10,
            "L": [
              {
                "s": "05:00",
                "e": "07:44",
                "q": "fair"
              },
              {
                "s": "08:24",
                "e": "06:51",
                "q": "poor"
              }
            ]
          },
          {
            "d": 11,
            "L": [
              {
                "s": "02:08",
                "e": "05:02",
                "q": "fair"
              },
              {
                "s": "06:51",
                "e": "11:27",
                "q": "poor"
              }
            ]
          },
          {
            "d": 12,
            "L": [
              {
                "s": "02:38",
                "e": "05:51",
                "q": "poor"
              },
              {
                "s": "09:54",
                "e": "10:51",
                "q": "poor"
              }
            ]
          },
          {
            "d": 13,
            "L": [
              {
                "s": "05:16",
                "e": "09:37",
                "q": "fair"
              },
              {
                "s": "01:43",
                "e": "11:19",
                "q": "good"
              }
            ]
          },
          {
            "d": 14,
            "L": [
              {
                "s": "04:34",
                "e": "01:47",
                "q": "good"
              },
              {
                "s": "07:03",
                "e": "12:14",
                "q": "poor"
              }
            ]
          },
          {
            "d": 15,
            "L": [
              {
                "s": "11:48",
                "e": "08:33",
                "q": "poor"
              },
              {
                "s": "06:55",
                "e": "02:15",
                "q": "poor"
              }
            ]
          },
          {
            "d": 16,
            "L": [
              {
                "s": "06:46",
                "e": "02:59",
                "q": "fair"
              },
              {
                "s": "02:01",
                "e": "02:22",
                "q": "good"
              }
            ]
          },
          {
            "d": 17,
            "L": [
              {
                "s": "11:45",
                "e": "02:35",
                "q": "fair"
              },
              {
                "s": "11:39",
                "e": "03:03",
                "q": "poor"
              }
            ]
          },
          {
            "d": 18,
            "L": [
              {
                "s": "03:30",
                "e": "09:12",
                "q": "fair"
              },
              {
                "s": "05:51",
                "e": "09:18",
                "q": "poor"
              }
            ]
          },
          {
            "d": 19,
            "L": [
              {
                "s": "09:26",
                "e": "05:34",
                "q": "fair"
              },
              {
                "s": "05:36",
                "e": "01:00",
                "q": "fair"
              }
            ]
          },
          {
            "d": 20,
            "L": [
              {
                "s": "05:34",
                "e": "08:08",
                "q": "poor"
              },
              {
                "s": "09:00",
                "e": "06:31",
                "q": "good"
              }
            ]
          },
          {
            "d": 21,
            "L": [
              {
                "s": "02:42",
                "e": "11:58",
                "q": "good"
              },
              {
                "s": "07:11",
                "e": "09:48",
                "q": "poor"
              }
            ]
          },
          {
            "d": 22,
            "L": [
              {
                "s": "12:10",
                "e": "06:22",
                "q": "poor"
              },
              {
                "s": "10:39",
                "e": "01:15",
                "q": "good"
              }
            ]
          },
          {
            "d": 23,
            "L": [
              {
                "s": "11:39",
                "e": "07:32",
                "q": "fair"
              },
              {
                "s": "11:26",
                "e": "06:01",
                "q": "fair"
              }
            ]
          },
          {
            "d": 24,
            "L": [
              {
                "s": "09:33",
                "e": "07:42",
                "q": "good"
              },
              {
                "s": "04:49",
                "e": "11:55",
                "q": "good"
              }
            ]
          },
          {
            "d": 25,
            "L": [
              {
                "s": "06:04",
                "e": "01:13",
                "q": "good"
              },
              {
                "s": "02:11",
                "e": "04:24",
                "q": "good"
              }
            ]
          },
          {
            "d": 26,
            "L": [
              {
                "s": "08:55",
                "e": "07:11",
                "q": "fair"
              },
              {
                "s": "03:00",
                "e": "09:09",
                "q": "fair"
              }
            ]
          },
          {
            "d": 27,
            "L": [
              {
                "s": "03:21",
                "e": "07:07",
                "q": "fair"
              },
              {
                "s": "04:08",
                "e": "04:32",
                "q": "good"
              }
            ]
          },
          {
            "d": 28,
            "L": [
              {
                "s": "02:08",
                "e": "03:12",
                "q": "good"
              },
              {
                "s": "01:36",
                "e": "10:57",
                "q": "fair"
              }
            ]
          },
          {
            "d": 29,
            "L": [
              {
                "s": "02:37",
                "e": "07:00",
                "q": "good"
              },
              {
                "s": "05:45",
                "e": "05:30",
                "q": "poor"
              }
            ]
          },
          {
            "d": 30,
            "L": [
              {
                "s": "07:42",
                "e": "08:45",
                "q": "fair"
              },
              {
                "s": "05:43",
                "e": "10:38",
                "q": "good"
              }
            ]
          },
          {
            "d": 31,
            "L": [
              {
                "s": "06:03",
                "e": "09:16",
                "q": "good"
              },
              {
                "s": "09:44",
                "e": "02:17",
                "q": "good"
              }
            ]
          }
        ]
      }
    ]
  }
]
