# Supplementary material for: Ephemeral data handling in microservices with Tquery
Source: PeerJ Comput Sci. 2022 Jul 22;8:e1037. doi: 10.7717/peerj-cs.1037 (PMC9454887; doi:10.7717/peerj-cs.1037)
Supplement: Supplemental Information 1 — The JSON files that we generated to benchmark our system and the other scripts used for benchmarking. [file peerj-cs-08-1037-s001.zip › data/sleeplog-3.json]

[
 {
  "y": [
   2020
  ],
  "M": [
   {
    "m": [
     1
    ],
    "D": [
     {
      "d": [
       1
      ],
      "L": [
       {
        "s": [
         "05:52"
        ],
        "e": [
         "02:00"
        ],
        "q": [
         "fair"
        ]
       },
       {
        "s": [
         "13:20"
        ],
        "e": [
         "21:01"
        ],
        "q": [
         "poor"
        ]
       },
       {
        "s": [
         "17:33"
        ],
        "e": [
         "06:12"
        ],
        "q": [
         "good"
        ]
       },
       {
        "s": [
         "15:10"
        ],
        "e": [
         "23:15"
        ],
        "q": [
         "fair"
        ]
       },
       {
        "s": [
         "02:34"
        ],
        "e": [
         "12:10"
        ],
        "q": [
         "fair"
        ]
       },
       {
        "s": [
         "07:04"
        ],
        "e": [
         "04:42"
        ],
        "q": [
         "fair"
        ]
       },
       {
        "s": [
         "04:52"
        ],
        "e": [
         "21:42"
        ],
        "q": [
         "good"
        ]
       },
       {
        "s": [
         "21:24"
        ],
        "e": [
         "20:59"
        ],
        "q": [
         "poor"
        ]
       },
       {
        "s": [
         "18:16"
        ],
        "e": [
         "14:54"
        ],
        "q": [
         "fair"
        ]
       },
       {
        "s": [
         "04:45"
        ],
        "e": [
         "17:00"
        ],
        "q": [
         "poor"
        ]
       },
       {
        "s": [
         "10:18"
        ],
        "e": [
         "11:46"
        ],
        "q": [
         "fair"
        ]
       },
       {
        "s": [
         "06:12"
        ],
        "e": [
         "10:15"
        ],
        "q": [
         "poor"
        ]
       },
       {
        "s": [
         "18:25"
        ],
        "e": [
         "21:58"
        ],
        "q": [
         "poor"
        ]
       },
       {
        "s": [
         "05:28"
        ],
        "e": [
         "01:39"
        ],
        "q": [
         "good"
        ]
       },
       {
        "s": [
         "01:54"
        ],
        "e": [
         "12:59"
        ],
        "q": [
         "good"
        ]
       },
       {
        "s": [
         "17:16"
        ],
        "e": [
         "10:05"
        ],
        "q": [
         "fair"
        ]
       },
       {
        "s": [
         "10:53"
        ],
        "e": [
         "07:41"
        ],
        "q": [
         "poor"
        ]
       },
       {
        "s": [
         "06:06"
        ],
        "e": [
         "03:14"
        ],
        "q": [
         "good"
        ]
       },
       {
        "s": [
         "23:59"
        ],
        "e": [
         "09:54"
        ],
        "q": [
         "poor"
        ]
       },
       {
        "s": [
         "09:30"
        ],
        "e": [
         "21:55"
        ],
        "q": [
         "fair"
        ]
       },
       {
        "s": [
         "19:20"
        ],
        "e": [
         "24:07"
        ],
        "q": [
         "poor"
        ]
       },
       {
        "s": [
         "08:35"
        ],
        "e": [
         "09:41"
        ],
        "q": [
         "fair"
        ]
       },
       {
        "s": [
         "19:43"
        ],
        "e": [
         "11:15"
        ],
        "q": [
         "poor"
        ]
       },
       {
        "s": [
         "14:22"
        ],
        "e": [
         "10:04"
        ],
        "q": [
         "fair"
        ]
       },
       {
        "s": [
         "04:41"
        ],
        "e": [
         "16:52"
        ],
        "q": [
         "good"
        ]
       },
       {
        "s": [
         "01:12"
        ],
        "e": [
         "21:42"
        ],
        "q": [
         "poor"
        ]
       },
       {
        "s": [
         "15:36"
        ],
        "e": [
         "23:13"
        ],
        "q": [
         "poor"
        ]
       },
       {
        "s": [
         "07:29"
        ],
        "e": [
         "06:46"
        ],
        "q": [
         "poor"
        ]
       },
       {
        "s": [
         "19:55"
        ],
        "e": [
         "05:23"
        ],
        "q": [
         "good"
        ]
       },
       {
        "s": [
         "08:11"
        ],
        "e": [
         "05:36"
        ],
        "q": [
         "fair"
        ]
       },
       {
        "s": [
         "11:32"
        ],
        "e": [
         "11:02"
        ],
        "q": [
         "fair"
        ]
       },
       {
        "s": [
         "08:46"
        ],
        "e": [
         "10:29"
        ],
        "q": [
         "fair"
        ]
       },
       {
        "s": [
         "20:45"
        ],
        "e": [
         "18:22"
        ],
        "q": [
         "fair"
        ]
       },
       {
        "s": [
         "05:52"
        ],
        "e": [
         "21:57"
        ],
        "q": [
         "good"
        ]
       },
       {
        "s": [
         "24:04"
        ],
        "e": [
         "12:51"
        ],
        "q": [
         "good"
        ]
       },
       {
        "s": [
         "19:46"
        ],
        "e": [
         "17:27"
        ],
        "q": [
         "fair"
        ]
       },
       {
        "s": [
         "17:08"
        ],
        "e": [
         "05:30"
        ],
        "q": [
         "fair"
        ]
       },
       {
        "s": [
         "03:56"
        ],
        "e": [
         "03:08"
        ],
        "q": [
         "poor"
        ]
       },
       {
        "s": [
         "21:29"
        ],
        "e": [
         "17:34"
        ],
        "q": [
         "poor"
        ]
       },
       {
        "s": [
         "03:50"
        ],
        "e": [
         "12:16"
        ],
        "q": [
         "good"
        ]
       },
       {
        "s": [
         "07:12"
        ],
        "e": [
         "23:53"
        ],
        "q": [
         "good"
        ]
       },
       {
        "s": [
         "16:39"
        ],
        "e": [
         "16:47"
        ],
        "q": [
         "good"
        ]
       },
       {
        "s": [
         "11:13"
        ],
        "e": [
         "21:22"
        ],
        "q": [
         "fair"
        ]
       },
       {
        "s": [
         "22:05"
        ],
        "e": [
         "17:25"
        ],
        "q": [
         "good"
        ]
       },
       {
        "s": [
         "18:43"
        ],
        "e": [
         "10:22"
        ],
        "q": [
         "good"
        ]
       },
       {
        "s": [
         "24:22"
        ],
        "e": [
         "03:51"
        ],
        "q": [
         "good"
        ]
       },
       {
        "s": [
         "08:46"
        ],
        "e": [
         "03:27"
        ],
        "q": [
         "poor"
        ]
       },
       {
        "s": [
         "14:28"
        ],
        "e": [
         "16:03"
        ],
        "q": [
         "poor"
        ]
       },
       {
        "s": [
         "14:53"
        ],
        "e": [
         "04:59"
        ],
        "q": [
         "fair"
        ]
       },
       {
        "s": [
         "03:50"
        ],
        "e": [
         "05:49"
        ],
        "q": [
         "good"
        ]
       },
       {
        "s": [
         "09:51"
        ],
        "e": [
         "19:39"
        ],
        "q": [
         "good"
        ]
       },
       {
        "s": [
         "19:54"
        ],
        "e": [
         "03:30"
        ],
        "q": [
         "fair"
        ]
       },
       {
        "s": [
         "13:28"
        ],
        "e": [
         "19:42"
        ],
        "q": [
         "fair"
        ]
       },
       {
        "s": [
         "15:27"
        ],
        "e": [
         "04:47"
        ],
        "q": [
         "fair"
        ]
       },
       {
        "s": [
         "22:26"
        ],
        "e": [
         "07:42"
        ],
        "q": [
         "good"
        ]
       },
       {
        "s": [
         "06:27"
        ],
        "e": [
         "04:05"
        ],
        "q": [
         "poor"
        ]
       },
       {
        "s": [
         "07:31"
        ],
        "e": [
         "05:05"
        ],
        "q": [
         "fair"
        ]
       },
       {
        "s": [
         "12:11"
        ],
        "e": [
         "19:57"
        ],
        "q": [
         "poor"
        ]
       },
       {
        "s": [
         "24:30"
        ],
        "e": [
         "22:30"
        ],
        "q": [
         "fair"
        ]
       },
       {
        "s": [
         "19:05"
        ],
        "e": [
         "14:32"
        ],
        "q": [
         "good"
        ]
       },
       {
        "s": [
         "17:19"
        ],
        "e": [
         "11:25"
        ],
        "q": [
         "fair"
        ]
       },
       {
        "s": [
         "03:42"
        ],
        "e": [
         "22:11"
        ],
        "q": [
         "good"
        ]
       },
       {
        "s": [
         "06:19"
        ],
        "e": [
         "20:21"
        ],
        "q": [
         "good"
        ]
       },
       {
        "s": [
         "06:50"
        ],
        "e": [
         "21:03"
        ],
        "q": [
         "poor"
        ]
       }
      ]
     },
     {
      "d": [
       2
      ],
      "L": [
       {
        "s": [
         "11:08"
        ],
        "e": [
         "09:30"
        ],
        "q": [
         "fair"
        ]
       },
       {
        "s": [
         "01:23"
        ],
        "e": [
         "05:19"
        ],
        "q": [
         "fair"
        ]
       },
       {
        "s": [
         "16:57"
        ],
        "e": [
         "15:24"
        ],
        "q": [
         "fair"
        ]
       },
       {
        "s": [
         "07:55"
        ],
        "e": [
         "17:43"
        ],
        "q": [
         "fair"
        ]
       },
       {
        "s": [
         "11:07"
        ],
        "e": [
         "03:51"
        ],
        "q": [
         "fair"
        ]
       },
       {
        "s": [
         "21:41"
        ],
        "e": [
         "06:11"
        ],
        "q": [
         "fair"
        ]
       },
       {
        "s": [
         "03:59"
        ],
        "e": [
         "05:58"
        ],
        "q": [
         "fair"
        ]
       },
       {
        "s": [
         "12:08"
        ],
        "e": [
         "09:10"
        ],
        "q": [
         "fair"
        ]
       },
       {
        "s": [
         "18:49"
        ],
        "e": [
         "23:46"
        ],
        "q": [
         "fair"
        ]
       },
       {
        "s": [
         "24:14"
        ],
        "e": [
         "24:18"
        ],
        "q": [
         "fair"
        ]
       },
       {
        "s": [
         "14:27"
        ],
        "e": [
         "18:08"
        ],
        "q": [
         "good"
        ]
       },
       {
        "s": [
         "07:07"
        ],
        "e": [
         "17:47"
        ],
        "q": [
         "good"
        ]
       },
       {
        "s": [
         "04:40"
        ],
        "e": [
         "12:05"
        ],
        "q": [
         "poor"
        ]
       },
       {
        "s": [
         "15:10"
        ],
        "e": [
         "13:22"
        ],
        "q": [
         "poor"
        ]
       },
       {
        "s": [
         "15:08"
        ],
        "e": [
         "23:27"
        ],
        "q": [
         "poor"
        ]
       },
       {
        "s": [
         "23:12"
        ],
        "e": [
         "02:57"
        ],
        "q": [
         "good"
        ]
       },
       {
        "s": [
         "04:31"
        ],
        "e": [
         "09:19"
        ],
        "q": [
         "poor"
        ]
       },
       {
        "s": [
         "22:22"
        ],
        "e": [
         "04:32"
        ],
        "q": [
         "poor"
        ]
       },
       {
        "s": [
         "09:21"
        ],
        "e": [
         "01:14"
        ],
        "q": [
         "fair"
        ]
       },
       {
        "s": [
         "10:45"
        ],
        "e": [
         "16:57"
        ],
        "q": [
         "poor"
        ]
       },
       {
        "s": [
         "06:00"
        ],
        "e": [
         "06:03"
        ],
        "q": [
         "good"
        ]
       },
       {
        "s": [
         "06:46"
        ],
        "e": [
         "19:15"
        ],
        "q": [
         "fair"
        ]
       },
       {
        "s": [
         "19:34"
        ],
        "e": [
         "03:05"
        ],
        "q": [
         "poor"
        ]
       },
       {
        "s": [
         "23:55"
        ],
        "e": [
         "21:10"
        ],
        "q": [
         "good"
        ]
       },
       {
        "s": [
         "06:13"
        ],
        "e": [
         "12:24"
        ],
        "q": [
         "good"
        ]
       },
       {
        "s": [
         "11:43"
        ],
        "e": [
         "04:06"
        ],
        "q": [
         "good"
        ]
       },
       {
        "s": [
         "14:14"
        ],
        "e": [
         "14:22"
        ],
        "q": [
         "poor"
        ]
       },
       {
        "s": [
         "08:35"
        ],
        "e": [
         "21:52"
        ],
        "q": [
         "poor"
        ]
       },
       {
        "s": [
         "19:28"
        ],
        "e": [
         "15:14"
        ],
        "q": [
         "poor"
        ]
       },
       {
        "s": [
         "18:18"
        ],
        "e": [
         "08:31"
        ],
        "q": [
         "good"
        ]
       },
       {
        "s": [
         "07:13"
        ],
        "e": [
         "23:10"
        ],
        "q": [
         "fair"
        ]
       },
       {
        "s": [
         "17:27"
        ],
        "e": [
         "08:17"
        ],
        "q": [
         "poor"
        ]
       },
       {
        "s": [
         "09:07"
        ],
        "e": [
         "13:04"
        ],
        "q": [
         "poor"
        ]
       },
       {
        "s": [
         "03:48"
        ],
        "e": [
         "15:50"
        ],
        "q": [
         "poor"
        ]
       },
       {
        "s": [
         "01:58"
        ],
        "e": [
         "10:29"
        ],
        "q": [
         "fair"
        ]
       },
       {
        "s": [
         "20:35"
        ],
        "e": [
         "09:12"
        ],
        "q": [
         "good"
        ]
       },
       {
        "s": [
         "20:00"
        ],
        "e": [
         "06:01"
        ],
        "q": [
         "fair"
        ]
       },
       {
        "s": [
         "18:05"
        ],
        "e": [
         "02:42"
        ],
        "q": [
         "poor"
        ]
       },
       {
        "s": [
         "20:08"
        ],
        "e": [
         "02:36"
        ],
        "q": [
         "good"
        ]
       },
       {
        "s": [
         "08:44"
        ],
        "e": [
         "22:36"
        ],
        "q": [
         "good"
        ]
       },
       {
        "s": [
         "22:24"
        ],
        "e": [
         "23:50"
        ],
        "q": [
         "poor"
        ]
       },
       {
        "s": [
         "21:55"
        ],
        "e": [
         "21:57"
        ],
        "q": [
         "good"
        ]
       },
       {
        "s": [
         "10:33"
        ],
        "e": [
         "05:03"
        ],
        "q": [
         "fair"
        ]
       },
       {
        "s": [
         "16:45"
        ],
        "e": [
         "21:34"
        ],
        "q": [
         "poor"
        ]
       },
       {
        "s": [
         "18:22"
        ],
        "e": [
         "24:27"
        ],
        "q": [
         "poor"
        ]
       },
       {
        "s": [
         "18:01"
        ],
        "e": [
         "23:32"
        ],
        "q": [
         "poor"
        ]
       },
       {
        "s": [
         "22:21"
        ],
        "e": [
         "20:50"
        ],
        "q": [
         "fair"
        ]
       },
       {
        "s": [
         "04:23"
        ],
        "e": [
         "12:44"
        ],
        "q": [
         "good"
        ]
       },
       {
        "s": [
         "21:00"
        ],
        "e": [
         "16:24"
        ],
        "q": [
         "good"
        ]
       },
       {
        "s": [
         "15:00"
        ],
        "e": [
         "06:43"
        ],
        "q": [
         "good"
        ]
       },
       {
        "s": [
         "04:09"
        ],
        "e": [
         "15:04"
        ],
        "q": [
         "good"
        ]
       },
       {
        "s": [
         "09:50"
        ],
        "e": [
         "10:06"
        ],
        "q": [
         "poor"
        ]
       },
       {
        "s": [
         "10:42"
        ],
        "e": [
         "13:51"
        ],
        "q": [
         "fair"
        ]
       },
       {
        "s": [
         "13:46"
        ],
        "e": [
         "21:30"
        ],
        "q": [
         "poor"
        ]
       },
       {
        "s": [
         "15:37"
        ],
        "e": [
         "23:42"
        ],
        "q": [
         "good"
        ]
       },
       {
        "s": [
         "10:57"
        ],
        "e": [
         "16:59"
        ],
        "q": [
         "good"
        ]
       },
       {
        "s": [
         "07:50"
        ],
        "e": [
         "11:16"
        ],
        "q": [
         "poor"
        ]
       },
       {
        "s": [
         "09:38"
        ],
        "e": [
         "11:05"
        ],
        "q": [
         "good"
        ]
       },
       {
        "s": [
         "01:23"
        ],
        "e": [
         "17:58"
        ],
        "q": [
         "good"
        ]
       },
       {
        "s": [
         "23:26"
        ],
        "e": [
         "05:27"
        ],
        "q": [
         "fair"
        ]
       },
       {
        "s": [
         "12:16"
        ],
        "e": [
         "03:24"
        ],
        "q": [
         "poor"
        ]
       },
       {
        "s": [
         "19:19"
        ],
        "e": [
         "21:56"
        ],
        "q": [
         "good"
        ]
       },
       {
        "s": [
         "12:28"
        ],
        "e": [
         "14:09"
        ],
        "q": [
         "poor"
        ]
       },
       {
        "s": [
         "22:29"
        ],
        "e": [
         "06:04"
        ],
        "q": [
         "fair"
        ]
       }
      ]
     },
     {
      "d": [
       3
      ],
      "L": [
       {
        "s": [
         "17:41"
        ],
        "e": [
         "10:19"
        ],
        "q": [
         "good"
        ]
       },
       {
        "s": [
         "04:35"
        ],
        "e": [
         "07:37"
        ],
        "q": [
         "poor"
        ]
       },
       {
        "s": [
         "22:12"
        ],
        "e": [
         "06:19"
        ],
        "q": [
         "good"
        ]
       },
       {
        "s": [
         "20:00"
        ],
        "e": [
         "23:05"
        ],
        "q": [
         "poor"
        ]
       },
       {
        "s": [
         "12:07"
        ],
        "e": [
         "02:34"
        ],
        "q": [
         "good"
        ]
       },
       {
        "s": [
         "08:11"
        ],
        "e": [
         "18:00"
        ],
        "q": [
         "poor"
        ]
       },
       {
        "s": [
         "15:26"
        ],
        "e": [
         "15:59"
        ],
        "q": [
         "good"
        ]
       },
       {
        "s": [
         "08:17"
        ],
        "e": [
         "16:20"
        ],
        "q": [
         "poor"
        ]
       },
       {
        "s": [
         "17:27"
        ],
        "e": [
         "24:31"
        ],
        "q": [
         "poor"
        ]
       },
       {
        "s": [
         "02:25"
        ],
        "e": [
         "03:20"
        ],
        "q": [
         "fair"
        ]
       },
       {
        "s": [
         "18:04"
        ],
        "e": [
         "11:57"
        ],
        "q": [
         "good"
        ]
       },
       {
        "s": [
         "15:29"
        ],
        "e": [
         "12:59"
        ],
        "q": [
         "good"
        ]
       },
       {
        "s": [
         "06:32"
        ],
        "e": [
         "11:50"
        ],
        "q": [
         "good"
        ]
       },
       {
        "s": [
         "09:08"
        ],
        "e": [
         "06:28"
        ],
        "q": [
         "poor"
        ]
       },
       {
        "s": [
         "04:24"
        ],
        "e": [
         "23:32"
        ],
        "q": [
         "poor"
        ]
       },
       {
        "s": [
         "05:10"
        ],
        "e": [
         "06:53"
        ],
        "q": [
         "good"
        ]
       },
       {
        "s": [
         "13:11"
        ],
        "e": [
         "11:11"
        ],
        "q": [
         "poor"
        ]
       },
       {
        "s": [
         "22:13"
        ],
        "e": [
         "23:43"
        ],
        "q": [
         "fair"
        ]
       },
       {
        "s": [
         "07:32"
        ],
        "e": [
         "17:56"
        ],
        "q": [
         "poor"
        ]
       },
       {
        "s": [
         "08:24"
        ],
        "e": [
         "04:49"
        ],
        "q": [
         "fair"
        ]
       },
       {
        "s": [
         "03:16"
        ],
        "e": [
         "23:10"
        ],
        "q": [
         "poor"
        ]
       },
       {
        "s": [
         "16:43"
        ],
        "e": [
         "09:44"
        ],
        "q": [
         "poor"
        ]
       },
       {
        "s": [
         "05:30"
        ],
        "e": [
         "03:54"
        ],
        "q": [
         "fair"
        ]
       },
       {
        "s": [
         "20:35"
        ],
        "e": [
         "13:25"
        ],
        "q": [
         "poor"
        ]
       },
       {
        "s": [
         "15:03"
        ],
        "e": [
         "09:13"
        ],
        "q": [
         "fair"
        ]
       },
       {
        "s": [
         "18:52"
        ],
        "e": [
         "15:16"
        ],
        "q": [
         "fair"
        ]
       },
       {
        "s": [
         "05:37"
        ],
        "e": [
         "01:32"
        ],
        "q": [
         "fair"
        ]
       },
       {
        "s": [
         "22:33"
        ],
        "e": [
         "15:56"
        ],
        "q": [
         "poor"
        ]
       },
       {
        "s": [
         "17:56"
        ],
        "e": [
         "14:40"
        ],
        "q": [
         "poor"
        ]
       },
       {
        "s": [
         "20:31"
        ],
        "e": [
         "01:50"
        ],
        "q": [
         "good"
        ]
       },
       {
        "s": [
         "11:03"
        ],
        "e": [
         "20:52"
        ],
        "q": [
         "good"
        ]
       },
       {
        "s": [
         "09:56"
        ],
        "e": [
         "20:33"
        ],
        "q": [
         "poor"
        ]
       },
       {
        "s": [
         "13:53"
        ],
        "e": [
         "04:21"
        ],
        "q": [
         "good"
        ]
       },
       {
        "s": [
         "24:25"
        ],
        "e": [
         "07:46"
        ],
        "q": [
         "poor"
        ]
       },
       {
        "s": [
         "20:48"
        ],
        "e": [
         "13:46"
        ],
        "q": [
         "poor"
        ]
       },
       {
        "s": [
         "11:27"
        ],
        "e": [
         "04:47"
        ],
        "q": [
         "good"
        ]
       },
       {
        "s": [
         "11:34"
        ],
        "e": [
         "20:04"
        ],
        "q": [
         "fair"
        ]
       },
       {
        "s": [
         "03:14"
        ],
        "e": [
         "03:46"
        ],
        "q": [
         "poor"
        ]
       },
       {
        "s": [
         "12:54"
        ],
        "e": [
         "17:05"
        ],
        "q": [
         "poor"
        ]
       },
       {
        "s": [
         "05:58"
        ],
        "e": [
         "01:34"
        ],
        "q": [
         "poor"
        ]
       },
       {
        "s": [
         "07:43"
        ],
        "e": [
         "08:36"
        ],
        "q": [
         "good"
        ]
       },
       {
        "s": [
         "04:22"
        ],
        "e": [
         "01:11"
        ],
        "q": [
         "good"
        ]
       },
       {
        "s": [
         "23:27"
        ],
        "e": [
         "13:33"
        ],
        "q": [
         "poor"
        ]
       },
       {
        "s": [
         "18:59"
        ],
        "e": [
         "08:30"
        ],
        "q": [
         "fair"
        ]
       },
       {
        "s": [
         "22:16"
        ],
        "e": [
         "13:26"
        ],
        "q": [
         "poor"
        ]
       },
       {
        "s": [
         "03:34"
        ],
        "e": [
         "07:22"
        ],
        "q": [
         "fair"
        ]
       },
       {
        "s": [
         "22:13"
        ],
        "e": [
         "23:59"
        ],
        "q": [
         "fair"
        ]
       },
       {
        "s": [
         "16:18"
        ],
        "e": [
         "05:35"
        ],
        "q": [
         "poor"
        ]
       },
       {
        "s": [
         "20:34"
        ],
        "e": [
         "05:34"
        ],
        "q": [
         "poor"
        ]
       },
       {
        "s": [
         "11:38"
        ],
        "e": [
         "11:33"
        ],
        "q": [
         "good"
        ]
       },
       {
        "s": [
         "10:03"
        ],
        "e": [
         "24:40"
        ],
        "q": [
         "fair"
        ]
       },
       {
        "s": [
         "12:01"
        ],
        "e": [
         "15:14"
        ],
        "q": [
         "good"
        ]
       },
       {
        "s": [
         "07:21"
        ],
        "e": [
         "13:48"
        ],
        "q": [
         "fair"
        ]
       },
       {
        "s": [
         "24:19"
        ],
        "e": [
         "03:11"
        ],
        "q": [
         "poor"
        ]
       },
       {
        "s": [
         "03:33"
        ],
        "e": [
         "23:21"
        ],
        "q": [
         "fair"
        ]
       },
       {
        "s": [
         "21:30"
        ],
        "e": [
         "22:45"
        ],
        "q": [
         "fair"
        ]
       },
       {
        "s": [
         "15:13"
        ],
        "e": [
         "24:22"
        ],
        "q": [
         "poor"
        ]
       },
       {
        "s": [
         "21:56"
        ],
        "e": [
         "23:35"
        ],
        "q": [
         "fair"
        ]
       },
       {
        "s": [
         "18:03"
        ],
        "e": [
         "17:27"
        ],
        "q": [
         "fair"
        ]
       },
       {
        "s": [
         "03:46"
        ],
        "e": [
         "21:16"
        ],
        "q": [
         "poor"
        ]
       },
       {
        "s": [
         "20:36"
        ],
        "e": [
         "12:28"
        ],
        "q": [
         "fair"
        ]
       },
       {
        "s": [
         "07:55"
        ],
        "e": [
         "02:35"
        ],
        "q": [
         "good"
        ]
       },
       {
        "s": [
         "01:50"
        ],
        "e": [
         "23:46"
        ],
        "q": [
         "good"
        ]
       },
       {
        "s": [
         "13:11"
        ],
        "e": [
         "14:11"
        ],
        "q": [
         "poor"
        ]
       }
      ]
     },
     {
      "d": [
       4
      ],
      "L": [
       {
        "s": [
         "07:49"
        ],
        "e": [
         "06:37"
        ],
        "q": [
         "fair"
        ]
       },
       {
        "s": [
         "23:18"
        ],
        "e": [
         "08:19"
        ],
        "q": [
         "poor"
        ]
       },
       {
        "s": [
         "24:58"
        ],
        "e": [
         "21:50"
        ],
        "q": [
         "fair"
        ]
       },
       {
        "s": [
         "16:43"
        ],
        "e": [
         "01:15"
        ],
        "q": [
         "poor"
        ]
       },
       {
        "s": [
         "08:18"
        ],
        "e": [
         "02:22"
        ],
        "q": [
         "fair"
        ]
       },
       {
        "s": [
         "14:28"
        ],
        "e": [
         "12:31"
        ],
        "q": [
         "good"
        ]
       },
       {
        "s": [
         "19:57"
        ],
        "e": [
         "07:26"
        ],
        "q": [
         "poor"
        ]
       },
       {
        "s": [
         "03:02"
        ],
        "e": [
         "01:36"
        ],
        "q": [
         "fair"
        ]
       },
       {
        "s": [
         "08:50"
        ],
        "e": [
         "05:18"
        ],
        "q": [
         "good"
        ]
       },
       {
        "s": [
         "09:29"
        ],
        "e": [
         "23:54"
        ],
        "q": [
         "poor"
        ]
       },
       {
        "s": [
         "18:37"
        ],
        "e": [
         "23:09"
        ],
        "q": [
         "fair"
        ]
       },
       {
        "s": [
         "21:19"
        ],
        "e": [
         "19:27"
        ],
        "q": [
         "poor"
        ]
       },
       {
        "s": [
         "22:38"
        ],
        "e": [
         "03:08"
        ],
        "q": [
         "good"
        ]
       },
       {
        "s": [
         "08:50"
        ],
        "e": [
         "21:33"
        ],
        "q": [
         "good"
        ]
       },
       {
        "s": [
         "13:58"
        ],
        "e": [
         "07:10"
        ],
        "q": [
         "good"
        ]
       },
       {
        "s": [
         "13:28"
        ],
        "e": [
         "06:28"
        ],
        "q": [
         "fair"
        ]
       },
       {
        "s": [
         "03:13"
        ],
        "e": [
         "06:56"
        ],
        "q": [
         "poor"
        ]
       },
       {
        "s": [
         "19:40"
        ],
        "e": [
         "17:55"
        ],
        "q": [
         "good"
        ]
       },
       {
        "s": [
         "13:09"
        ],
        "e": [
         "14:35"
        ],
        "q": [
         "fair"
        ]
       },
       {
        "s": [
         "14:01"
        ],
        "e": [
         "08:55"
        ],
        "q": [
         "fair"
        ]
       },
       {
        "s": [
         "04:07"
        ],
        "e": [
         "06:35"
        ],
        "q": [
         "fair"
        ]
       },
       {
        "s": [
         "01:59"
        ],
        "e": [
         "20:57"
        ],
        "q": [
         "poor"
        ]
       },
       {
        "s": [
         "11:47"
        ],
        "e": [
         "10:26"
        ],
        "q": [
         "poor"
        ]
       },
       {
        "s": [
         "10:00"
        ],
        "e": [
         "22:18"
        ],
        "q": [
         "fair"
        ]
       },
       {
        "s": [
         "07:58"
        ],
        "e": [
         "03:53"
        ],
        "q": [
         "good"
        ]
       },
       {
        "s": [
         "13:50"
        ],
        "e": [
         "19:00"
        ],
        "q": [
         "poor"
        ]
       },
       {
        "s": [
         "08:49"
        ],
        "e": [
         "12:51"
        ],
        "q": [
         "good"
        ]
       },
       {
        "s": [
         "22:17"
        ],
        "e": [
         "20:36"
        ],
        "q": [
         "good"
        ]
       },
       {
        "s": [
         "04:48"
        ],
        "e": [
         "01:53"
        ],
        "q": [
         "good"
        ]
       },
       {
        "s": [
         "03:33"
        ],
        "e": [
         "07:36"
        ],
        "q": [
         "fair"
        ]
       },
       {
        "s": [
         "08:26"
        ],
        "e": [
         "22:02"
        ],
        "q": [
         "fair"
        ]
       },
       {
        "s": [
         "05:52"
        ],
        "e": [
         "06:15"
        ],
        "q": [
         "fair"
        ]
       },
       {
        "s": [
         "21:02"
        ],
        "e": [
         "13:10"
        ],
        "q": [
         "poor"
        ]
       },
       {
        "s": [
         "24:17"
        ],
        "e": [
         "19:38"
        ],
        "q": [
         "good"
        ]
       },
       {
        "s": [
         "20:00"
        ],
        "e": [
         "21:52"
        ],
        "q": [
         "poor"
        ]
       },
       {
        "s": [
         "11:24"
        ],
        "e": [
         "17:47"
        ],
        "q": [
         "fair"
        ]
       },
       {
        "s": [
         "17:45"
        ],
        "e": [
         "16:30"
        ],
        "q": [
         "good"
        ]
       },
       {
        "s": [
         "14:12"
        ],
        "e": [
         "22:02"
        ],
        "q": [
         "poor"
        ]
       },
       {
        "s": [
         "16:31"
        ],
        "e": [
         "24:15"
        ],
        "q": [
         "poor"
        ]
       },
       {
        "s": [
         "10:03"
        ],
        "e": [
         "03:46"
        ],
        "q": [
         "fair"
        ]
       },
       {
        "s": [
         "11:17"
        ],
        "e": [
         "13:27"
        ],
        "q": [
         "fair"
        ]
       },
       {
        "s": [
         "06:04"
        ],
        "e": [
         "23:54"
        ],
        "q": [
         "good"
        ]
       },
       {
        "s": [
         "04:49"
        ],
        "e": [
         "07:50"
        ],
        "q": [
         "poor"
        ]
       },
       {
        "s": [
         "09:00"
        ],
        "e": [
         "05:37"
        ],
        "q": [
         "good"
        ]
       },
       {
        "s": [
         "15:40"
        ],
        "e": [
         "22:11"
        ],
        "q": [
         "good"
        ]
       },
       {
        "s": [
         "22:27"
        ],
        "e": [
         "19:15"
        ],
        "q": [
         "fair"
        ]
       },
       {
        "s": [
         "16:45"
        ],
        "e": [
         "01:57"
        ],
        "q": [
         "poor"
        ]
       },
       {
        "s": [
         "01:14"
        ],
        "e": [
         "22:10"
        ],
        "q": [
         "poor"
        ]
       },
       {
        "s": [
         "12:36"
        ],
        "e": [
         "11:13"
        ],
        "q": [
         "poor"
        ]
       },
       {
        "s": [
         "11:33"
        ],
        "e": [
         "23:17"
        ],
        "q": [
         "fair"
        ]
       },
       {
        "s": [
         "08:51"
        ],
        "e": [
         "23:38"
        ],
        "q": [
         "good"
        ]
       },
       {
        "s": [
         "13:26"
        ],
        "e": [
         "18:34"
        ],
        "q": [
         "good"
        ]
       },
       {
        "s": [
         "17:36"
        ],
        "e": [
         "04:07"
        ],
        "q": [
         "poor"
        ]
       },
       {
        "s": [
         "12:15"
        ],
        "e": [
         "16:15"
        ],
        "q": [
         "poor"
        ]
       },
       {
        "s": [
         "20:22"
        ],
        "e": [
         "10:05"
        ],
        "q": [
         "poor"
        ]
       },
       {
        "s": [
         "21:46"
        ],
        "e": [
         "16:27"
        ],
        "q": [
         "good"
        ]
       },
       {
        "s": [
         "19:14"
        ],
        "e": [
         "17:40"
        ],
        "q": [
         "good"
        ]
       },
       {
        "s": [
         "24:37"
        ],
        "e": [
         "14:09"
        ],
        "q": [
         "good"
        ]
       },
       {
        "s": [
         "07:59"
        ],
        "e": [
         "20:36"
        ],
        "q": [
         "poor"
        ]
       },
       {
        "s": [
         "06:32"
        ],
        "e": [
         "14:09"
        ],
        "q": [
         "poor"
        ]
       },
       {
        "s": [
         "21:36"
        ],
        "e": [
         "15:55"
        ],
        "q": [
         "poor"
        ]
       },
       {
        "s": [
         "03:22"
        ],
        "e": [
         "06:01"
        ],
        "q": [
         "good"
        ]
       },
       {
        "s": [
         "21:16"
        ],
        "e": [
         "08:27"
        ],
        "q": [
         "good"
        ]
       },
       {
        "s": [
         "23:04"
        ],
        "e": [
         "19:54"
        ],
        "q": [
         "poor"
        ]
       }
      ]
     },
     {
      "d": [
       5
      ],
      "L": [
       {
        "s": [
         "03:23"
        ],
        "e": [
         "24:31"
        ],
        "q": [
         "poor"
        ]
       },
       {
        "s": [
         "06:05"
        ],
        "e": [
         "07:14"
        ],
        "q": [
         "fair"
        ]
       },
       {
        "s": [
         "02:40"
        ],
        "e": [
         "16:44"
        ],
        "q": [
         "good"
        ]
       },
       {
        "s": [
         "04:28"
        ],
        "e": [
         "04:25"
        ],
        "q": [
         "poor"
        ]
       },
       {
        "s": [
         "03:40"
        ],
        "e": [
         "16:07"
        ],
        "q": [
         "good"
        ]
       },
       {
        "s": [
         "18:32"
        ],
        "e": [
         "03:30"
        ],
        "q": [
         "poor"
        ]
       },
       {
        "s": [
         "07:20"
        ],
        "e": [
         "06:03"
        ],
        "q": [
         "fair"
        ]
       },
       {
        "s": [
         "23:16"
        ],
        "e": [
         "11:59"
        ],
        "q": [
         "poor"
        ]
       },
       {
        "s": [
         "16:58"
        ],
        "e": [
         "08:47"
        ],
        "q": [
         "good"
        ]
       },
       {
        "s": [
         "19:24"
        ],
        "e": [
         "07:14"
        ],
        "q": [
         "fair"
        ]
       },
       {
        "s": [
         "24:50"
        ],
        "e": [
         "12:02"
        ],
        "q": [
         "fair"
        ]
       },
       {
        "s": [
         "23:27"
        ],
        "e": [
         "11:15"
        ],
        "q": [
         "poor"
        ]
       },
       {
        "s": [
         "03:35"
        ],
        "e": [
         "06:04"
        ],
        "q": [
         "good"
        ]
       },
       {
        "s": [
         "12:48"
        ],
        "e": [
         "16:52"
        ],
        "q": [
         "good"
        ]
       },
       {
        "s": [
         "16:42"
        ],
        "e": [
         "14:05"
        ],
        "q": [
         "fair"
        ]
       },
       {
        "s": [
         "12:22"
        ],
        "e": [
         "15:48"
        ],
        "q": [
         "poor"
        ]
       },
       {
        "s": [
         "22:51"
        ],
        "e": [
         "10:05"
        ],
        "q": [
         "poor"
        ]
       },
       {
        "s": [
         "04:42"
        ],
        "e": [
         "23:46"
        ],
        "q": [
         "poor"
        ]
       },
       {
        "s": [
         "03:54"
        ],
        "e": [
         "12:36"
        ],
        "q": [
         "fair"
        ]
       },
       {
        "s": [
         "03:15"
        ],
        "e": [
         "03:30"
        ],
        "q": [
         "poor"
        ]
       },
       {
        "s": [
         "20:13"
        ],
        "e": [
         "06:30"
        ],
        "q": [
         "poor"
        ]
       },
       {
        "s": [
         "06:42"
        ],
        "e": [
         "20:47"
        ],
        "q": [
         "good"
        ]
       },
       {
        "s": [
         "03:06"
        ],
        "e": [
         "12:51"
        ],
        "q": [
         "poor"
        ]
       },
       {
        "s": [
         "06:15"
        ],
        "e": [
         "17:54"
        ],
        "q": [
         "poor"
        ]
       },
       {
        "s": [
         "03:48"
        ],
        "e": [
         "09:44"
        ],
        "q": [
         "poor"
        ]
       },
       {
        "s": [
         "15:33"
        ],
        "e": [
         "08:32"
        ],
        "q": [
         "poor"
        ]
       },
       {
        "s": [
         "15:16"
        ],
        "e": [
         "15:05"
        ],
        "q": [
         "fair"
        ]
       },
       {
        "s": [
         "13:22"
        ],
        "e": [
         "10:52"
        ],
        "q": [
         "fair"
        ]
       },
       {
        "s": [
         "10:34"
        ],
        "e": [
         "07:04"
        ],
        "q": [
         "poor"
        ]
       },
       {
        "s": [
         "03:26"
        ],
        "e": [
         "22:30"
        ],
        "q": [
         "good"
        ]
       },
       {
        "s": [
         "18:23"
        ],
        "e": [
         "08:03"
        ],
        "q": [
         "fair"
        ]
       },
       {
        "s": [
         "17:30"
        ],
        "e": [
         "05:25"
        ],
        "q": [
         "good"
        ]
       },
       {
        "s": [
         "09:08"
        ],
        "e": [
         "02:57"
        ],
        "q": [
         "poor"
        ]
       },
       {
        "s": [
         "08:47"
        ],
        "e": [
         "07:16"
        ],
        "q": [
         "poor"
        ]
       },
       {
        "s": [
         "05:04"
        ],
        "e": [
         "05:04"
        ],
        "q": [
         "good"
        ]
       },
       {
        "s": [
         "16:52"
        ],
        "e": [
         "24:38"
        ],
        "q": [
         "fair"
        ]
       },
       {
        "s": [
         "13:43"
        ],
        "e": [
         "06:05"
        ],
        "q": [
         "good"
        ]
       },
       {
        "s": [
         "09:55"
        ],
        "e": [
         "10:38"
        ],
        "q": [
         "poor"
        ]
       },
       {
        "s": [
         "22:18"
        ],
        "e": [
         "17:03"
        ],
        "q": [
         "poor"
        ]
       },
       {
        "s": [
         "13:39"
        ],
        "e": [
         "21:57"
        ],
        "q": [
         "good"
        ]
       },
       {
        "s": [
         "09:14"
        ],
        "e": [
         "04:35"
        ],
        "q": [
         "good"
        ]
       },
       {
        "s": [
         "17:32"
        ],
        "e": [
         "06:40"
        ],
        "q": [
         "fair"
        ]
       },
       {
        "s": [
         "23:26"
        ],
        "e": [
         "24:18"
        ],
        "q": [
         "good"
        ]
       },
       {
        "s": [
         "20:15"
        ],
        "e": [
         "15:12"
        ],
        "q": [
         "fair"
        ]
       },
       {
        "s": [
         "20:32"
        ],
        "e": [
         "10:58"
        ],
        "q": [
         "poor"
        ]
       },
       {
        "s": [
         "12:30"
        ],
        "e": [
         "21:56"
        ],
        "q": [
         "good"
        ]
       },
       {
        "s": [
         "11:57"
        ],
        "e": [
         "23:48"
        ],
        "q": [
         "fair"
        ]
       },
       {
        "s": [
         "01:37"
        ],
        "e": [
         "18:48"
        ],
        "q": [
         "poor"
        ]
       },
       {
        "s": [
         "04:16"
        ],
        "e": [
         "12:31"
        ],
        "q": [
         "good"
        ]
       },
       {
        "s": [
         "12:49"
        ],
        "e": [
         "02:10"
        ],
        "q": [
         "good"
        ]
       },
       {
        "s": [
         "23:46"
        ],
        "e": [
         "23:26"
        ],
        "q": [
         "good"
        ]
       },
       {
        "s": [
         "24:40"
        ],
        "e": [
         "22:45"
        ],
        "q": [
         "poor"
        ]
       },
       {
        "s": [
         "03:18"
        ],
        "e": [
         "12:52"
        ],
        "q": [
         "fair"
        ]
       },
       {
        "s": [
         "18:20"
        ],
        "e": [
         "15:03"
        ],
        "q": [
         "fair"
        ]
       },
       {
        "s": [
         "23:45"
        ],
        "e": [
         "23:40"
        ],
        "q": [
         "fair"
        ]
       },
       {
        "s": [
         "16:32"
        ],
        "e": [
         "20:45"
        ],
        "q": [
         "fair"
        ]
       },
       {
        "s": [
         "09:04"
        ],
        "e": [
         "23:58"
        ],
        "q": [
         "poor"
        ]
       },
       {
        "s": [
         "13:02"
        ],
        "e": [
         "02:33"
        ],
        "q": [
         "fair"
        ]
       },
       {
        "s": [
         "15:01"
        ],
        "e": [
         "08:31"
        ],
        "q": [
         "good"
        ]
       },
       {
        "s": [
         "24:48"
        ],
        "e": [
         "21:16"
        ],
        "q": [
         "poor"
        ]
       },
       {
        "s": [
         "18:53"
        ],
        "e": [
         "09:44"
        ],
        "q": [
         "poor"
        ]
       },
       {
        "s": [
         "04:51"
        ],
        "e": [
         "06:32"
        ],
        "q": [
         "poor"
        ]
       },
       {
        "s": [
         "21:45"
        ],
        "e": [
         "12:13"
        ],
        "q": [
         "good"
        ]
       },
       {
        "s": [
         "03:52"
        ],
        "e": [
         "24:09"
        ],
        "q": [
         "good"
        ]
       }
      ]
     },
     {
      "d": [
       6
      ],
      "L": [
       {
        "s": [
         "09:40"
        ],
        "e": [
         "06:10"
        ],
        "q": [
         "fair"
        ]
       },
       {
        "s": [
         "06:11"
        ],
        "e": [
         "21:11"
        ],
        "q": [
         "poor"
        ]
       },
       {
        "s": [
         "01:05"
        ],
        "e": [
         "04:46"
        ],
        "q": [
         "good"
        ]
       },
       {
        "s": [
         "22:10"
        ],
        "e": [
         "23:22"
        ],
        "q": [
         "poor"
        ]
       },
       {
        "s": [
         "07:52"
        ],
        "e": [
         "14:37"
        ],
        "q": [
         "fair"
        ]
       },
       {
        "s": [
         "22:52"
        ],
        "e": [
         "15:20"
        ],
        "q": [
         "poor"
        ]
       },
       {
        "s": [
         "09:55"
        ],
        "e": [
         "04:38"
        ],
        "q": [
         "fair"
        ]
       },
       {
        "s": [
         "02:54"
        ],
        "e": [
         "22:41"
        ],
        "q": [
         "good"
        ]
       },
       {
        "s": [
         "15:11"
        ],
        "e": [
         "14:47"
        ],
        "q": [
         "good"
        ]
       },
       {
        "s": [
         "23:30"
        ],
        "e": [
         "18:45"
        ],
        "q": [
         "poor"
        ]
       },
       {
        "s": [
         "22:35"
        ],
        "e": [
         "23:32"
        ],
        "q": [
         "good"
        ]
       },
       {
        "s": [
         "01:46"
        ],
        "e": [
         "21:01"
        ],
        "q": [
         "fair"
        ]
       },
       {
        "s": [
         "15:28"
        ],
        "e": [
         "03:00"
        ],
        "q": [
         "good"
        ]
       },
       {
        "s": [
         "18:45"
        ],
        "e": [
         "07:54"
        ],
        "q": [
         "fair"
        ]
       },
       {
        "s": [
         "15:33"
        ],
        "e": [
         "13:33"
        ],
        "q": [
         "fair"
        ]
       },
       {
        "s": [
         "07:01"
        ],
        "e": [
         "09:47"
        ],
        "q": [
         "good"
        ]
       },
       {
        "s": [
         "08:55"
        ],
        "e": [
         "08:06"
        ],
        "q": [
         "poor"
        ]
       },
       {
        "s": [
         "23:10"
        ],
        "e": [
         "01:29"
        ],
        "q": [
         "poor"
        ]
       },
       {
        "s": [
         "10:26"
        ],
        "e": [
         "01:06"
        ],
        "q": [
         "poor"
        ]
       },
       {
        "s": [
         "16:02"
        ],
        "e": [
         "14:30"
        ],
        "q": [
         "good"
        ]
       },
       {
        "s": [
         "08:26"
        ],
        "e": [
         "09:25"
        ],
        "q": [
         "poor"
        ]
       },
       {
        "s": [
         "10:21"
        ],
        "e": [
         "09:10"
        ],
        "q": [
         "fair"
        ]
       },
       {
        "s": [
         "07:29"
        ],
        "e": [
         "18:57"
        ],
        "q": [
         "poor"
        ]
       },
       {
        "s": [
         "19:58"
        ],
        "e": [
         "09:01"
        ],
        "q": [
         "poor"
        ]
       },
       {
        "s": [
         "21:36"
        ],
        "e": [
         "01:52"
        ],
        "q": [
         "fair"
        ]
       },
       {
        "s": [
         "23:11"
        ],
        "e": [
         "08:15"
        ],
        "q": [
         "good"
        ]
       },
       {
        "s": [
         "21:29"
        ],
        "e": [
         "11:34"
        ],
        "q": [
         "fair"
        ]
       },
       {
        "s": [
         "11:13"
        ],
        "e": [
         "03:17"
        ],
        "q": [
         "poor"
        ]
       },
       {
        "s": [
         "14:50"
        ],
        "e": [
         "14:01"
        ],
        "q": [
         "fair"
        ]
       },
       {
        "s": [
         "10:54"
        ],
        "e": [
         "14:13"
        ],
        "q": [
         "poor"
        ]
       },
       {
        "s": [
         "11:28"
        ],
        "e": [
         "14:11"
        ],
        "q": [
         "fair"
        ]
       },
       {
        "s": [
         "01:50"
        ],
        "e": [
         "17:14"
        ],
        "q": [
         "poor"
        ]
       },
       {
        "s": [
         "05:58"
        ],
        "e": [
         "07:03"
        ],
        "q": [
         "fair"
        ]
       },
       {
        "s": [
         "21:19"
        ],
        "e": [
         "14:37"
        ],
        "q": [
         "poor"
        ]
       },
       {
        "s": [
         "01:07"
        ],
        "e": [
         "09:10"
        ],
        "q": [
         "fair"
        ]
       },
       {
        "s": [
         "02:17"
        ],
        "e": [
         "16:23"
        ],
        "q": [
         "good"
        ]
       },
       {
        "s": [
         "23:08"
        ],
        "e": [
         "07:09"
        ],
        "q": [
         "poor"
        ]
       },
       {
        "s": [
         "08:45"
        ],
        "e": [
         "12:14"
        ],
        "q": [
         "good"
        ]
       },
       {
        "s": [
         "17:33"
        ],
        "e": [
         "07:12"
        ],
        "q": [
         "good"
        ]
       },
       {
        "s": [
         "09:47"
        ],
        "e": [
         "06:20"
        ],
        "q": [
         "poor"
        ]
       },
       {
        "s": [
         "22:31"
        ],
        "e": [
         "13:13"
        ],
        "q": [
         "fair"
        ]
       },
       {
        "s": [
         "19:02"
        ],
        "e": [
         "19:45"
        ],
        "q": [
         "fair"
        ]
       },
       {
        "s": [
         "12:52"
        ],
        "e": [
         "13:14"
        ],
        "q": [
         "fair"
        ]
       },
       {
        "s": [
         "16:12"
        ],
        "e": [
         "06:24"
        ],
        "q": [
         "good"
        ]
       },
       {
        "s": [
         "13:31"
        ],
        "e": [
         "17:13"
        ],
        "q": [
         "poor"
        ]
       },
       {
        "s": [
         "13:43"
        ],
        "e": [
         "20:00"
        ],
        "q": [
         "fair"
        ]
       },
       {
        "s": [
         "22:11"
        ],
        "e": [
         "09:44"
        ],
        "q": [
         "poor"
        ]
       },
       {
        "s": [
         "12:16"
        ],
        "e": [
         "19:22"
        ],
        "q": [
         "poor"
        ]
       },
       {
        "s": [
         "14:06"
        ],
        "e": [
         "24:09"
        ],
        "q": [
         "fair"
        ]
       },
       {
        "s": [
         "10:05"
        ],
        "e": [
         "11:14"
        ],
        "q": [
         "poor"
        ]
       },
       {
        "s": [
         "05:41"
        ],
        "e": [
         "06:20"
        ],
        "q": [
         "good"
        ]
       },
       {
        "s": [
         "22:19"
        ],
        "e": [
         "16:42"
        ],
        "q": [
         "fair"
        ]
       },
       {
        "s": [
         "02:19"
        ],
        "e": [
         "08:07"
        ],
        "q": [
         "fair"
        ]
       },
       {
        "s": [
         "11:09"
        ],
        "e": [
         "10:16"
        ],
        "q": [
         "good"
        ]
       },
       {
        "s": [
         "06:19"
        ],
        "e": [
         "09:43"
        ],
        "q": [
         "poor"
        ]
       },
       {
        "s": [
         "12:13"
        ],
        "e": [
         "05:38"
        ],
        "q": [
         "poor"
        ]
       },
       {
        "s": [
         "06:46"
        ],
        "e": [
         "09:30"
        ],
        "q": [
         "poor"
        ]
       },
       {
        "s": [
         "04:42"
        ],
        "e": [
         "18:51"
        ],
        "q": [
         "poor"
        ]
       },
       {
        "s": [
         "22:17"
        ],
        "e": [
         "21:08"
        ],
        "q": [
         "fair"
        ]
       },
       {
        "s": [
         "08:04"
        ],
        "e": [
         "01:14"
        ],
        "q": [
         "poor"
        ]
       },
       {
        "s": [
         "02:13"
        ],
        "e": [
         "09:10"
        ],
        "q": [
         "fair"
        ]
       },
       {
        "s": [
         "07:36"
        ],
        "e": [
         "16:49"
        ],
        "q": [
         "fair"
        ]
       },
       {
        "s": [
         "04:45"
        ],
        "e": [
         "06:38"
        ],
        "q": [
         "poor"
        ]
       },
       {
        "s": [
         "16:55"
        ],
        "e": [
         "20:10"
        ],
        "q": [
         "poor"
        ]
       }
      ]
     },
     {
      "d": [
       7
      ],
      "L": [
       {
        "s": [
         "15:18"
        ],
        "e": [
         "06:30"
        ],
        "q": [
         "good"
        ]
       },
       {
        "s": [
         "19:51"
        ],
        "e": [
         "21:47"
        ],
        "q": [
         "fair"
        ]
       },
       {
        "s": [
         "23:32"
        ],
        "e": [
         "15:02"
        ],
        "q": [
         "good"
        ]
       },
       {
        "s": [
         "23:45"
        ],
        "e": [
         "15:31"
        ],
        "q": [
         "fair"
        ]
       },
       {
        "s": [
         "19:54"
        ],
        "e": [
         "03:24"
        ],
        "q": [
         "poor"
        ]
       },
       {
        "s": [
         "03:37"
        ],
        "e": [
         "05:15"
        ],
        "q": [
         "poor"
        ]
       },
       {
        "s": [
         "21:26"
        ],
        "e": [
         "11:09"
        ],
        "q": [
         "poor"
        ]
       },
       {
        "s": [
         "10:46"
        ],
        "e": [
         "14:46"
        ],
        "q": [
         "poor"
        ]
       },
       {
        "s": [
         "23:55"
        ],
        "e": [
         "14:23"
        ],
        "q": [
         "good"
        ]
       },
       {
        "s": [
         "10:38"
        ],
        "e": [
         "16:25"
        ],
        "q": [
         "good"
        ]
       },
       {
        "s": [
         "09:40"
        ],
        "e": [
         "24:03"
        ],
        "q": [
         "good"
        ]
       },
       {
        "s": [
         "16:24"
        ],
        "e": [
         "19:16"
        ],
        "q": [
         "fair"
        ]
       },
       {
        "s": [
         "09:37"
        ],
        "e": [
         "04:57"
        ],
        "q": [
         "fair"
        ]
       },
       {
        "s": [
         "24:20"
        ],
        "e": [
         "15:34"
        ],
        "q": [
         "poor"
        ]
       },
       {
        "s": [
         "04:35"
        ],
        "e": [
         "21:52"
        ],
        "q": [
         "poor"
        ]
       },
       {
        "s": [
         "04:55"
        ],
        "e": [
         "14:51"
        ],
        "q": [
         "poor"
        ]
       },
       {
        "s": [
         "20:19"
        ],
        "e": [
         "20:17"
        ],
        "q": [
         "good"
        ]
       },
       {
        "s": [
         "01:27"
        ],
        "e": [
         "09:52"
        ],
        "q": [
         "fair"
        ]
       },
       {
        "s": [
         "16:27"
        ],
        "e": [
         "22:02"
        ],
        "q": [
         "fair"
        ]
       },
       {
        "s": [
         "21:02"
        ],
        "e": [
         "15:49"
        ],
        "q": [
         "good"
        ]
       },
       {
        "s": [
         "22:30"
        ],
        "e": [
         "16:26"
        ],
        "q": [
         "fair"
        ]
       },
       {
        "s": [
         "17:30"
        ],
        "e": [
         "21:47"
        ],
        "q": [
         "fair"
        ]
       },
       {
        "s": [
         "03:47"
        ],
        "e": [
         "06:21"
        ],
        "q": [
         "fair"
        ]
       },
       {
        "s": [
         "03:59"
        ],
        "e": [
         "21:33"
        ],
        "q": [
         "good"
        ]
       },
       {
        "s": [
         "13:40"
        ],
        "e": [
         "17:59"
        ],
        "q": [
         "fair"
        ]
       },
       {
        "s": [
         "06:30"
        ],
        "e": [
         "02:35"
        ],
        "q": [
         "poor"
        ]
       },
       {
        "s": [
         "03:01"
        ],
        "e": [
         "13:30"
        ],
        "q": [
         "good"
        ]
       },
       {
        "s": [
         "12:12"
        ],
        "e": [
         "01:08"
        ],
        "q": [
         "good"
        ]
       },
       {
        "s": [
         "20:22"
        ],
        "e": [
         "07:50"
        ],
        "q": [
         "poor"
        ]
       },
       {
        "s": [
         "16:28"
        ],
        "e": [
         "22:30"
        ],
        "q": [
         "fair"
        ]
       },
       {
        "s": [
         "24:51"
        ],
        "e": [
         "01:23"
        ],
        "q": [
         "good"
        ]
       },
       {
        "s": [
         "20:29"
        ],
        "e": [
         "10:25"
        ],
        "q": [
         "good"
        ]
       },
       {
        "s": [
         "05:09"
        ],
        "e": [
         "17:38"
        ],
        "q": [
         "fair"
        ]
       },
       {
        "s": [
         "10:10"
        ],
        "e": [
         "20:38"
        ],
        "q": [
         "poor"
        ]
       },
       {
        "s": [
         "14:19"
        ],
        "e": [
         "08:21"
        ],
        "q": [
         "good"
        ]
       },
       {
        "s": [
         "06:11"
        ],
        "e": [
         "16:01"
        ],
        "q": [
         "poor"
        ]
       },
       {
        "s": [
         "15:33"
        ],
        "e": [
         "10:56"
        ],
        "q": [
         "good"
        ]
       },
       {
        "s": [
         "10:27"
        ],
        "e": [
         "03:07"
        ],
        "q": [
         "poor"
        ]
       },
       {
        "s": [
         "18:10"
        ],
        "e": [
         "17:52"
        ],
        "q": [
         "poor"
        ]
       },
       {
        "s": [
         "23:01"
        ],
        "e": [
         "06:41"
        ],
        "q": [
         "poor"
        ]
       },
       {
        "s": [
         "02:40"
        ],
        "e": [
         "12:10"
        ],
        "q": [
         "fair"
        ]
       },
       {
        "s": [
         "23:06"
        ],
        "e": [
         "16:55"
        ],
        "q": [
         "good"
        ]
       },
       {
        "s": [
         "18:20"
        ],
        "e": [
         "15:06"
        ],
        "q": [
         "good"
        ]
       },
       {
        "s": [
         "21:30"
        ],
        "e": [
         "16:38"
        ],
        "q": [
         "poor"
        ]
       },
       {
        "s": [
         "10:16"
        ],
        "e": [
         "09:35"
        ],
        "q": [
         "good"
        ]
       },
       {
        "s": [
         "07:23"
        ],
        "e": [
         "01:19"
        ],
        "q": [
         "fair"
        ]
       },
       {
        "s": [
         "02:50"
        ],
        "e": [
         "24:01"
        ],
        "q": [
         "good"
        ]
       },
       {
        "s": [
         "20:42"
        ],
        "e": [
         "11:30"
        ],
        "q": [
         "good"
        ]
       },
       {
        "s": [
         "20:46"
        ],
        "e": [
         "03:54"
        ],
        "q": [
         "poor"
        ]
       },
       {
        "s": [
         "19:05"
        ],
        "e": [
         "12:54"
        ],
        "q": [
         "fair"
        ]
       },
       {
        "s": [
         "22:54"
        ],
        "e": [
         "10:51"
        ],
        "q": [
         "fair"
        ]
       },
       {
        "s": [
         "19:15"
        ],
        "e": [
         "07:42"
        ],
        "q": [
         "fair"
        ]
       },
       {
        "s": [
         "09:02"
        ],
        "e": [
         "22:18"
        ],
        "q": [
         "fair"
        ]
       },
       {
        "s": [
         "22:51"
        ],
        "e": [
         "07:49"
        ],
        "q": [
         "poor"
        ]
       },
       {
        "s": [
         "11:56"
        ],
        "e": [
         "20:58"
        ],
        "q": [
         "fair"
        ]
       },
       {
        "s": [
         "21:37"
        ],
        "e": [
         "10:15"
        ],
        "q": [
         "poor"
        ]
       },
       {
        "s": [
         "12:28"
        ],
        "e": [
         "21:07"
        ],
        "q": [
         "fair"
        ]
       },
       {
        "s": [
         "13:31"
        ],
        "e": [
         "15:42"
        ],
        "q": [
         "good"
        ]
       },
       {
        "s": [
         "06:53"
        ],
        "e": [
         "15:10"
        ],
        "q": [
         "fair"
        ]
       },
       {
        "s": [
         "04:59"
        ],
        "e": [
         "14:50"
        ],
        "q": [
         "fair"
        ]
       },
       {
        "s": [
         "12:50"
        ],
        "e": [
         "19:00"
        ],
        "q": [
         "fair"
        ]
       },
       {
        "s": [
         "15:12"
        ],
        "e": [
         "13:28"
        ],
        "q": [
         "good"
        ]
       },
       {
        "s": [
         "19:39"
        ],
        "e": [
         "14:29"
        ],
        "q": [
         "fair"
        ]
       },
       {
        "s": [
         "11:34"
        ],
        "e": [
         "14:46"
        ],
        "q": [
         "fair"
        ]
       }
      ]
     },
     {
      "d": [
       8
      ],
      "L": [
       {
        "s": [
         "10:59"
        ],
        "e": [
         "15:25"
        ],
        "q": [
         "fair"
        ]
       },
       {
        "s": [
         "14:23"
        ],
        "e": [
         "16:05"
        ],
        "q": [
         "poor"
        ]
       },
       {
        "s": [
         "07:32"
        ],
        "e": [
         "10:28"
        ],
        "q": [
         "fair"
        ]
       },
       {
        "s": [
         "17:23"
        ],
        "e": [
         "14:53"
        ],
        "q": [
         "fair"
        ]
       },
       {
        "s": [
         "19:59"
        ],
        "e": [
         "07:53"
        ],
        "q": [
         "good"
        ]
       },
       {
        "s": [
         "06:12"
        ],
        "e": [
         "13:49"
        ],
        "q": [
         "fair"
        ]
       },
       {
        "s": [
         "21:52"
        ],
        "e": [
         "11:04"
        ],
        "q": [
         "good"
        ]
       },
       {
        "s": [
         "02:03"
        ],
        "e": [
         "02:48"
        ],
        "q": [
         "good"
        ]
       },
       {
        "s": [
         "15:29"
        ],
        "e": [
         "09:40"
        ],
        "q": [
         "fair"
        ]
       },
       {
        "s": [
         "24:20"
        ],
        "e": [
         "23:00"
        ],
        "q": [
         "good"
        ]
       },
       {
        "s": [
         "06:09"
        ],
        "e": [
         "05:15"
        ],
        "q": [
         "poor"
        ]
       },
       {
        "s": [
         "15:51"
        ],
        "e": [
         "09:16"
        ],
        "q": [
         "poor"
        ]
       },
       {
        "s": [
         "06:55"
        ],
        "e": [
         "13:49"
        ],
        "q": [
         "fair"
        ]
       },
       {
        "s": [
         "10:17"
        ],
        "e": [
         "11:58"
        ],
        "q": [
         "good"
        ]
       },
       {
        "s": [
         "14:28"
        ],
        "e": [
         "03:16"
        ],
        "q": [
         "good"
        ]
       },
       {
        "s": [
         "17:05"
        ],
        "e": [
         "03:39"
        ],
        "q": [
         "poor"
        ]
       },
       {
        "s": [
         "13:37"
        ],
        "e": [
         "23:55"
        ],
        "q": [
         "fair"
        ]
       },
       {
        "s": [
         "09:31"
        ],
        "e": [
         "06:08"
        ],
        "q": [
         "good"
        ]
       },
       {
        "s": [
         "06:49"
        ],
        "e": [
         "17:07"
        ],
        "q": [
         "good"
        ]
       },
       {
        "s": [
         "01:12"
        ],
        "e": [
         "06:08"
        ],
        "q": [
         "fair"
        ]
       },
       {
        "s": [
         "03:28"
        ],
        "e": [
         "24:04"
        ],
        "q": [
         "poor"
        ]
       },
       {
        "s": [
         "06:50"
        ],
        "e": [
         "19:27"
        ],
        "q": [
         "fair"
        ]
       },
       {
        "s": [
         "04:54"
        ],
        "e": [
         "08:16"
        ],
        "q": [
         "fair"
        ]
       },
       {
        "s": [
         "12:23"
        ],
        "e": [
         "04:47"
        ],
        "q": [
         "poor"
        ]
       },
       {
        "s": [
         "22:41"
        ],
        "e": [
         "06:52"
        ],
        "q": [
         "good"
        ]
       },
       {
        "s": [
         "10:54"
        ],
        "e": [
         "10:43"
        ],
        "q": [
         "fair"
        ]
       },
       {
        "s": [
         "24:55"
        ],
        "e": [
         "06:20"
        ],
        "q": [
         "fair"
        ]
       },
       {
        "s": [
         "09:24"
        ],
        "e": [
         "24:22"
        ],
        "q": [
         "poor"
        ]
       },
       {
        "s": [
         "16:09"
        ],
        "e": [
         "01:46"
        ],
        "q": [
         "poor"
        ]
       },
       {
        "s": [
         "01:54"
        ],
        "e": [
         "19:30"
        ],
        "q": [
         "poor"
        ]
       },
       {
        "s": [
         "10:48"
        ],
        "e": [
         "15:57"
        ],
        "q": [
         "fair"
        ]
       },
       {
        "s": [
         "23:50"
        ],
        "e": [
         "03:51"
        ],
        "q": [
         "fair"
        ]
       },
       {
        "s": [
         "16:58"
        ],
        "e": [
         "05:16"
        ],
        "q": [
         "fair"
        ]
       },
       {
        "s": [
         "01:30"
        ],
        "e": [
         "14:16"
        ],
        "q": [
         "fair"
        ]
       },
       {
        "s": [
         "11:59"
        ],
        "e": [
         "09:39"
        ],
        "q": [
         "good"
        ]
       },
       {
        "s": [
         "23:38"
        ],
        "e": [
         "16:05"
        ],
        "q": [
         "fair"
        ]
       },
       {
        "s": [
         "02:21"
        ],
        "e": [
         "06:23"
        ],
        "q": [
         "poor"
        ]
       },
       {
        "s": [
         "10:06"
        ],
        "e": [
         "02:26"
        ],
        "q": [
         "fair"
        ]
       },
       {
        "s": [
         "22:33"
        ],
        "e": [
         "21:13"
        ],
        "q": [
         "good"
        ]
       },
       {
        "s": [
         "22:40"
        ],
        "e": [
         "02:14"
        ],
        "q": [
         "fair"
        ]
       },
       {
        "s": [
         "12:09"
        ],
        "e": [
         "24:57"
        ],
        "q": [
         "poor"
        ]
       },
       {
        "s": [
         "03:04"
        ],
        "e": [
         "21:10"
        ],
        "q": [
         "fair"
        ]
       },
       {
        "s": [
         "01:30"
        ],
        "e": [
         "01:02"
        ],
        "q": [
         "fair"
        ]
       },
       {
        "s": [
         "02:32"
        ],
        "e": [
         "07:46"
        ],
        "q": [
         "fair"
        ]
       },
       {
        "s": [
         "15:29"
        ],
        "e": [
         "21:14"
        ],
        "q": [
         "good"
        ]
       },
       {
        "s": [
         "19:46"
        ],
        "e": [
         "09:51"
        ],
        "q": [
         "fair"
        ]
       },
       {
        "s": [
         "14:57"
        ],
        "e": [
         "23:12"
        ],
        "q": [
         "poor"
        ]
       },
       {
        "s": [
         "10:48"
        ],
        "e": [
         "08:23"
        ],
        "q": [
         "good"
        ]
       },
       {
        "s": [
         "21:19"
        ],
        "e": [
         "13:38"
        ],
        "q": [
         "poor"
        ]
       },
       {
        "s": [
         "06:49"
        ],
        "e": [
         "20:38"
        ],
        "q": [
         "poor"
        ]
       },
       {
        "s": [
         "10:18"
        ],
        "e": [
         "07:55"
        ],
        "q": [
         "poor"
        ]
       },
       {
        "s": [
         "08:13"
        ],
        "e": [
         "20:12"
        ],
        "q": [
         "fair"
        ]
       },
       {
        "s": [
         "08:34"
        ],
        "e": [
         "16:36"
        ],
        "q": [
         "fair"
        ]
       },
       {
        "s": [
         "18:30"
        ],
        "e": [
         "11:55"
        ],
        "q": [
         "good"
        ]
       },
       {
        "s": [
         "07:37"
        ],
        "e": [
         "02:04"
        ],
        "q": [
         "fair"
        ]
       },
       {
        "s": [
         "11:53"
        ],
        "e": [
         "03:00"
        ],
        "q": [
         "fair"
        ]
       },
       {
        "s": [
         "06:32"
        ],
        "e": [
         "06:06"
        ],
        "q": [
         "poor"
        ]
       },
       {
        "s": [
         "16:25"
        ],
        "e": [
         "07:05"
        ],
        "q": [
         "good"
        ]
       },
       {
        "s": [
         "20:30"
        ],
        "e": [
         "03:45"
        ],
        "q": [
         "fair"
        ]
       },
       {
        "s": [
         "20:04"
        ],
        "e": [
         "12:36"
        ],
        "q": [
         "poor"
        ]
       },
       {
        "s": [
         "23:42"
        ],
        "e": [
         "19:26"
        ],
        "q": [
         "fair"
        ]
       },
       {
        "s": [
         "20:42"
        ],
        "e": [
         "12:15"
        ],
        "q": [
         "fair"
        ]
       },
       {
        "s": [
         "15:52"
        ],
        "e": [
         "13:53"
        ],
        "q": [
         "good"
        ]
       },
       {
        "s": [
         "17:19"
        ],
        "e": [
         "07:34"
        ],
        "q": [
         "good"
        ]
       }
      ]
     },
     {
      "d": [
       9
      ],
      "L": [
       {
        "s": [
         "14:27"
        ],
        "e": [
         "06:50"
        ],
        "q": [
         "fair"
        ]
       },
       {
        "s": [
         "04:00"
        ],
        "e": [
         "19:52"
        ],
        "q": [
         "poor"
        ]
       },
       {
        "s": [
         "12:22"
        ],
        "e": [
         "23:48"
        ],
        "q": [
         "good"
        ]
       },
       {
        "s": [
         "02:55"
        ],
        "e": [
         "17:38"
        ],
        "q": [
         "fair"
        ]
       },
       {
        "s": [
         "12:19"
        ],
        "e": [
         "11:06"
        ],
        "q": [
         "fair"
        ]
       },
       {
        "s": [
         "19:19"
        ],
        "e": [
         "12:35"
        ],
        "q": [
         "poor"
        ]
       },
       {
        "s": [
         "14:51"
        ],
        "e": [
         "13:57"
        ],
        "q": [
         "fair"
        ]
       },
       {
        "s": [
         "21:41"
        ],
        "e": [
         "16:00"
        ],
        "q": [
         "fair"
        ]
       },
       {
        "s": [
         "20:25"
        ],
        "e": [
         "15:47"
        ],
        "q": [
         "poor"
        ]
       },
       {
        "s": [
         "08:37"
        ],
        "e": [
         "13:53"
        ],
        "q": [
         "poor"
        ]
       },
       {
        "s": [
         "12:46"
        ],
        "e": [
         "08:18"
        ],
        "q": [
         "poor"
        ]
       },
       {
        "s": [
         "02:58"
        ],
        "e": [
         "10:40"
        ],
        "q": [
         "fair"
        ]
       },
       {
        "s": [
         "08:24"
        ],
        "e": [
         "01:47"
        ],
        "q": [
         "fair"
        ]
       },
       {
        "s": [
         "10:27"
        ],
        "e": [
         "08:50"
        ],
        "q": [
         "poor"
        ]
       },
       {
        "s": [
         "10:41"
        ],
        "e": [
         "14:06"
        ],
        "q": [
         "good"
        ]
       },
       {
        "s": [
         "19:20"
        ],
        "e": [
         "04:04"
        ],
        "q": [
         "poor"
        ]
       },
       {
        "s": [
         "13:08"
        ],
        "e": [
         "01:06"
        ],
        "q": [
         "poor"
        ]
       },
       {
        "s": [
         "08:08"
        ],
        "e": [
         "01:22"
        ],
        "q": [
         "fair"
        ]
       },
       {
        "s": [
         "04:39"
        ],
        "e": [
         "12:24"
        ],
        "q": [
         "poor"
        ]
       },
       {
        "s": [
         "04:32"
        ],
        "e": [
         "20:55"
        ],
        "q": [
         "poor"
        ]
       },
       {
        "s": [
         "14:09"
        ],
        "e": [
         "09:03"
        ],
        "q": [
         "good"
        ]
       },
       {
        "s": [
         "24:23"
        ],
        "e": [
         "07:11"
        ],
        "q": [
         "poor"
        ]
       },
       {
        "s": [
         "24:53"
        ],
        "e": [
         "16:08"
        ],
        "q": [
         "good"
        ]
       },
       {
        "s": [
         "11:20"
        ],
        "e": [
         "10:26"
        ],
        "q": [
         "good"
        ]
       },
       {
        "s": [
         "23:35"
        ],
        "e": [
         "06:41"
        ],
        "q": [
         "fair"
        ]
       },
       {
        "s": [
         "06:07"
        ],
        "e": [
         "16:17"
        ],
        "q": [
         "good"
        ]
       },
       {
        "s": [
         "13:02"
        ],
        "e": [
         "08:04"
        ],
        "q": [
         "fair"
        ]
       },
       {
        "s": [
         "09:03"
        ],
        "e": [
         "18:15"
        ],
        "q": [
         "fair"
        ]
       },
       {
        "s": [
         "24:07"
        ],
        "e": [
         "06:02"
        ],
        "q": [
         "fair"
        ]
       },
       {
        "s": [
         "20:32"
        ],
        "e": [
         "09:04"
        ],
        "q": [
         "fair"
        ]
       },
       {
        "s": [
         "03:33"
        ],
        "e": [
         "08:36"
        ],
        "q": [
         "good"
        ]
       },
       {
        "s": [
         "08:12"
        ],
        "e": [
         "06:05"
        ],
        "q": [
         "poor"
        ]
       },
       {
        "s": [
         "18:34"
        ],
        "e": [
         "03:33"
        ],
        "q": [
         "poor"
        ]
       },
       {
        "s": [
         "14:37"
        ],
        "e": [
         "22:58"
        ],
        "q": [
         "good"
        ]
       },
       {
        "s": [
         "18:46"
        ],
        "e": [
         "09:00"
        ],
        "q": [
         "good"
        ]
       },
       {
        "s": [
         "09:37"
        ],
        "e": [
         "13:40"
        ],
        "q": [
         "poor"
        ]
       },
       {
        "s": [
         "07:19"
        ],
        "e": [
         "16:31"
        ],
        "q": [
         "poor"
        ]
       },
       {
        "s": [
         "17:18"
        ],
        "e": [
         "04:30"
        ],
        "q": [
         "poor"
        ]
       },
       {
        "s": [
         "09:49"
        ],
        "e": [
         "23:17"
        ],
        "q": [
         "fair"
        ]
       },
       {
        "s": [
         "15:34"
        ],
        "e": [
         "01:14"
        ],
        "q": [
         "poor"
        ]
       },
       {
        "s": [
         "04:41"
        ],
        "e": [
         "08:01"
        ],
        "q": [
         "poor"
        ]
       },
       {
        "s": [
         "05:06"
        ],
        "e": [
         "16:20"
        ],
        "q": [
         "good"
        ]
       },
       {
        "s": [
         "17:34"
        ],
        "e": [
         "14:49"
        ],
        "q": [
         "fair"
        ]
       },
       {
        "s": [
         "16:25"
        ],
        "e": [
         "09:35"
        ],
        "q": [
         "good"
        ]
       },
       {
        "s": [
         "22:14"
        ],
        "e": [
         "04:00"
        ],
        "q": [
         "fair"
        ]
       },
       {
        "s": [
         "22:35"
        ],
        "e": [
         "17:33"
        ],
        "q": [
         "fair"
        ]
       },
       {
        "s": [
         "04:34"
        ],
        "e": [
         "16:42"
        ],
        "q": [
         "good"
        ]
       },
       {
        "s": [
         "03:02"
        ],
        "e": [
         "03:01"
        ],
        "q": [
         "fair"
        ]
       },
       {
        "s": [
         "23:28"
        ],
        "e": [
         "19:08"
        ],
        "q": [
         "good"
        ]
       },
       {
        "s": [
         "23:33"
        ],
        "e": [
         "21:02"
        ],
        "q": [
         "poor"
        ]
       },
       {
        "s": [
         "05:24"
        ],
        "e": [
         "02:35"
        ],
        "q": [
         "poor"
        ]
       },
       {
        "s": [
         "22:53"
        ],
        "e": [
         "05:40"
        ],
        "q": [
         "poor"
        ]
       },
       {
        "s": [
         "24:10"
        ],
        "e": [
         "23:20"
        ],
        "q": [
         "good"
        ]
       },
       {
        "s": [
         "18:15"
        ],
        "e": [
         "06:08"
        ],
        "q": [
         "good"
        ]
       },
       {
        "s": [
         "01:56"
        ],
        "e": [
         "20:09"
        ],
        "q": [
         "fair"
        ]
       },
       {
        "s": [
         "01:13"
        ],
        "e": [
         "12:56"
        ],
        "q": [
         "good"
        ]
       },
       {
        "s": [
         "03:52"
        ],
        "e": [
         "05:07"
        ],
        "q": [
         "poor"
        ]
       },
       {
        "s": [
         "24:40"
        ],
        "e": [
         "24:43"
        ],
        "q": [
         "fair"
        ]
       },
       {
        "s": [
         "09:11"
        ],
        "e": [
         "18:10"
        ],
        "q": [
         "poor"
        ]
       },
       {
        "s": [
         "20:23"
        ],
        "e": [
         "18:09"
        ],
        "q": [
         "poor"
        ]
       },
       {
        "s": [
         "08:11"
        ],
        "e": [
         "22:50"
        ],
        "q": [
         "poor"
        ]
       },
       {
        "s": [
         "17:07"
        ],
        "e": [
         "09:58"
        ],
        "q": [
         "good"
        ]
       },
       {
        "s": [
         "04:28"
        ],
        "e": [
         "22:17"
        ],
        "q": [
         "good"
        ]
       },
       {
        "s": [
         "08:52"
        ],
        "e": [
         "11:30"
        ],
        "q": [
         "poor"
        ]
       }
      ]
     },
     {
      "d": [
       10
      ],
      "L": [
       {
        "s": [
         "20:10"
        ],
        "e": [
         "04:04"
        ],
        "q": [
         "poor"
        ]
       },
       {
        "s": [
         "03:21"
        ],
        "e": [
         "21:13"
        ],
        "q": [
         "poor"
        ]
       },
       {
        "s": [
         "12:09"
        ],
        "e": [
         "24:24"
        ],
        "q": [
         "poor"
        ]
       },
       {
        "s": [
         "17:28"
        ],
        "e": [
         "13:17"
        ],
        "q": [
         "fair"
        ]
       },
       {
        "s": [
         "06:29"
        ],
        "e": [
         "04:36"
        ],
        "q": [
         "fair"
        ]
       },
       {
        "s": [
         "03:22"
        ],
        "e": [
         "04:12"
        ],
        "q": [
         "good"
        ]
       },
       {
        "s": [
         "01:30"
        ],
        "e": [
         "07:47"
        ],
        "q": [
         "fair"
        ]
       },
       {
        "s": [
         "13:00"
        ],
        "e": [
         "22:34"
        ],
        "q": [
         "fair"
        ]
       },
       {
        "s": [
         "04:03"
        ],
        "e": [
         "11:13"
        ],
        "q": [
         "fair"
        ]
       },
       {
        "s": [
         "11:35"
        ],
        "e": [
         "19:25"
        ],
        "q": [
         "fair"
        ]
       },
       {
        "s": [
         "16:41"
        ],
        "e": [
         "23:27"
        ],
        "q": [
         "poor"
        ]
       },
       {
        "s": [
         "21:32"
        ],
        "e": [
         "01:36"
        ],
        "q": [
         "poor"
        ]
       },
       {
        "s": [
         "05:19"
        ],
        "e": [
         "02:31"
        ],
        "q": [
         "poor"
        ]
       },
       {
        "s": [
         "13:20"
        ],
        "e": [
         "18:33"
        ],
        "q": [
         "good"
        ]
       },
       {
        "s": [
         "08:26"
        ],
        "e": [
         "21:20"
        ],
        "q": [
         "poor"
        ]
       },
       {
        "s": [
         "20:01"
        ],
        "e": [
         "20:18"
        ],
        "q": [
         "poor"
        ]
       },
       {
        "s": [
         "22:56"
        ],
        "e": [
         "18:19"
        ],
        "q": [
         "fair"
        ]
       },
       {
        "s": [
         "19:55"
        ],
        "e": [
         "10:46"
        ],
        "q": [
         "poor"
        ]
       },
       {
        "s": [
         "02:15"
        ],
        "e": [
         "19:55"
        ],
        "q": [
         "good"
        ]
       },
       {
        "s": [
         "16:09"
        ],
        "e": [
         "07:14"
        ],
        "q": [
         "fair"
        ]
       },
       {
        "s": [
         "03:04"
        ],
        "e": [
         "05:56"
        ],
        "q": [
         "good"
        ]
       },
       {
        "s": [
         "04:02"
        ],
        "e": [
         "01:30"
        ],
        "q": [
         "poor"
        ]
       },
       {
        "s": [
         "03:37"
        ],
        "e": [
         "01:47"
        ],
        "q": [
         "poor"
        ]
       },
       {
        "s": [
         "05:09"
        ],
        "e": [
         "07:04"
        ],
        "q": [
         "poor"
        ]
       },
       {
        "s": [
         "06:05"
        ],
        "e": [
         "12:49"
        ],
        "q": [
         "fair"
        ]
       },
       {
        "s": [
         "13:44"
        ],
        "e": [
         "01:31"
        ],
        "q": [
         "poor"
        ]
       },
       {
        "s": [
         "18:52"
        ],
        "e": [
         "09:02"
        ],
        "q": [
         "poor"
        ]
       },
       {
        "s": [
         "04:55"
        ],
        "e": [
         "19:00"
        ],
        "q": [
         "fair"
        ]
       },
       {
        "s": [
         "18:41"
        ],
        "e": [
         "03:56"
        ],
        "q": [
         "good"
        ]
       },
       {
        "s": [
         "22:37"
        ],
        "e": [
         "21:42"
        ],
        "q": [
         "fair"
        ]
       },
       {
        "s": [
         "04:54"
        ],
        "e": [
         "11:59"
        ],
        "q": [
         "fair"
        ]
       },
       {
        "s": [
         "09:32"
        ],
        "e": [
         "15:03"
        ],
        "q": [
         "good"
        ]
       },
       {
        "s": [
         "03:39"
        ],
        "e": [
         "02:15"
        ],
        "q": [
         "good"
        ]
       },
       {
        "s": [
         "13:56"
        ],
        "e": [
         "14:37"
        ],
        "q": [
         "poor"
        ]
       },
       {
        "s": [
         "23:23"
        ],
        "e": [
         "16:42"
        ],
        "q": [
         "poor"
        ]
       },
       {
        "s": [
         "23:47"
        ],
        "e": [
         "10:57"
        ],
        "q": [
         "poor"
        ]
       },
       {
        "s": [
         "10:49"
        ],
        "e": [
         "08:37"
        ],
        "q": [
         "poor"
        ]
       },
       {
        "s": [
         "12:49"
        ],
        "e": [
         "05:44"
        ],
        "q": [
         "good"
        ]
       },
       {
        "s": [
         "13:48"
        ],
        "e": [
         "01:37"
        ],
        "q": [
         "poor"
        ]
       },
       {
        "s": [
         "02:23"
        ],
        "e": [
         "03:33"
        ],
        "q": [
         "good"
        ]
       },
       {
        "s": [
         "04:58"
        ],
        "e": [
         "19:48"
        ],
        "q": [
         "fair"
        ]
       },
       {
        "s": [
         "23:34"
        ],
        "e": [
         "13:15"
        ],
        "q": [
         "poor"
        ]
       },
       {
        "s": [
         "01:54"
        ],
        "e": [
         "08:21"
        ],
        "q": [
         "poor"
        ]
       },
       {
        "s": [
         "24:58"
        ],
        "e": [
         "06:57"
        ],
        "q": [
         "fair"
        ]
       },
       {
        "s": [
         "20:03"
        ],
        "e": [
         "10:45"
        ],
        "q": [
         "poor"
        ]
       },
       {
        "s": [
         "01:11"
        ],
        "e": [
         "24:15"
        ],
        "q": [
         "poor"
        ]
       },
       {
        "s": [
         "10:28"
        ],
        "e": [
         "04:11"
        ],
        "q": [
         "poor"
        ]
       },
       {
        "s": [
         "23:54"
        ],
        "e": [
         "08:32"
        ],
        "q": [
         "poor"
        ]
       },
       {
        "s": [
         "16:07"
        ],
        "e": [
         "11:22"
        ],
        "q": [
         "good"
        ]
       },
       {
        "s": [
         "13:32"
        ],
        "e": [
         "23:08"
        ],
        "q": [
         "good"
        ]
       },
       {
        "s": [
         "15:08"
        ],
        "e": [
         "20:51"
        ],
        "q": [
         "poor"
        ]
       },
       {
        "s": [
         "22:21"
        ],
        "e": [
         "04:49"
        ],
        "q": [
         "poor"
        ]
       },
       {
        "s": [
         "11:17"
        ],
        "e": [
         "09:06"
        ],
        "q": [
         "fair"
        ]
       },
       {
        "s": [
         "24:17"
        ],
        "e": [
         "05:03"
        ],
        "q": [
         "fair"
        ]
       },
       {
        "s": [
         "01:14"
        ],
        "e": [
         "06:43"
        ],
        "q": [
         "fair"
        ]
       },
       {
        "s": [
         "22:27"
        ],
        "e": [
         "19:44"
        ],
        "q": [
         "fair"
        ]
       },
       {
        "s": [
         "20:55"
        ],
        "e": [
         "16:57"
        ],
        "q": [
         "fair"
        ]
       },
       {
        "s": [
         "07:12"
        ],
        "e": [
         "01:14"
        ],
        "q": [
         "good"
        ]
       },
       {
        "s": [
         "11:51"
        ],
        "e": [
         "03:24"
        ],
        "q": [
         "good"
        ]
       },
       {
        "s": [
         "24:31"
        ],
        "e": [
         "12:02"
        ],
        "q": [
         "good"
        ]
       },
       {
        "s": [
         "04:02"
        ],
        "e": [
         "10:14"
        ],
        "q": [
         "poor"
        ]
       },
       {
        "s": [
         "07:23"
        ],
        "e": [
         "02:55"
        ],
        "q": [
         "fair"
        ]
       },
       {
        "s": [
         "13:32"
        ],
        "e": [
         "02:21"
        ],
        "q": [
         "fair"
        ]
       },
       {
        "s": [
         "19:26"
        ],
        "e": [
         "12:34"
        ],
        "q": [
         "good"
        ]
       }
      ]
     },
     {
      "d": [
       11
      ],
      "L": [
       {
        "s": [
         "15:00"
        ],
        "e": [
         "07:51"
        ],
        "q": [
         "fair"
        ]
       },
       {
        "s": [
         "13:54"
        ],
        "e": [
         "24:28"
        ],
        "q": [
         "fair"
        ]
       },
       {
        "s": [
         "09:43"
        ],
        "e": [
         "08:26"
        ],
        "q": [
         "poor"
        ]
       },
       {
        "s": [
         "05:47"
        ],
        "e": [
         "09:39"
        ],
        "q": [
         "good"
        ]
       },
       {
        "s": [
         "01:15"
        ],
        "e": [
         "11:48"
        ],
        "q": [
         "poor"
        ]
       },
       {
        "s": [
         "16:35"
        ],
        "e": [
         "04:19"
        ],
        "q": [
         "poor"
        ]
       },
       {
        "s": [
         "20:55"
        ],
        "e": [
         "22:59"
        ],
        "q": [
         "fair"
        ]
       },
       {
        "s": [
         "02:27"
        ],
        "e": [
         "06:52"
        ],
        "q": [
         "good"
        ]
       },
       {
        "s": [
         "13:05"
        ],
        "e": [
         "04:34"
        ],
        "q": [
         "fair"
        ]
       },
       {
        "s": [
         "11:38"
        ],
        "e": [
         "24:21"
        ],
        "q": [
         "poor"
        ]
       },
       {
        "s": [
         "20:41"
        ],
        "e": [
         "18:16"
        ],
        "q": [
         "fair"
        ]
       },
       {
        "s": [
         "17:17"
        ],
        "e": [
         "15:33"
        ],
        "q": [
         "fair"
        ]
       },
       {
        "s": [
         "09:44"
        ],
        "e": [
         "02:46"
        ],
        "q": [
         "good"
        ]
       },
       {
        "s": [
         "23:56"
        ],
        "e": [
         "20:39"
        ],
        "q": [
         "fair"
        ]
       },
       {
        "s": [
         "24:56"
        ],
        "e": [
         "02:23"
        ],
        "q": [
         "fair"
        ]
       },
       {
        "s": [
         "13:00"
        ],
        "e": [
         "20:43"
        ],
        "q": [
         "poor"
        ]
       },
       {
        "s": [
         "16:55"
        ],
        "e": [
         "06:35"
        ],
        "q": [
         "fair"
        ]
       },
       {
        "s": [
         "16:42"
        ],
        "e": [
         "03:29"
        ],
        "q": [
         "good"
        ]
       },
       {
        "s": [
         "21:14"
        ],
        "e": [
         "18:41"
        ],
        "q": [
         "poor"
        ]
       },
       {
        "s": [
         "11:01"
        ],
        "e": [
         "13:42"
        ],
        "q": [
         "poor"
        ]
       },
       {
        "s": [
         "16:31"
        ],
        "e": [
         "10:52"
        ],
        "q": [
         "fair"
        ]
       },
       {
        "s": [
         "13:46"
        ],
        "e": [
         "22:01"
        ],
        "q": [
         "poor"
        ]
       },
       {
        "s": [
         "20:52"
        ],
        "e": [
         "07:07"
        ],
        "q": [
         "fair"
        ]
       },
       {
        "s": [
         "03:01"
        ],
        "e": [
         "24:35"
        ],
        "q": [
         "poor"
        ]
       },
       {
        "s": [
         "09:32"
        ],
        "e": [
         "21:58"
        ],
        "q": [
         "poor"
        ]
       },
       {
        "s": [
         "12:44"
        ],
        "e": [
         "10:41"
        ],
        "q": [
         "good"
        ]
       },
       {
        "s": [
         "07:32"
        ],
        "e": [
         "08:28"
        ],
        "q": [
         "fair"
        ]
       },
       {
        "s": [
         "11:31"
        ],
        "e": [
         "02:45"
        ],
        "q": [
         "poor"
        ]
       },
       {
        "s": [
         "10:27"
        ],
        "e": [
         "02:42"
        ],
        "q": [
         "fair"
        ]
       },
       {
        "s": [
         "02:46"
        ],
        "e": [
         "02:39"
        ],
        "q": [
         "fair"
        ]
       },
       {
        "s": [
         "12:48"
        ],
        "e": [
         "03:39"
        ],
        "q": [
         "fair"
        ]
       },
       {
        "s": [
         "11:02"
        ],
        "e": [
         "04:42"
        ],
        "q": [
         "fair"
        ]
       },
       {
        "s": [
         "22:02"
        ],
        "e": [
         "22:31"
        ],
        "q": [
         "good"
        ]
       },
       {
        "s": [
         "09:22"
        ],
        "e": [
         "15:19"
        ],
        "q": [
         "fair"
        ]
       },
       {
        "s": [
         "14:29"
        ],
        "e": [
         "03:31"
        ],
        "q": [
         "poor"
        ]
       },
       {
        "s": [
         "18:44"
        ],
        "e": [
         "18:27"
        ],
        "q": [
         "good"
        ]
       },
       {
        "s": [
         "21:32"
        ],
        "e": [
         "08:54"
        ],
        "q": [
         "good"
        ]
       },
       {
        "s": [
         "16:01"
        ],
        "e": [
         "17:25"
        ],
        "q": [
         "poor"
        ]
       },
       {
        "s": [
         "22:13"
        ],
        "e": [
         "07:30"
        ],
        "q": [
         "poor"
        ]
       },
       {
        "s": [
         "10:06"
        ],
        "e": [
         "11:15"
        ],
        "q": [
         "poor"
        ]
       },
       {
        "s": [
         "07:50"
        ],
        "e": [
         "13:54"
        ],
        "q": [
         "good"
        ]
       },
       {
        "s": [
         "06:58"
        ],
        "e": [
         "13:27"
        ],
        "q": [
         "fair"
        ]
       },
       {
        "s": [
         "24:50"
        ],
        "e": [
         "06:00"
        ],
        "q": [
         "poor"
        ]
       },
       {
        "s": [
         "17:02"
        ],
        "e": [
         "20:34"
        ],
        "q": [
         "fair"
        ]
       },
       {
        "s": [
         "01:44"
        ],
        "e": [
         "03:05"
        ],
        "q": [
         "good"
        ]
       },
       {
        "s": [
         "09:41"
        ],
        "e": [
         "01:46"
        ],
        "q": [
         "poor"
        ]
       },
       {
        "s": [
         "03:58"
        ],
        "e": [
         "05:21"
        ],
        "q": [
         "poor"
        ]
       },
       {
        "s": [
         "06:20"
        ],
        "e": [
         "01:57"
        ],
        "q": [
         "poor"
        ]
       },
       {
        "s": [
         "15:01"
        ],
        "e": [
         "22:21"
        ],
        "q": [
         "fair"
        ]
       },
       {
        "s": [
         "01:12"
        ],
        "e": [
         "22:56"
        ],
        "q": [
         "good"
        ]
       },
       {
        "s": [
         "10:41"
        ],
        "e": [
         "16:47"
        ],
        "q": [
         "fair"
        ]
       },
       {
        "s": [
         "15:36"
        ],
        "e": [
         "14:49"
        ],
        "q": [
         "good"
        ]
       },
       {
        "s": [
         "07:22"
        ],
        "e": [
         "18:00"
        ],
        "q": [
         "poor"
        ]
       },
       {
        "s": [
         "21:32"
        ],
        "e": [
         "14:09"
        ],
        "q": [
         "fair"
        ]
       },
       {
        "s": [
         "17:56"
        ],
        "e": [
         "05:53"
        ],
        "q": [
         "fair"
        ]
       },
       {
        "s": [
         "20:26"
        ],
        "e": [
         "21:08"
        ],
        "q": [
         "fair"
        ]
       },
       {
        "s": [
         "03:39"
        ],
        "e": [
         "02:16"
        ],
        "q": [
         "fair"
        ]
       },
       {
        "s": [
         "09:46"
        ],
        "e": [
         "24:32"
        ],
        "q": [
         "fair"
        ]
       },
       {
        "s": [
         "01:07"
        ],
        "e": [
         "17:46"
        ],
        "q": [
         "fair"
        ]
       },
       {
        "s": [
         "21:46"
        ],
        "e": [
         "12:43"
        ],
        "q": [
         "fair"
        ]
       },
       {
        "s": [
         "18:31"
        ],
        "e": [
         "01:19"
        ],
        "q": [
         "fair"
        ]
       },
       {
        "s": [
         "16:33"
        ],
        "e": [
         "16:43"
        ],
        "q": [
         "good"
        ]
       },
       {
        "s": [
         "19:58"
        ],
        "e": [
         "14:07"
        ],
        "q": [
         "fair"
        ]
       },
       {
        "s": [
         "18:06"
        ],
        "e": [
         "07:31"
        ],
        "q": [
         "fair"
        ]
       }
      ]
     },
     {
      "d": [
       12
      ],
      "L": [
       {
        "s": [
         "14:57"
        ],
        "e": [
         "06:50"
        ],
        "q": [
         "fair"
        ]
       },
       {
        "s": [
         "16:37"
        ],
        "e": [
         "07:56"
        ],
        "q": [
         "fair"
        ]
       },
       {
        "s": [
         "16:16"
        ],
        "e": [
         "18:00"
        ],
        "q": [
         "good"
        ]
       },
       {
        "s": [
         "01:53"
        ],
        "e": [
         "13:37"
        ],
        "q": [
         "good"
        ]
       },
       {
        "s": [
         "15:38"
        ],
        "e": [
         "16:48"
        ],
        "q": [
         "fair"
        ]
       },
       {
        "s": [
         "21:09"
        ],
        "e": [
         "05:51"
        ],
        "q": [
         "good"
        ]
       },
       {
        "s": [
         "01:11"
        ],
        "e": [
         "02:57"
        ],
        "q": [
         "fair"
        ]
       },
       {
        "s": [
         "15:31"
        ],
        "e": [
         "02:26"
        ],
        "q": [
         "fair"
        ]
       },
       {
        "s": [
         "04:07"
        ],
        "e": [
         "20:24"
        ],
        "q": [
         "good"
        ]
       },
       {
        "s": [
         "08:20"
        ],
        "e": [
         "12:32"
        ],
        "q": [
         "poor"
        ]
       },
       {
        "s": [
         "12:51"
        ],
        "e": [
         "12:00"
        ],
        "q": [
         "fair"
        ]
       },
       {
        "s": [
         "03:50"
        ],
        "e": [
         "07:13"
        ],
        "q": [
         "poor"
        ]
       },
       {
        "s": [
         "06:14"
        ],
        "e": [
         "05:06"
        ],
        "q": [
         "good"
        ]
       },
       {
        "s": [
         "12:39"
        ],
        "e": [
         "08:24"
        ],
        "q": [
         "poor"
        ]
       },
       {
        "s": [
         "21:38"
        ],
        "e": [
         "03:55"
        ],
        "q": [
         "fair"
        ]
       },
       {
        "s": [
         "02:42"
        ],
        "e": [
         "13:11"
        ],
        "q": [
         "good"
        ]
       },
       {
        "s": [
         "11:26"
        ],
        "e": [
         "19:15"
        ],
        "q": [
         "fair"
        ]
       },
       {
        "s": [
         "09:52"
        ],
        "e": [
         "05:02"
        ],
        "q": [
         "poor"
        ]
       },
       {
        "s": [
         "05:14"
        ],
        "e": [
         "03:58"
        ],
        "q": [
         "good"
        ]
       },
       {
        "s": [
         "04:53"
        ],
        "e": [
         "09:43"
        ],
        "q": [
         "fair"
        ]
       },
       {
        "s": [
         "05:22"
        ],
        "e": [
         "22:27"
        ],
        "q": [
         "fair"
        ]
       },
       {
        "s": [
         "06:12"
        ],
        "e": [
         "20:35"
        ],
        "q": [
         "good"
        ]
       },
       {
        "s": [
         "07:03"
        ],
        "e": [
         "24:57"
        ],
        "q": [
         "fair"
        ]
       },
       {
        "s": [
         "11:47"
        ],
        "e": [
         "16:29"
        ],
        "q": [
         "good"
        ]
       },
       {
        "s": [
         "10:27"
        ],
        "e": [
         "19:09"
        ],
        "q": [
         "fair"
        ]
       },
       {
        "s": [
         "23:24"
        ],
        "e": [
         "21:34"
        ],
        "q": [
         "good"
        ]
       },
       {
        "s": [
         "10:42"
        ],
        "e": [
         "17:51"
        ],
        "q": [
         "fair"
        ]
       },
       {
        "s": [
         "24:54"
        ],
        "e": [
         "10:27"
        ],
        "q": [
         "poor"
        ]
       },
       {
        "s": [
         "01:33"
        ],
        "e": [
         "16:31"
        ],
        "q": [
         "good"
        ]
       },
       {
        "s": [
         "11:23"
        ],
        "e": [
         "01:44"
        ],
        "q": [
         "good"
        ]
       },
       {
        "s": [
         "04:21"
        ],
        "e": [
         "03:48"
        ],
        "q": [
         "poor"
        ]
       },
       {
        "s": [
         "18:59"
        ],
        "e": [
         "13:56"
        ],
        "q": [
         "poor"
        ]
       },
       {
        "s": [
         "16:51"
        ],
        "e": [
         "11:40"
        ],
        "q": [
         "poor"
        ]
       },
       {
        "s": [
         "16:23"
        ],
        "e": [
         "12:51"
        ],
        "q": [
         "poor"
        ]
       },
       {
        "s": [
         "03:14"
        ],
        "e": [
         "13:47"
        ],
        "q": [
         "poor"
        ]
       },
       {
        "s": [
         "17:40"
        ],
        "e": [
         "07:12"
        ],
        "q": [
         "good"
        ]
       },
       {
        "s": [
         "12:51"
        ],
        "e": [
         "23:02"
        ],
        "q": [
         "good"
        ]
       },
       {
        "s": [
         "06:18"
        ],
        "e": [
         "14:06"
        ],
        "q": [
         "good"
        ]
       },
       {
        "s": [
         "16:25"
        ],
        "e": [
         "22:20"
        ],
        "q": [
         "good"
        ]
       },
       {
        "s": [
         "21:45"
        ],
        "e": [
         "12:42"
        ],
        "q": [
         "fair"
        ]
       },
       {
        "s": [
         "06:00"
        ],
        "e": [
         "04:44"
        ],
        "q": [
         "good"
        ]
       },
       {
        "s": [
         "15:52"
        ],
        "e": [
         "23:33"
        ],
        "q": [
         "fair"
        ]
       },
       {
        "s": [
         "15:05"
        ],
        "e": [
         "23:13"
        ],
        "q": [
         "good"
        ]
       },
       {
        "s": [
         "04:43"
        ],
        "e": [
         "20:02"
        ],
        "q": [
         "fair"
        ]
       },
       {
        "s": [
         "08:21"
        ],
        "e": [
         "07:54"
        ],
        "q": [
         "good"
        ]
       },
       {
        "s": [
         "20:20"
        ],
        "e": [
         "02:57"
        ],
        "q": [
         "poor"
        ]
       },
       {
        "s": [
         "19:16"
        ],
        "e": [
         "11:19"
        ],
        "q": [
         "fair"
        ]
       },
       {
        "s": [
         "22:34"
        ],
        "e": [
         "14:41"
        ],
        "q": [
         "fair"
        ]
       },
       {
        "s": [
         "14:19"
        ],
        "e": [
         "11:35"
        ],
        "q": [
         "fair"
        ]
       },
       {
        "s": [
         "19:10"
        ],
        "e": [
         "18:00"
        ],
        "q": [
         "good"
        ]
       },
       {
        "s": [
         "17:30"
        ],
        "e": [
         "17:11"
        ],
        "q": [
         "fair"
        ]
       },
       {
        "s": [
         "06:26"
        ],
        "e": [
         "16:00"
        ],
        "q": [
         "poor"
        ]
       },
       {
        "s": [
         "04:56"
        ],
        "e": [
         "10:36"
        ],
        "q": [
         "good"
        ]
       },
       {
        "s": [
         "19:48"
        ],
        "e": [
         "16:12"
        ],
        "q": [
         "good"
        ]
       },
       {
        "s": [
         "07:52"
        ],
        "e": [
         "20:56"
        ],
        "q": [
         "fair"
        ]
       },
       {
        "s": [
         "01:04"
        ],
        "e": [
         "09:43"
        ],
        "q": [
         "fair"
        ]
       },
       {
        "s": [
         "02:06"
        ],
        "e": [
         "16:51"
        ],
        "q": [
         "poor"
        ]
       },
       {
        "s": [
         "03:00"
        ],
        "e": [
         "15:56"
        ],
        "q": [
         "good"
        ]
       },
       {
        "s": [
         "08:53"
        ],
        "e": [
         "01:49"
        ],
        "q": [
         "good"
        ]
       },
       {
        "s": [
         "19:17"
        ],
        "e": [
         "01:44"
        ],
        "q": [
         "fair"
        ]
       },
       {
        "s": [
         "05:30"
        ],
        "e": [
         "22:47"
        ],
        "q": [
         "fair"
        ]
       },
       {
        "s": [
         "12:36"
        ],
        "e": [
         "01:34"
        ],
        "q": [
         "poor"
        ]
       },
       {
        "s": [
         "08:39"
        ],
        "e": [
         "15:39"
        ],
        "q": [
         "fair"
        ]
       },
       {
        "s": [
         "18:06"
        ],
        "e": [
         "21:42"
        ],
        "q": [
         "poor"
        ]
       }
      ]
     },
     {
      "d": [
       13
      ],
      "L": [
       {
        "s": [
         "11:27"
        ],
        "e": [
         "14:36"
        ],
        "q": [
         "fair"
        ]
       },
       {
        "s": [
         "22:07"
        ],
        "e": [
         "22:08"
        ],
        "q": [
         "good"
        ]
       },
       {
        "s": [
         "09:10"
        ],
        "e": [
         "09:42"
        ],
        "q": [
         "good"
        ]
       },
       {
        "s": [
         "16:25"
        ],
        "e": [
         "17:02"
        ],
        "q": [
         "fair"
        ]
       },
       {
        "s": [
         "24:56"
        ],
        "e": [
         "06:05"
        ],
        "q": [
         "fair"
        ]
       },
       {
        "s": [
         "11:20"
        ],
        "e": [
         "13:08"
        ],
        "q": [
         "poor"
        ]
       },
       {
        "s": [
         "11:33"
        ],
        "e": [
         "12:08"
        ],
        "q": [
         "poor"
        ]
       },
       {
        "s": [
         "01:04"
        ],
        "e": [
         "13:30"
        ],
        "q": [
         "fair"
        ]
       },
       {
        "s": [
         "11:07"
        ],
        "e": [
         "17:18"
        ],
        "q": [
         "good"
        ]
       },
       {
        "s": [
         "09:59"
        ],
        "e": [
         "03:49"
        ],
        "q": [
         "fair"
        ]
       },
       {
        "s": [
         "05:10"
        ],
        "e": [
         "20:08"
        ],
        "q": [
         "poor"
        ]
       },
       {
        "s": [
         "13:13"
        ],
        "e": [
         "17:28"
        ],
        "q": [
         "poor"
        ]
       },
       {
        "s": [
         "09:10"
        ],
        "e": [
         "04:50"
        ],
        "q": [
         "fair"
        ]
       },
       {
        "s": [
         "02:05"
        ],
        "e": [
         "08:14"
        ],
        "q": [
         "poor"
        ]
       },
       {
        "s": [
         "09:21"
        ],
        "e": [
         "17:48"
        ],
        "q": [
         "good"
        ]
       },
       {
        "s": [
         "02:19"
        ],
        "e": [
         "14:50"
        ],
        "q": [
         "poor"
        ]
       },
       {
        "s": [
         "24:35"
        ],
        "e": [
         "17:17"
        ],
        "q": [
         "poor"
        ]
       },
       {
        "s": [
         "19:31"
        ],
        "e": [
         "02:27"
        ],
        "q": [
         "fair"
        ]
       },
       {
        "s": [
         "16:39"
        ],
        "e": [
         "14:40"
        ],
        "q": [
         "good"
        ]
       },
       {
        "s": [
         "11:30"
        ],
        "e": [
         "09:57"
        ],
        "q": [
         "good"
        ]
       },
       {
        "s": [
         "19:35"
        ],
        "e": [
         "14:56"
        ],
        "q": [
         "good"
        ]
       },
       {
        "s": [
         "11:28"
        ],
        "e": [
         "24:42"
        ],
        "q": [
         "poor"
        ]
       },
       {
        "s": [
         "14:24"
        ],
        "e": [
         "04:35"
        ],
        "q": [
         "fair"
        ]
       },
       {
        "s": [
         "20:37"
        ],
        "e": [
         "09:28"
        ],
        "q": [
         "good"
        ]
       },
       {
        "s": [
         "10:41"
        ],
        "e": [
         "13:59"
        ],
        "q": [
         "poor"
        ]
       },
       {
        "s": [
         "07:54"
        ],
        "e": [
         "21:35"
        ],
        "q": [
         "fair"
        ]
       },
       {
        "s": [
         "22:13"
        ],
        "e": [
         "03:47"
        ],
        "q": [
         "good"
        ]
       },
       {
        "s": [
         "23:07"
        ],
        "e": [
         "06:51"
        ],
        "q": [
         "good"
        ]
       },
       {
        "s": [
         "15:55"
        ],
        "e": [
         "05:49"
        ],
        "q": [
         "good"
        ]
       },
       {
        "s": [
         "08:29"
        ],
        "e": [
         "20:08"
        ],
        "q": [
         "fair"
        ]
       },
       {
        "s": [
         "06:13"
        ],
        "e": [
         "16:57"
        ],
        "q": [
         "poor"
        ]
       },
       {
        "s": [
         "12:29"
        ],
        "e": [
         "23:34"
        ],
        "q": [
         "fair"
        ]
       },
       {
        "s": [
         "16:53"
        ],
        "e": [
         "22:14"
        ],
        "q": [
         "good"
        ]
       },
       {
        "s": [
         "15:58"
        ],
        "e": [
         "06:29"
        ],
        "q": [
         "poor"
        ]
       },
       {
        "s": [
         "21:49"
        ],
        "e": [
         "10:10"
        ],
        "q": [
         "fair"
        ]
       },
       {
        "s": [
         "18:56"
        ],
        "e": [
         "23:19"
        ],
        "q": [
         "poor"
        ]
       },
       {
        "s": [
         "09:30"
        ],
        "e": [
         "09:22"
        ],
        "q": [
         "good"
        ]
       },
       {
        "s": [
         "14:07"
        ],
        "e": [
         "20:45"
        ],
        "q": [
         "good"
        ]
       },
       {
        "s": [
         "20:55"
        ],
        "e": [
         "12:29"
        ],
        "q": [
         "good"
        ]
       },
       {
        "s": [
         "10:30"
        ],
        "e": [
         "21:55"
        ],
        "q": [
         "good"
        ]
       },
       {
        "s": [
         "22:47"
        ],
        "e": [
         "14:44"
        ],
        "q": [
         "fair"
        ]
       },
       {
        "s": [
         "03:43"
        ],
        "e": [
         "20:55"
        ],
        "q": [
         "good"
        ]
       },
       {
        "s": [
         "19:04"
        ],
        "e": [
         "10:00"
        ],
        "q": [
         "poor"
        ]
       },
       {
        "s": [
         "17:30"
        ],
        "e": [
         "03:34"
        ],
        "q": [
         "fair"
        ]
       },
       {
        "s": [
         "17:53"
        ],
        "e": [
         "16:21"
        ],
        "q": [
         "good"
        ]
       },
       {
        "s": [
         "04:27"
        ],
        "e": [
         "21:45"
        ],
        "q": [
         "good"
        ]
       },
       {
        "s": [
         "10:10"
        ],
        "e": [
         "16:56"
        ],
        "q": [
         "poor"
        ]
       },
       {
        "s": [
         "24:03"
        ],
        "e": [
         "07:14"
        ],
        "q": [
         "fair"
        ]
       },
       {
        "s": [
         "05:55"
        ],
        "e": [
         "03:33"
        ],
        "q": [
         "fair"
        ]
       },
       {
        "s": [
         "08:02"
        ],
        "e": [
         "06:23"
        ],
        "q": [
         "fair"
        ]
       },
       {
        "s": [
         "14:54"
        ],
        "e": [
         "17:58"
        ],
        "q": [
         "poor"
        ]
       },
       {
        "s": [
         "08:34"
        ],
        "e": [
         "16:19"
        ],
        "q": [
         "good"
        ]
       },
       {
        "s": [
         "05:33"
        ],
        "e": [
         "22:18"
        ],
        "q": [
         "good"
        ]
       },
       {
        "s": [
         "01:52"
        ],
        "e": [
         "20:47"
        ],
        "q": [
         "poor"
        ]
       },
       {
        "s": [
         "08:05"
        ],
        "e": [
         "05:00"
        ],
        "q": [
         "poor"
        ]
       },
       {
        "s": [
         "15:12"
        ],
        "e": [
         "21:54"
        ],
        "q": [
         "fair"
        ]
       },
       {
        "s": [
         "03:08"
        ],
        "e": [
         "03:58"
        ],
        "q": [
         "poor"
        ]
       },
       {
        "s": [
         "04:08"
        ],
        "e": [
         "09:30"
        ],
        "q": [
         "good"
        ]
       },
       {
        "s": [
         "13:10"
        ],
        "e": [
         "16:04"
        ],
        "q": [
         "poor"
        ]
       },
       {
        "s": [
         "16:21"
        ],
        "e": [
         "08:28"
        ],
        "q": [
         "fair"
        ]
       },
       {
        "s": [
         "02:19"
        ],
        "e": [
         "05:11"
        ],
        "q": [
         "good"
        ]
       },
       {
        "s": [
         "16:19"
        ],
        "e": [
         "06:27"
        ],
        "q": [
         "fair"
        ]
       },
       {
        "s": [
         "18:34"
        ],
        "e": [
         "03:09"
        ],
        "q": [
         "poor"
        ]
       },
       {
        "s": [
         "19:54"
        ],
        "e": [
         "16:07"
        ],
        "q": [
         "good"
        ]
       }
      ]
     },
     {
      "d": [
       14
      ],
      "L": [
       {
        "s": [
         "01:05"
        ],
        "e": [
         "08:50"
        ],
        "q": [
         "good"
        ]
       },
       {
        "s": [
         "02:20"
        ],
        "e": [
         "09:39"
        ],
        "q": [
         "fair"
        ]
       },
       {
        "s": [
         "07:26"
        ],
        "e": [
         "17:48"
        ],
        "q": [
         "poor"
        ]
       },
       {
        "s": [
         "06:04"
        ],
        "e": [
         "03:30"
        ],
        "q": [
         "fair"
        ]
       },
       {
        "s": [
         "18:26"
        ],
        "e": [
         "17:16"
        ],
        "q": [
         "good"
        ]
       },
       {
        "s": [
         "20:14"
        ],
        "e": [
         "11:14"
        ],
        "q": [
         "poor"
        ]
       },
       {
        "s": [
         "09:26"
        ],
        "e": [
         "17:51"
        ],
        "q": [
         "good"
        ]
       },
       {
        "s": [
         "02:21"
        ],
        "e": [
         "08:45"
        ],
        "q": [
         "fair"
        ]
       },
       {
        "s": [
         "04:52"
        ],
        "e": [
         "19:35"
        ],
        "q": [
         "fair"
        ]
       },
       {
        "s": [
         "19:35"
        ],
        "e": [
         "05:53"
        ],
        "q": [
         "fair"
        ]
       },
       {
        "s": [
         "19:27"
        ],
        "e": [
         "15:50"
        ],
        "q": [
         "poor"
        ]
       },
       {
        "s": [
         "07:15"
        ],
        "e": [
         "14:01"
        ],
        "q": [
         "poor"
        ]
       },
       {
        "s": [
         "02:20"
        ],
        "e": [
         "18:48"
        ],
        "q": [
         "good"
        ]
       },
       {
        "s": [
         "10:19"
        ],
        "e": [
         "14:31"
        ],
        "q": [
         "fair"
        ]
       },
       {
        "s": [
         "03:50"
        ],
        "e": [
         "16:33"
        ],
        "q": [
         "fair"
        ]
       },
       {
        "s": [
         "10:05"
        ],
        "e": [
         "17:42"
        ],
        "q": [
         "fair"
        ]
       },
       {
        "s": [
         "06:44"
        ],
        "e": [
         "10:21"
        ],
        "q": [
         "fair"
        ]
       },
       {
        "s": [
         "08:37"
        ],
        "e": [
         "15:23"
        ],
        "q": [
         "poor"
        ]
       },
       {
        "s": [
         "12:17"
        ],
        "e": [
         "22:44"
        ],
        "q": [
         "poor"
        ]
       },
       {
        "s": [
         "19:51"
        ],
        "e": [
         "14:27"
        ],
        "q": [
         "poor"
        ]
       },
       {
        "s": [
         "18:18"
        ],
        "e": [
         "18:35"
        ],
        "q": [
         "fair"
        ]
       },
       {
        "s": [
         "16:05"
        ],
        "e": [
         "22:34"
        ],
        "q": [
         "fair"
        ]
       },
       {
        "s": [
         "16:33"
        ],
        "e": [
         "11:06"
        ],
        "q": [
         "good"
        ]
       },
       {
        "s": [
         "14:30"
        ],
        "e": [
         "12:35"
        ],
        "q": [
         "poor"
        ]
       },
       {
        "s": [
         "19:04"
        ],
        "e": [
         "13:17"
        ],
        "q": [
         "good"
        ]
       },
       {
        "s": [
         "23:32"
        ],
        "e": [
         "22:50"
        ],
        "q": [
         "poor"
        ]
       },
       {
        "s": [
         "23:55"
        ],
        "e": [
         "18:41"
        ],
        "q": [
         "poor"
        ]
       },
       {
        "s": [
         "07:07"
        ],
        "e": [
         "07:38"
        ],
        "q": [
         "poor"
        ]
       },
       {
        "s": [
         "20:02"
        ],
        "e": [
         "04:14"
        ],
        "q": [
         "fair"
        ]
       },
       {
        "s": [
         "17:34"
        ],
        "e": [
         "21:11"
        ],
        "q": [
         "good"
        ]
       },
       {
        "s": [
         "17:35"
        ],
        "e": [
         "03:39"
        ],
        "q": [
         "poor"
        ]
       },
       {
        "s": [
         "15:57"
        ],
        "e": [
         "19:08"
        ],
        "q": [
         "poor"
        ]
       },
       {
        "s": [
         "18:45"
        ],
        "e": [
         "08:02"
        ],
        "q": [
         "poor"
        ]
       },
       {
        "s": [
         "07:54"
        ],
        "e": [
         "03:52"
        ],
        "q": [
         "poor"
        ]
       },
       {
        "s": [
         "04:38"
        ],
        "e": [
         "10:32"
        ],
        "q": [
         "good"
        ]
       },
       {
        "s": [
         "22:25"
        ],
        "e": [
         "23:19"
        ],
        "q": [
         "fair"
        ]
       },
       {
        "s": [
         "22:25"
        ],
        "e": [
         "08:13"
        ],
        "q": [
         "fair"
        ]
       },
       {
        "s": [
         "19:45"
        ],
        "e": [
         "11:16"
        ],
        "q": [
         "good"
        ]
       },
       {
        "s": [
         "20:24"
        ],
        "e": [
         "12:35"
        ],
        "q": [
         "poor"
        ]
       },
       {
        "s": [
         "13:55"
        ],
        "e": [
         "02:43"
        ],
        "q": [
         "poor"
        ]
       },
       {
        "s": [
         "10:03"
        ],
        "e": [
         "05:35"
        ],
        "q": [
         "fair"
        ]
       },
       {
        "s": [
         "06:04"
        ],
        "e": [
         "20:57"
        ],
        "q": [
         "poor"
        ]
       },
       {
        "s": [
         "11:18"
        ],
        "e": [
         "19:17"
        ],
        "q": [
         "good"
        ]
       },
       {
        "s": [
         "14:55"
        ],
        "e": [
         "13:51"
        ],
        "q": [
         "fair"
        ]
       },
       {
        "s": [
         "17:56"
        ],
        "e": [
         "05:07"
        ],
        "q": [
         "poor"
        ]
       },
       {
        "s": [
         "22:44"
        ],
        "e": [
         "18:36"
        ],
        "q": [
         "fair"
        ]
       },
       {
        "s": [
         "10:32"
        ],
        "e": [
         "07:29"
        ],
        "q": [
         "good"
        ]
       },
       {
        "s": [
         "07:02"
        ],
        "e": [
         "24:32"
        ],
        "q": [
         "good"
        ]
       },
       {
        "s": [
         "10:35"
        ],
        "e": [
         "20:18"
        ],
        "q": [
         "fair"
        ]
       },
       {
        "s": [
         "24:06"
        ],
        "e": [
         "17:02"
        ],
        "q": [
         "fair"
        ]
       },
       {
        "s": [
         "20:26"
        ],
        "e": [
         "12:02"
        ],
        "q": [
         "good"
        ]
       },
       {
        "s": [
         "03:47"
        ],
        "e": [
         "13:33"
        ],
        "q": [
         "poor"
        ]
       },
       {
        "s": [
         "10:43"
        ],
        "e": [
         "16:15"
        ],
        "q": [
         "good"
        ]
       },
       {
        "s": [
         "24:10"
        ],
        "e": [
         "11:56"
        ],
        "q": [
         "poor"
        ]
       },
       {
        "s": [
         "12:00"
        ],
        "e": [
         "12:44"
        ],
        "q": [
         "poor"
        ]
       },
       {
        "s": [
         "18:16"
        ],
        "e": [
         "03:53"
        ],
        "q": [
         "fair"
        ]
       },
       {
        "s": [
         "06:53"
        ],
        "e": [
         "01:41"
        ],
        "q": [
         "poor"
        ]
       },
       {
        "s": [
         "05:17"
        ],
        "e": [
         "16:05"
        ],
        "q": [
         "good"
        ]
       },
       {
        "s": [
         "11:19"
        ],
        "e": [
         "10:54"
        ],
        "q": [
         "poor"
        ]
       },
       {
        "s": [
         "01:53"
        ],
        "e": [
         "14:38"
        ],
        "q": [
         "fair"
        ]
       },
       {
        "s": [
         "20:56"
        ],
        "e": [
         "24:07"
        ],
        "q": [
         "fair"
        ]
       },
       {
        "s": [
         "07:04"
        ],
        "e": [
         "09:47"
        ],
        "q": [
         "fair"
        ]
       },
       {
        "s": [
         "01:05"
        ],
        "e": [
         "15:49"
        ],
        "q": [
         "good"
        ]
       },
       {
        "s": [
         "07:55"
        ],
        "e": [
         "06:23"
        ],
        "q": [
         "good"
        ]
       }
      ]
     },
     {
      "d": [
       15
      ],
      "L": [
       {
        "s": [
         "15:41"
        ],
        "e": [
         "20:09"
        ],
        "q": [
         "fair"
        ]
       },
       {
        "s": [
         "05:27"
        ],
        "e": [
         "11:30"
        ],
        "q": [
         "poor"
        ]
       },
       {
        "s": [
         "05:18"
        ],
        "e": [
         "07:55"
        ],
        "q": [
         "fair"
        ]
       },
       {
        "s": [
         "19:39"
        ],
        "e": [
         "16:13"
        ],
        "q": [
         "fair"
        ]
       },
       {
        "s": [
         "16:55"
        ],
        "e": [
         "15:50"
        ],
        "q": [
         "good"
        ]
       },
       {
        "s": [
         "18:17"
        ],
        "e": [
         "21:08"
        ],
        "q": [
         "good"
        ]
       },
       {
        "s": [
         "16:28"
        ],
        "e": [
         "04:57"
        ],
        "q": [
         "fair"
        ]
       },
       {
        "s": [
         "18:30"
        ],
        "e": [
         "24:14"
        ],
        "q": [
         "fair"
        ]
       },
       {
        "s": [
         "05:43"
        ],
        "e": [
         "21:19"
        ],
        "q": [
         "good"
        ]
       },
       {
        "s": [
         "07:47"
        ],
        "e": [
         "12:36"
        ],
        "q": [
         "poor"
        ]
       },
       {
        "s": [
         "05:54"
        ],
        "e": [
         "06:44"
        ],
        "q": [
         "poor"
        ]
       },
       {
        "s": [
         "01:13"
        ],
        "e": [
         "05:42"
        ],
        "q": [
         "good"
        ]
       },
       {
        "s": [
         "02:25"
        ],
        "e": [
         "13:26"
        ],
        "q": [
         "good"
        ]
       },
       {
        "s": [
         "12:20"
        ],
        "e": [
         "17:33"
        ],
        "q": [
         "fair"
        ]
       },
       {
        "s": [
         "20:38"
        ],
        "e": [
         "11:02"
        ],
        "q": [
         "poor"
        ]
       },
       {
        "s": [
         "19:03"
        ],
        "e": [
         "05:48"
        ],
        "q": [
         "poor"
        ]
       },
       {
        "s": [
         "11:56"
        ],
        "e": [
         "08:42"
        ],
        "q": [
         "fair"
        ]
       },
       {
        "s": [
         "08:46"
        ],
        "e": [
         "17:38"
        ],
        "q": [
         "good"
        ]
       },
       {
        "s": [
         "19:46"
        ],
        "e": [
         "18:11"
        ],
        "q": [
         "poor"
        ]
       },
       {
        "s": [
         "07:46"
        ],
        "e": [
         "23:00"
        ],
        "q": [
         "poor"
        ]
       },
       {
        "s": [
         "24:45"
        ],
        "e": [
         "05:21"
        ],
        "q": [
         "poor"
        ]
       },
       {
        "s": [
         "10:20"
        ],
        "e": [
         "08:27"
        ],
        "q": [
         "fair"
        ]
       },
       {
        "s": [
         "06:06"
        ],
        "e": [
         "17:05"
        ],
        "q": [
         "fair"
        ]
       },
       {
        "s": [
         "15:44"
        ],
        "e": [
         "11:16"
        ],
        "q": [
         "poor"
        ]
       },
       {
        "s": [
         "22:57"
        ],
        "e": [
         "17:36"
        ],
        "q": [
         "poor"
        ]
       },
       {
        "s": [
         "06:04"
        ],
        "e": [
         "24:26"
        ],
        "q": [
         "fair"
        ]
       },
       {
        "s": [
         "12:06"
        ],
        "e": [
         "10:32"
        ],
        "q": [
         "fair"
        ]
       },
       {
        "s": [
         "10:19"
        ],
        "e": [
         "06:20"
        ],
        "q": [
         "fair"
        ]
       },
       {
        "s": [
         "01:44"
        ],
        "e": [
         "12:01"
        ],
        "q": [
         "fair"
        ]
       },
       {
        "s": [
         "20:24"
        ],
        "e": [
         "02:06"
        ],
        "q": [
         "poor"
        ]
       },
       {
        "s": [
         "09:19"
        ],
        "e": [
         "09:46"
        ],
        "q": [
         "fair"
        ]
       },
       {
        "s": [
         "22:34"
        ],
        "e": [
         "01:18"
        ],
        "q": [
         "poor"
        ]
       },
       {
        "s": [
         "20:01"
        ],
        "e": [
         "04:22"
        ],
        "q": [
         "poor"
        ]
       },
       {
        "s": [
         "16:57"
        ],
        "e": [
         "22:05"
        ],
        "q": [
         "good"
        ]
       },
       {
        "s": [
         "01:16"
        ],
        "e": [
         "17:34"
        ],
        "q": [
         "poor"
        ]
       },
       {
        "s": [
         "08:47"
        ],
        "e": [
         "01:18"
        ],
        "q": [
         "good"
        ]
       },
       {
        "s": [
         "05:00"
        ],
        "e": [
         "19:58"
        ],
        "q": [
         "fair"
        ]
       },
       {
        "s": [
         "22:02"
        ],
        "e": [
         "10:04"
        ],
        "q": [
         "good"
        ]
       },
       {
        "s": [
         "05:27"
        ],
        "e": [
         "06:31"
        ],
        "q": [
         "fair"
        ]
       },
       {
        "s": [
         "14:38"
        ],
        "e": [
         "07:30"
        ],
        "q": [
         "fair"
        ]
       },
       {
        "s": [
         "18:42"
        ],
        "e": [
         "03:22"
        ],
        "q": [
         "good"
        ]
       },
       {
        "s": [
         "13:03"
        ],
        "e": [
         "11:02"
        ],
        "q": [
         "good"
        ]
       },
       {
        "s": [
         "04:12"
        ],
        "e": [
         "12:37"
        ],
        "q": [
         "poor"
        ]
       },
       {
        "s": [
         "02:46"
        ],
        "e": [
         "08:24"
        ],
        "q": [
         "fair"
        ]
       },
       {
        "s": [
         "01:25"
        ],
        "e": [
         "07:50"
        ],
        "q": [
         "fair"
        ]
       },
       {
        "s": [
         "20:50"
        ],
        "e": [
         "08:04"
        ],
        "q": [
         "good"
        ]
       },
       {
        "s": [
         "17:38"
        ],
        "e": [
         "09:10"
        ],
        "q": [
         "good"
        ]
       },
       {
        "s": [
         "17:33"
        ],
        "e": [
         "12:11"
        ],
        "q": [
         "fair"
        ]
       },
       {
        "s": [
         "16:44"
        ],
        "e": [
         "17:00"
        ],
        "q": [
         "fair"
        ]
       },
       {
        "s": [
         "15:05"
        ],
        "e": [
         "22:30"
        ],
        "q": [
         "good"
        ]
       },
       {
        "s": [
         "16:47"
        ],
        "e": [
         "24:49"
        ],
        "q": [
         "fair"
        ]
       },
       {
        "s": [
         "24:11"
        ],
        "e": [
         "24:55"
        ],
        "q": [
         "poor"
        ]
       },
       {
        "s": [
         "18:36"
        ],
        "e": [
         "19:40"
        ],
        "q": [
         "fair"
        ]
       },
       {
        "s": [
         "05:09"
        ],
        "e": [
         "01:54"
        ],
        "q": [
         "good"
        ]
       },
       {
        "s": [
         "11:24"
        ],
        "e": [
         "21:18"
        ],
        "q": [
         "good"
        ]
       },
       {
        "s": [
         "16:20"
        ],
        "e": [
         "15:44"
        ],
        "q": [
         "good"
        ]
       },
       {
        "s": [
         "02:38"
        ],
        "e": [
         "16:09"
        ],
        "q": [
         "good"
        ]
       },
       {
        "s": [
         "06:53"
        ],
        "e": [
         "15:11"
        ],
        "q": [
         "poor"
        ]
       },
       {
        "s": [
         "12:30"
        ],
        "e": [
         "18:35"
        ],
        "q": [
         "poor"
        ]
       },
       {
        "s": [
         "11:04"
        ],
        "e": [
         "18:58"
        ],
        "q": [
         "fair"
        ]
       },
       {
        "s": [
         "23:27"
        ],
        "e": [
         "22:23"
        ],
        "q": [
         "poor"
        ]
       },
       {
        "s": [
         "05:25"
        ],
        "e": [
         "18:06"
        ],
        "q": [
         "poor"
        ]
       },
       {
        "s": [
         "05:21"
        ],
        "e": [
         "17:52"
        ],
        "q": [
         "good"
        ]
       },
       {
        "s": [
         "13:58"
        ],
        "e": [
         "15:04"
        ],
        "q": [
         "good"
        ]
       }
      ]
     },
     {
      "d": [
       16
      ],
      "L": [
       {
        "s": [
         "13:22"
        ],
        "e": [
         "06:03"
        ],
        "q": [
         "good"
        ]
       },
       {
        "s": [
         "07:02"
        ],
        "e": [
         "15:43"
        ],
        "q": [
         "poor"
        ]
       },
       {
        "s": [
         "04:13"
        ],
        "e": [
         "02:00"
        ],
        "q": [
         "good"
        ]
       },
       {
        "s": [
         "15:51"
        ],
        "e": [
         "10:50"
        ],
        "q": [
         "good"
        ]
       },
       {
        "s": [
         "23:43"
        ],
        "e": [
         "24:47"
        ],
        "q": [
         "good"
        ]
       },
       {
        "s": [
         "18:39"
        ],
        "e": [
         "16:31"
        ],
        "q": [
         "fair"
        ]
       },
       {
        "s": [
         "06:51"
        ],
        "e": [
         "02:07"
        ],
        "q": [
         "good"
        ]
       },
       {
        "s": [
         "09:23"
        ],
        "e": [
         "02:02"
        ],
        "q": [
         "fair"
        ]
       },
       {
        "s": [
         "23:51"
        ],
        "e": [
         "10:20"
        ],
        "q": [
         "poor"
        ]
       },
       {
        "s": [
         "06:39"
        ],
        "e": [
         "10:44"
        ],
        "q": [
         "poor"
        ]
       },
       {
        "s": [
         "09:50"
        ],
        "e": [
         "05:27"
        ],
        "q": [
         "poor"
        ]
       },
       {
        "s": [
         "17:54"
        ],
        "e": [
         "24:15"
        ],
        "q": [
         "good"
        ]
       },
       {
        "s": [
         "01:43"
        ],
        "e": [
         "18:34"
        ],
        "q": [
         "fair"
        ]
       },
       {
        "s": [
         "02:26"
        ],
        "e": [
         "22:04"
        ],
        "q": [
         "fair"
        ]
       },
       {
        "s": [
         "14:19"
        ],
        "e": [
         "13:23"
        ],
        "q": [
         "good"
        ]
       },
       {
        "s": [
         "24:01"
        ],
        "e": [
         "02:10"
        ],
        "q": [
         "fair"
        ]
       },
       {
        "s": [
         "11:22"
        ],
        "e": [
         "09:55"
        ],
        "q": [
         "fair"
        ]
       },
       {
        "s": [
         "18:58"
        ],
        "e": [
         "14:33"
        ],
        "q": [
         "fair"
        ]
       },
       {
        "s": [
         "22:46"
        ],
        "e": [
         "21:34"
        ],
        "q": [
         "poor"
        ]
       },
       {
        "s": [
         "14:12"
        ],
        "e": [
         "01:48"
        ],
        "q": [
         "poor"
        ]
       },
       {
        "s": [
         "06:55"
        ],
        "e": [
         "24:26"
        ],
        "q": [
         "poor"
        ]
       },
       {
        "s": [
         "16:33"
        ],
        "e": [
         "20:30"
        ],
        "q": [
         "fair"
        ]
       },
       {
        "s": [
         "19:33"
        ],
        "e": [
         "08:18"
        ],
        "q": [
         "good"
        ]
       },
       {
        "s": [
         "22:45"
        ],
        "e": [
         "12:16"
        ],
        "q": [
         "good"
        ]
       },
       {
        "s": [
         "09:09"
        ],
        "e": [
         "06:29"
        ],
        "q": [
         "fair"
        ]
       },
       {
        "s": [
         "01:08"
        ],
        "e": [
         "11:42"
        ],
        "q": [
         "good"
        ]
       },
       {
        "s": [
         "19:30"
        ],
        "e": [
         "02:15"
        ],
        "q": [
         "fair"
        ]
       },
       {
        "s": [
         "03:03"
        ],
        "e": [
         "02:01"
        ],
        "q": [
         "good"
        ]
       },
       {
        "s": [
         "04:02"
        ],
        "e": [
         "08:28"
        ],
        "q": [
         "fair"
        ]
       },
       {
        "s": [
         "12:41"
        ],
        "e": [
         "24:21"
        ],
        "q": [
         "good"
        ]
       },
       {
        "s": [
         "09:41"
        ],
        "e": [
         "09:20"
        ],
        "q": [
         "fair"
        ]
       },
       {
        "s": [
         "24:04"
        ],
        "e": [
         "15:23"
        ],
        "q": [
         "poor"
        ]
       },
       {
        "s": [
         "17:46"
        ],
        "e": [
         "20:44"
        ],
        "q": [
         "poor"
        ]
       },
       {
        "s": [
         "02:37"
        ],
        "e": [
         "19:54"
        ],
        "q": [
         "good"
        ]
       },
       {
        "s": [
         "02:51"
        ],
        "e": [
         "14:14"
        ],
        "q": [
         "poor"
        ]
       },
       {
        "s": [
         "04:26"
        ],
        "e": [
         "08:17"
        ],
        "q": [
         "fair"
        ]
       },
       {
        "s": [
         "12:35"
        ],
        "e": [
         "16:05"
        ],
        "q": [
         "good"
        ]
       },
       {
        "s": [
         "19:54"
        ],
        "e": [
         "05:20"
        ],
        "q": [
         "poor"
        ]
       },
       {
        "s": [
         "09:25"
        ],
        "e": [
         "20:31"
        ],
        "q": [
         "poor"
        ]
       },
       {
        "s": [
         "01:48"
        ],
        "e": [
         "23:44"
        ],
        "q": [
         "poor"
        ]
       },
       {
        "s": [
         "13:16"
        ],
        "e": [
         "22:59"
        ],
        "q": [
         "fair"
        ]
       },
       {
        "s": [
         "03:52"
        ],
        "e": [
         "18:24"
        ],
        "q": [
         "fair"
        ]
       },
       {
        "s": [
         "09:58"
        ],
        "e": [
         "12:03"
        ],
        "q": [
         "poor"
        ]
       },
       {
        "s": [
         "17:11"
        ],
        "e": [
         "21:41"
        ],
        "q": [
         "poor"
        ]
       },
       {
        "s": [
         "18:18"
        ],
        "e": [
         "05:56"
        ],
        "q": [
         "good"
        ]
       },
       {
        "s": [
         "13:21"
        ],
        "e": [
         "18:54"
        ],
        "q": [
         "poor"
        ]
       },
       {
        "s": [
         "08:57"
        ],
        "e": [
         "06:07"
        ],
        "q": [
         "fair"
        ]
       },
       {
        "s": [
         "18:40"
        ],
        "e": [
         "19:25"
        ],
        "q": [
         "poor"
        ]
       },
       {
        "s": [
         "01:35"
        ],
        "e": [
         "20:47"
        ],
        "q": [
         "good"
        ]
       },
       {
        "s": [
         "05:02"
        ],
        "e": [
         "24:16"
        ],
        "q": [
         "fair"
        ]
       },
       {
        "s": [
         "05:49"
        ],
        "e": [
         "23:58"
        ],
        "q": [
         "fair"
        ]
       },
       {
        "s": [
         "16:41"
        ],
        "e": [
         "06:46"
        ],
        "q": [
         "fair"
        ]
       },
       {
        "s": [
         "04:21"
        ],
        "e": [
         "05:57"
        ],
        "q": [
         "good"
        ]
       },
       {
        "s": [
         "23:55"
        ],
        "e": [
         "14:58"
        ],
        "q": [
         "fair"
        ]
       },
       {
        "s": [
         "21:05"
        ],
        "e": [
         "18:20"
        ],
        "q": [
         "poor"
        ]
       },
       {
        "s": [
         "22:48"
        ],
        "e": [
         "16:25"
        ],
        "q": [
         "poor"
        ]
       },
       {
        "s": [
         "05:08"
        ],
        "e": [
         "20:46"
        ],
        "q": [
         "fair"
        ]
       },
       {
        "s": [
         "05:05"
        ],
        "e": [
         "07:10"
        ],
        "q": [
         "good"
        ]
       },
       {
        "s": [
         "18:53"
        ],
        "e": [
         "09:08"
        ],
        "q": [
         "poor"
        ]
       },
       {
        "s": [
         "22:33"
        ],
        "e": [
         "11:42"
        ],
        "q": [
         "poor"
        ]
       },
       {
        "s": [
         "13:14"
        ],
        "e": [
         "19:00"
        ],
        "q": [
         "good"
        ]
       },
       {
        "s": [
         "20:22"
        ],
        "e": [
         "10:56"
        ],
        "q": [
         "poor"
        ]
       },
       {
        "s": [
         "02:45"
        ],
        "e": [
         "06:17"
        ],
        "q": [
         "poor"
        ]
       },
       {
        "s": [
         "07:16"
        ],
        "e": [
         "06:12"
        ],
        "q": [
         "good"
        ]
       }
      ]
     },
     {
      "d": [
       17
      ],
      "L": [
       {
        "s": [
         "18:27"
        ],
        "e": [
         "20:08"
        ],
        "q": [
         "poor"
        ]
       },
       {
        "s": [
         "06:36"
        ],
        "e": [
         "15:38"
        ],
        "q": [
         "good"
        ]
       },
       {
        "s": [
         "03:27"
        ],
        "e": [
         "01:39"
        ],
        "q": [
         "poor"
        ]
       },
       {
        "s": [
         "06:49"
        ],
        "e": [
         "18:39"
        ],
        "q": [
         "poor"
        ]
       },
       {
        "s": [
         "18:44"
        ],
        "e": [
         "23:51"
        ],
        "q": [
         "good"
        ]
       },
       {
        "s": [
         "20:09"
        ],
        "e": [
         "21:23"
        ],
        "q": [
         "good"
        ]
       },
       {
        "s": [
         "24:34"
        ],
        "e": [
         "02:08"
        ],
        "q": [
         "fair"
        ]
       },
       {
        "s": [
         "02:34"
        ],
        "e": [
         "04:23"
        ],
        "q": [
         "poor"
        ]
       },
       {
        "s": [
         "07:33"
        ],
        "e": [
         "03:00"
        ],
        "q": [
         "fair"
        ]
       },
       {
        "s": [
         "03:33"
        ],
        "e": [
         "17:08"
        ],
        "q": [
         "poor"
        ]
       },
       {
        "s": [
         "10:14"
        ],
        "e": [
         "24:54"
        ],
        "q": [
         "good"
        ]
       },
       {
        "s": [
         "17:46"
        ],
        "e": [
         "08:04"
        ],
        "q": [
         "good"
        ]
       },
       {
        "s": [
         "08:35"
        ],
        "e": [
         "23:16"
        ],
        "q": [
         "poor"
        ]
       },
       {
        "s": [
         "08:06"
        ],
        "e": [
         "18:23"
        ],
        "q": [
         "good"
        ]
       },
       {
        "s": [
         "01:56"
        ],
        "e": [
         "04:03"
        ],
        "q": [
         "fair"
        ]
       },
       {
        "s": [
         "17:46"
        ],
        "e": [
         "12:59"
        ],
        "q": [
         "fair"
        ]
       },
       {
        "s": [
         "20:44"
        ],
        "e": [
         "06:29"
        ],
        "q": [
         "good"
        ]
       },
       {
        "s": [
         "12:53"
        ],
        "e": [
         "22:35"
        ],
        "q": [
         "fair"
        ]
       },
       {
        "s": [
         "01:30"
        ],
        "e": [
         "19:24"
        ],
        "q": [
         "fair"
        ]
       },
       {
        "s": [
         "10:40"
        ],
        "e": [
         "15:58"
        ],
        "q": [
         "good"
        ]
       },
       {
        "s": [
         "07:08"
        ],
        "e": [
         "20:27"
        ],
        "q": [
         "fair"
        ]
       },
       {
        "s": [
         "23:27"
        ],
        "e": [
         "08:56"
        ],
        "q": [
         "good"
        ]
       },
       {
        "s": [
         "14:56"
        ],
        "e": [
         "05:59"
        ],
        "q": [
         "fair"
        ]
       },
       {
        "s": [
         "15:55"
        ],
        "e": [
         "15:18"
        ],
        "q": [
         "fair"
        ]
       },
       {
        "s": [
         "05:20"
        ],
        "e": [
         "24:58"
        ],
        "q": [
         "good"
        ]
       },
       {
        "s": [
         "23:41"
        ],
        "e": [
         "19:06"
        ],
        "q": [
         "good"
        ]
       },
       {
        "s": [
         "16:53"
        ],
        "e": [
         "01:33"
        ],
        "q": [
         "poor"
        ]
       },
       {
        "s": [
         "22:09"
        ],
        "e": [
         "08:01"
        ],
        "q": [
         "poor"
        ]
       },
       {
        "s": [
         "04:05"
        ],
        "e": [
         "21:47"
        ],
        "q": [
         "good"
        ]
       },
       {
        "s": [
         "24:32"
        ],
        "e": [
         "21:11"
        ],
        "q": [
         "poor"
        ]
       },
       {
        "s": [
         "15:11"
        ],
        "e": [
         "23:57"
        ],
        "q": [
         "poor"
        ]
       },
       {
        "s": [
         "10:18"
        ],
        "e": [
         "17:32"
        ],
        "q": [
         "good"
        ]
       },
       {
        "s": [
         "09:11"
        ],
        "e": [
         "17:07"
        ],
        "q": [
         "poor"
        ]
       },
       {
        "s": [
         "05:30"
        ],
        "e": [
         "14:40"
        ],
        "q": [
         "fair"
        ]
       },
       {
        "s": [
         "21:04"
        ],
        "e": [
         "12:22"
        ],
        "q": [
         "fair"
        ]
       },
       {
        "s": [
         "04:31"
        ],
        "e": [
         "15:21"
        ],
        "q": [
         "fair"
        ]
       },
       {
        "s": [
         "09:35"
        ],
        "e": [
         "08:20"
        ],
        "q": [
         "poor"
        ]
       },
       {
        "s": [
         "12:20"
        ],
        "e": [
         "02:20"
        ],
        "q": [
         "fair"
        ]
       },
       {
        "s": [
         "17:07"
        ],
        "e": [
         "19:03"
        ],
        "q": [
         "poor"
        ]
       },
       {
        "s": [
         "05:02"
        ],
        "e": [
         "20:51"
        ],
        "q": [
         "good"
        ]
       },
       {
        "s": [
         "15:13"
        ],
        "e": [
         "05:18"
        ],
        "q": [
         "good"
        ]
       },
       {
        "s": [
         "03:29"
        ],
        "e": [
         "02:29"
        ],
        "q": [
         "fair"
        ]
       },
       {
        "s": [
         "21:56"
        ],
        "e": [
         "19:52"
        ],
        "q": [
         "poor"
        ]
       },
       {
        "s": [
         "13:25"
        ],
        "e": [
         "18:24"
        ],
        "q": [
         "poor"
        ]
       },
       {
        "s": [
         "16:05"
        ],
        "e": [
         "15:53"
        ],
        "q": [
         "good"
        ]
       },
       {
        "s": [
         "22:07"
        ],
        "e": [
         "16:30"
        ],
        "q": [
         "good"
        ]
       },
       {
        "s": [
         "07:30"
        ],
        "e": [
         "11:47"
        ],
        "q": [
         "poor"
        ]
       },
       {
        "s": [
         "14:02"
        ],
        "e": [
         "03:18"
        ],
        "q": [
         "fair"
        ]
       },
       {
        "s": [
         "20:20"
        ],
        "e": [
         "06:50"
        ],
        "q": [
         "poor"
        ]
       },
       {
        "s": [
         "05:06"
        ],
        "e": [
         "16:45"
        ],
        "q": [
         "good"
        ]
       },
       {
        "s": [
         "12:06"
        ],
        "e": [
         "14:08"
        ],
        "q": [
         "good"
        ]
       },
       {
        "s": [
         "02:23"
        ],
        "e": [
         "08:32"
        ],
        "q": [
         "poor"
        ]
       },
       {
        "s": [
         "01:27"
        ],
        "e": [
         "04:30"
        ],
        "q": [
         "poor"
        ]
       },
       {
        "s": [
         "07:55"
        ],
        "e": [
         "12:29"
        ],
        "q": [
         "poor"
        ]
       },
       {
        "s": [
         "19:58"
        ],
        "e": [
         "12:18"
        ],
        "q": [
         "poor"
        ]
       },
       {
        "s": [
         "03:08"
        ],
        "e": [
         "18:19"
        ],
        "q": [
         "poor"
        ]
       },
       {
        "s": [
         "08:27"
        ],
        "e": [
         "21:18"
        ],
        "q": [
         "fair"
        ]
       },
       {
        "s": [
         "04:54"
        ],
        "e": [
         "24:27"
        ],
        "q": [
         "fair"
        ]
       },
       {
        "s": [
         "09:27"
        ],
        "e": [
         "14:06"
        ],
        "q": [
         "good"
        ]
       },
       {
        "s": [
         "05:29"
        ],
        "e": [
         "11:42"
        ],
        "q": [
         "fair"
        ]
       },
       {
        "s": [
         "03:43"
        ],
        "e": [
         "17:23"
        ],
        "q": [
         "fair"
        ]
       },
       {
        "s": [
         "14:27"
        ],
        "e": [
         "19:28"
        ],
        "q": [
         "poor"
        ]
       },
       {
        "s": [
         "03:33"
        ],
        "e": [
         "11:04"
        ],
        "q": [
         "good"
        ]
       },
       {
        "s": [
         "13:51"
        ],
        "e": [
         "13:58"
        ],
        "q": [
         "fair"
        ]
       }
      ]
     },
     {
      "d": [
       18
      ],
      "L": [
       {
        "s": [
         "10:30"
        ],
        "e": [
         "16:56"
        ],
        "q": [
         "fair"
        ]
       },
       {
        "s": [
         "16:26"
        ],
        "e": [
         "08:10"
        ],
        "q": [
         "fair"
        ]
       },
       {
        "s": [
         "08:47"
        ],
        "e": [
         "18:06"
        ],
        "q": [
         "poor"
        ]
       },
       {
        "s": [
         "18:42"
        ],
        "e": [
         "17:15"
        ],
        "q": [
         "poor"
        ]
       },
       {
        "s": [
         "23:11"
        ],
        "e": [
         "05:14"
        ],
        "q": [
         "poor"
        ]
       },
       {
        "s": [
         "18:04"
        ],
        "e": [
         "19:09"
        ],
        "q": [
         "fair"
        ]
       },
       {
        "s": [
         "03:26"
        ],
        "e": [
         "17:28"
        ],
        "q": [
         "poor"
        ]
       },
       {
        "s": [
         "09:26"
        ],
        "e": [
         "23:42"
        ],
        "q": [
         "fair"
        ]
       },
       {
        "s": [
         "22:38"
        ],
        "e": [
         "03:53"
        ],
        "q": [
         "fair"
        ]
       },
       {
        "s": [
         "17:17"
        ],
        "e": [
         "13:23"
        ],
        "q": [
         "fair"
        ]
       },
       {
        "s": [
         "19:24"
        ],
        "e": [
         "05:42"
        ],
        "q": [
         "good"
        ]
       },
       {
        "s": [
         "08:52"
        ],
        "e": [
         "18:50"
        ],
        "q": [
         "poor"
        ]
       },
       {
        "s": [
         "11:14"
        ],
        "e": [
         "05:22"
        ],
        "q": [
         "poor"
        ]
       },
       {
        "s": [
         "04:38"
        ],
        "e": [
         "23:07"
        ],
        "q": [
         "poor"
        ]
       },
       {
        "s": [
         "11:46"
        ],
        "e": [
         "05:01"
        ],
        "q": [
         "good"
        ]
       },
       {
        "s": [
         "02:48"
        ],
        "e": [
         "21:04"
        ],
        "q": [
         "poor"
        ]
       },
       {
        "s": [
         "14:16"
        ],
        "e": [
         "22:56"
        ],
        "q": [
         "fair"
        ]
       },
       {
        "s": [
         "18:44"
        ],
        "e": [
         "07:47"
        ],
        "q": [
         "good"
        ]
       },
       {
        "s": [
         "08:23"
        ],
        "e": [
         "12:07"
        ],
        "q": [
         "poor"
        ]
       },
       {
        "s": [
         "22:32"
        ],
        "e": [
         "14:22"
        ],
        "q": [
         "fair"
        ]
       },
       {
        "s": [
         "05:01"
        ],
        "e": [
         "23:35"
        ],
        "q": [
         "poor"
        ]
       },
       {
        "s": [
         "14:18"
        ],
        "e": [
         "07:44"
        ],
        "q": [
         "fair"
        ]
       },
       {
        "s": [
         "22:23"
        ],
        "e": [
         "05:52"
        ],
        "q": [
         "fair"
        ]
       },
       {
        "s": [
         "13:49"
        ],
        "e": [
         "22:59"
        ],
        "q": [
         "good"
        ]
       },
       {
        "s": [
         "04:30"
        ],
        "e": [
         "09:08"
        ],
        "q": [
         "poor"
        ]
       },
       {
        "s": [
         "24:52"
        ],
        "e": [
         "17:41"
        ],
        "q": [
         "fair"
        ]
       },
       {
        "s": [
         "17:51"
        ],
        "e": [
         "14:21"
        ],
        "q": [
         "poor"
        ]
       },
       {
        "s": [
         "10:04"
        ],
        "e": [
         "14:16"
        ],
        "q": [
         "good"
        ]
       },
       {
        "s": [
         "09:17"
        ],
        "e": [
         "13:10"
        ],
        "q": [
         "good"
        ]
       },
       {
        "s": [
         "16:51"
        ],
        "e": [
         "02:40"
        ],
        "q": [
         "poor"
        ]
       },
       {
        "s": [
         "01:50"
        ],
        "e": [
         "05:56"
        ],
        "q": [
         "good"
        ]
       },
       {
        "s": [
         "23:42"
        ],
        "e": [
         "01:12"
        ],
        "q": [
         "poor"
        ]
       },
       {
        "s": [
         "19:32"
        ],
        "e": [
         "18:12"
        ],
        "q": [
         "good"
        ]
       },
       {
        "s": [
         "14:32"
        ],
        "e": [
         "19:01"
        ],
        "q": [
         "good"
        ]
       },
       {
        "s": [
         "16:53"
        ],
        "e": [
         "09:38"
        ],
        "q": [
         "poor"
        ]
       },
       {
        "s": [
         "23:08"
        ],
        "e": [
         "14:56"
        ],
        "q": [
         "poor"
        ]
       },
       {
        "s": [
         "14:35"
        ],
        "e": [
         "01:46"
        ],
        "q": [
         "good"
        ]
       },
       {
        "s": [
         "15:10"
        ],
        "e": [
         "04:03"
        ],
        "q": [
         "fair"
        ]
       },
       {
        "s": [
         "04:22"
        ],
        "e": [
         "08:09"
        ],
        "q": [
         "poor"
        ]
       },
       {
        "s": [
         "11:20"
        ],
        "e": [
         "05:36"
        ],
        "q": [
         "fair"
        ]
       },
       {
        "s": [
         "15:05"
        ],
        "e": [
         "05:21"
        ],
        "q": [
         "poor"
        ]
       },
       {
        "s": [
         "08:01"
        ],
        "e": [
         "14:21"
        ],
        "q": [
         "poor"
        ]
       },
       {
        "s": [
         "11:52"
        ],
        "e": [
         "19:07"
        ],
        "q": [
         "poor"
        ]
       },
       {
        "s": [
         "08:50"
        ],
        "e": [
         "22:21"
        ],
        "q": [
         "fair"
        ]
       },
       {
        "s": [
         "09:17"
        ],
        "e": [
         "01:21"
        ],
        "q": [
         "good"
        ]
       },
       {
        "s": [
         "05:59"
        ],
        "e": [
         "03:43"
        ],
        "q": [
         "poor"
        ]
       },
       {
        "s": [
         "04:45"
        ],
        "e": [
         "16:14"
        ],
        "q": [
         "fair"
        ]
       },
       {
        "s": [
         "12:53"
        ],
        "e": [
         "22:42"
        ],
        "q": [
         "good"
        ]
       },
       {
        "s": [
         "19:14"
        ],
        "e": [
         "20:49"
        ],
        "q": [
         "poor"
        ]
       },
       {
        "s": [
         "14:45"
        ],
        "e": [
         "02:14"
        ],
        "q": [
         "poor"
        ]
       },
       {
        "s": [
         "01:39"
        ],
        "e": [
         "02:03"
        ],
        "q": [
         "good"
        ]
       },
       {
        "s": [
         "13:11"
        ],
        "e": [
         "04:06"
        ],
        "q": [
         "fair"
        ]
       },
       {
        "s": [
         "06:22"
        ],
        "e": [
         "13:29"
        ],
        "q": [
         "good"
        ]
       },
       {
        "s": [
         "07:16"
        ],
        "e": [
         "20:54"
        ],
        "q": [
         "good"
        ]
       },
       {
        "s": [
         "16:08"
        ],
        "e": [
         "04:00"
        ],
        "q": [
         "fair"
        ]
       },
       {
        "s": [
         "19:25"
        ],
        "e": [
         "19:49"
        ],
        "q": [
         "poor"
        ]
       },
       {
        "s": [
         "03:58"
        ],
        "e": [
         "15:49"
        ],
        "q": [
         "good"
        ]
       },
       {
        "s": [
         "11:37"
        ],
        "e": [
         "23:46"
        ],
        "q": [
         "good"
        ]
       },
       {
        "s": [
         "20:36"
        ],
        "e": [
         "16:25"
        ],
        "q": [
         "good"
        ]
       },
       {
        "s": [
         "12:14"
        ],
        "e": [
         "05:31"
        ],
        "q": [
         "fair"
        ]
       },
       {
        "s": [
         "20:07"
        ],
        "e": [
         "09:05"
        ],
        "q": [
         "good"
        ]
       },
       {
        "s": [
         "08:49"
        ],
        "e": [
         "13:14"
        ],
        "q": [
         "good"
        ]
       },
       {
        "s": [
         "20:14"
        ],
        "e": [
         "06:57"
        ],
        "q": [
         "fair"
        ]
       },
       {
        "s": [
         "11:38"
        ],
        "e": [
         "04:46"
        ],
        "q": [
         "poor"
        ]
       }
      ]
     },
     {
      "d": [
       19
      ],
      "L": [
       {
        "s": [
         "18:37"
        ],
        "e": [
         "02:15"
        ],
        "q": [
         "poor"
        ]
       },
       {
        "s": [
         "24:42"
        ],
        "e": [
         "06:26"
        ],
        "q": [
         "good"
        ]
       },
       {
        "s": [
         "03:35"
        ],
        "e": [
         "22:56"
        ],
        "q": [
         "fair"
        ]
       },
       {
        "s": [
         "16:47"
        ],
        "e": [
         "11:54"
        ],
        "q": [
         "good"
        ]
       },
       {
        "s": [
         "02:51"
        ],
        "e": [
         "02:30"
        ],
        "q": [
         "poor"
        ]
       },
       {
        "s": [
         "17:14"
        ],
        "e": [
         "07:22"
        ],
        "q": [
         "poor"
        ]
       },
       {
        "s": [
         "11:12"
        ],
        "e": [
         "11:07"
        ],
        "q": [
         "poor"
        ]
       },
       {
        "s": [
         "22:29"
        ],
        "e": [
         "21:09"
        ],
        "q": [
         "good"
        ]
       },
       {
        "s": [
         "08:32"
        ],
        "e": [
         "02:46"
        ],
        "q": [
         "good"
        ]
       },
       {
        "s": [
         "21:19"
        ],
        "e": [
         "15:51"
        ],
        "q": [
         "poor"
        ]
       },
       {
        "s": [
         "15:04"
        ],
        "e": [
         "04:01"
        ],
        "q": [
         "good"
        ]
       },
       {
        "s": [
         "02:34"
        ],
        "e": [
         "22:25"
        ],
        "q": [
         "fair"
        ]
       },
       {
        "s": [
         "13:09"
        ],
        "e": [
         "20:37"
        ],
        "q": [
         "good"
        ]
       },
       {
        "s": [
         "16:09"
        ],
        "e": [
         "16:16"
        ],
        "q": [
         "poor"
        ]
       },
       {
        "s": [
         "24:06"
        ],
        "e": [
         "21:11"
        ],
        "q": [
         "good"
        ]
       },
       {
        "s": [
         "01:44"
        ],
        "e": [
         "17:29"
        ],
        "q": [
         "fair"
        ]
       },
       {
        "s": [
         "21:42"
        ],
        "e": [
         "13:46"
        ],
        "q": [
         "fair"
        ]
       },
       {
        "s": [
         "04:42"
        ],
        "e": [
         "08:48"
        ],
        "q": [
         "poor"
        ]
       },
       {
        "s": [
         "04:57"
        ],
        "e": [
         "09:28"
        ],
        "q": [
         "poor"
        ]
       },
       {
        "s": [
         "16:13"
        ],
        "e": [
         "14:04"
        ],
        "q": [
         "good"
        ]
       },
       {
        "s": [
         "08:46"
        ],
        "e": [
         "18:27"
        ],
        "q": [
         "fair"
        ]
       },
       {
        "s": [
         "24:31"
        ],
        "e": [
         "06:07"
        ],
        "q": [
         "poor"
        ]
       },
       {
        "s": [
         "16:16"
        ],
        "e": [
         "06:03"
        ],
        "q": [
         "poor"
        ]
       },
       {
        "s": [
         "20:51"
        ],
        "e": [
         "18:07"
        ],
        "q": [
         "fair"
        ]
       },
       {
        "s": [
         "12:13"
        ],
        "e": [
         "21:34"
        ],
        "q": [
         "poor"
        ]
       },
       {
        "s": [
         "23:32"
        ],
        "e": [
         "14:45"
        ],
        "q": [
         "good"
        ]
       },
       {
        "s": [
         "18:32"
        ],
        "e": [
         "03:51"
        ],
        "q": [
         "good"
        ]
       },
       {
        "s": [
         "01:27"
        ],
        "e": [
         "22:22"
        ],
        "q": [
         "poor"
        ]
       },
       {
        "s": [
         "05:39"
        ],
        "e": [
         "05:09"
        ],
        "q": [
         "fair"
        ]
       },
       {
        "s": [
         "08:44"
        ],
        "e": [
         "06:18"
        ],
        "q": [
         "fair"
        ]
       },
       {
        "s": [
         "24:26"
        ],
        "e": [
         "01:58"
        ],
        "q": [
         "poor"
        ]
       },
       {
        "s": [
         "20:56"
        ],
        "e": [
         "14:12"
        ],
        "q": [
         "poor"
        ]
       },
       {
        "s": [
         "13:54"
        ],
        "e": [
         "14:06"
        ],
        "q": [
         "good"
        ]
       },
       {
        "s": [
         "08:01"
        ],
        "e": [
         "20:06"
        ],
        "q": [
         "poor"
        ]
       },
       {
        "s": [
         "14:09"
        ],
        "e": [
         "13:29"
        ],
        "q": [
         "good"
        ]
       },
       {
        "s": [
         "16:24"
        ],
        "e": [
         "10:22"
        ],
        "q": [
         "fair"
        ]
       },
       {
        "s": [
         "09:18"
        ],
        "e": [
         "23:11"
        ],
        "q": [
         "good"
        ]
       },
       {
        "s": [
         "03:48"
        ],
        "e": [
         "15:05"
        ],
        "q": [
         "poor"
        ]
       },
       {
        "s": [
         "09:43"
        ],
        "e": [
         "06:09"
        ],
        "q": [
         "fair"
        ]
       },
       {
        "s": [
         "17:57"
        ],
        "e": [
         "16:29"
        ],
        "q": [
         "fair"
        ]
       },
       {
        "s": [
         "05:54"
        ],
        "e": [
         "09:03"
        ],
        "q": [
         "poor"
        ]
       },
       {
        "s": [
         "10:59"
        ],
        "e": [
         "08:46"
        ],
        "q": [
         "fair"
        ]
       },
       {
        "s": [
         "17:00"
        ],
        "e": [
         "12:31"
        ],
        "q": [
         "poor"
        ]
       },
       {
        "s": [
         "22:17"
        ],
        "e": [
         "22:44"
        ],
        "q": [
         "poor"
        ]
       },
       {
        "s": [
         "02:07"
        ],
        "e": [
         "24:04"
        ],
        "q": [
         "fair"
        ]
       },
       {
        "s": [
         "17:08"
        ],
        "e": [
         "09:00"
        ],
        "q": [
         "poor"
        ]
       },
       {
        "s": [
         "24:13"
        ],
        "e": [
         "21:38"
        ],
        "q": [
         "good"
        ]
       },
       {
        "s": [
         "24:43"
        ],
        "e": [
         "16:55"
        ],
        "q": [
         "fair"
        ]
       },
       {
        "s": [
         "05:53"
        ],
        "e": [
         "22:58"
        ],
        "q": [
         "good"
        ]
       },
       {
        "s": [
         "09:43"
        ],
        "e": [
         "13:48"
        ],
        "q": [
         "fair"
        ]
       },
       {
        "s": [
         "23:40"
        ],
        "e": [
         "10:56"
        ],
        "q": [
         "good"
        ]
       },
       {
        "s": [
         "20:17"
        ],
        "e": [
         "24:17"
        ],
        "q": [
         "good"
        ]
       },
       {
        "s": [
         "15:51"
        ],
        "e": [
         "04:46"
        ],
        "q": [
         "poor"
        ]
       },
       {
        "s": [
         "21:36"
        ],
        "e": [
         "19:10"
        ],
        "q": [
         "poor"
        ]
       },
       {
        "s": [
         "03:11"
        ],
        "e": [
         "23:35"
        ],
        "q": [
         "poor"
        ]
       },
       {
        "s": [
         "06:30"
        ],
        "e": [
         "05:47"
        ],
        "q": [
         "fair"
        ]
       },
       {
        "s": [
         "19:50"
        ],
        "e": [
         "12:41"
        ],
        "q": [
         "good"
        ]
       },
       {
        "s": [
         "16:00"
        ],
        "e": [
         "14:12"
        ],
        "q": [
         "poor"
        ]
       },
       {
        "s": [
         "15:41"
        ],
        "e": [
         "05:05"
        ],
        "q": [
         "good"
        ]
       },
       {
        "s": [
         "09:22"
        ],
        "e": [
         "04:38"
        ],
        "q": [
         "poor"
        ]
       },
       {
        "s": [
         "10:54"
        ],
        "e": [
         "18:28"
        ],
        "q": [
         "fair"
        ]
       },
       {
        "s": [
         "18:37"
        ],
        "e": [
         "18:19"
        ],
        "q": [
         "fair"
        ]
       },
       {
        "s": [
         "15:37"
        ],
        "e": [
         "08:06"
        ],
        "q": [
         "good"
        ]
       },
       {
        "s": [
         "03:47"
        ],
        "e": [
         "01:00"
        ],
        "q": [
         "good"
        ]
       }
      ]
     },
     {
      "d": [
       20
      ],
      "L": [
       {
        "s": [
         "04:06"
        ],
        "e": [
         "12:43"
        ],
        "q": [
         "fair"
        ]
       },
       {
        "s": [
         "11:09"
        ],
        "e": [
         "15:50"
        ],
        "q": [
         "poor"
        ]
       },
       {
        "s": [
         "10:11"
        ],
        "e": [
         "24:52"
        ],
        "q": [
         "fair"
        ]
       },
       {
        "s": [
         "20:28"
        ],
        "e": [
         "11:17"
        ],
        "q": [
         "poor"
        ]
       },
       {
        "s": [
         "07:55"
        ],
        "e": [
         "04:36"
        ],
        "q": [
         "poor"
        ]
       },
       {
        "s": [
         "15:14"
        ],
        "e": [
         "24:18"
        ],
        "q": [
         "fair"
        ]
       },
       {
        "s": [
         "24:59"
        ],
        "e": [
         "20:18"
        ],
        "q": [
         "fair"
        ]
       },
       {
        "s": [
         "10:16"
        ],
        "e": [
         "07:15"
        ],
        "q": [
         "poor"
        ]
       },
       {
        "s": [
         "05:38"
        ],
        "e": [
         "01:23"
        ],
        "q": [
         "good"
        ]
       },
       {
        "s": [
         "17:27"
        ],
        "e": [
         "14:23"
        ],
        "q": [
         "fair"
        ]
       },
       {
        "s": [
         "05:22"
        ],
        "e": [
         "04:42"
        ],
        "q": [
         "fair"
        ]
       },
       {
        "s": [
         "20:45"
        ],
        "e": [
         "01:14"
        ],
        "q": [
         "good"
        ]
       },
       {
        "s": [
         "04:25"
        ],
        "e": [
         "20:07"
        ],
        "q": [
         "good"
        ]
       },
       {
        "s": [
         "18:52"
        ],
        "e": [
         "05:09"
        ],
        "q": [
         "fair"
        ]
       },
       {
        "s": [
         "14:51"
        ],
        "e": [
         "23:50"
        ],
        "q": [
         "good"
        ]
       },
       {
        "s": [
         "17:50"
        ],
        "e": [
         "11:35"
        ],
        "q": [
         "poor"
        ]
       },
       {
        "s": [
         "04:41"
        ],
        "e": [
         "17:38"
        ],
        "q": [
         "good"
        ]
       },
       {
        "s": [
         "05:50"
        ],
        "e": [
         "14:13"
        ],
        "q": [
         "good"
        ]
       },
       {
        "s": [
         "16:18"
        ],
        "e": [
         "19:21"
        ],
        "q": [
         "good"
        ]
       },
       {
        "s": [
         "03:15"
        ],
        "e": [
         "14:12"
        ],
        "q": [
         "good"
        ]
       },
       {
        "s": [
         "07:31"
        ],
        "e": [
         "10:27"
        ],
        "q": [
         "poor"
        ]
       },
       {
        "s": [
         "24:14"
        ],
        "e": [
         "21:15"
        ],
        "q": [
         "poor"
        ]
       },
       {
        "s": [
         "24:07"
        ],
        "e": [
         "24:38"
        ],
        "q": [
         "fair"
        ]
       },
       {
        "s": [
         "21:37"
        ],
        "e": [
         "08:55"
        ],
        "q": [
         "good"
        ]
       },
       {
        "s": [
         "03:52"
        ],
        "e": [
         "09:46"
        ],
        "q": [
         "good"
        ]
       },
       {
        "s": [
         "24:55"
        ],
        "e": [
         "01:13"
        ],
        "q": [
         "fair"
        ]
       },
       {
        "s": [
         "05:59"
        ],
        "e": [
         "14:54"
        ],
        "q": [
         "fair"
        ]
       },
       {
        "s": [
         "07:15"
        ],
        "e": [
         "10:26"
        ],
        "q": [
         "poor"
        ]
       },
       {
        "s": [
         "06:03"
        ],
        "e": [
         "10:19"
        ],
        "q": [
         "fair"
        ]
       },
       {
        "s": [
         "17:55"
        ],
        "e": [
         "06:52"
        ],
        "q": [
         "poor"
        ]
       },
       {
        "s": [
         "23:25"
        ],
        "e": [
         "16:21"
        ],
        "q": [
         "fair"
        ]
       },
       {
        "s": [
         "24:26"
        ],
        "e": [
         "20:12"
        ],
        "q": [
         "good"
        ]
       },
       {
        "s": [
         "05:26"
        ],
        "e": [
         "09:01"
        ],
        "q": [
         "poor"
        ]
       },
       {
        "s": [
         "09:35"
        ],
        "e": [
         "14:47"
        ],
        "q": [
         "good"
        ]
       },
       {
        "s": [
         "20:09"
        ],
        "e": [
         "07:24"
        ],
        "q": [
         "fair"
        ]
       },
       {
        "s": [
         "07:39"
        ],
        "e": [
         "05:08"
        ],
        "q": [
         "poor"
        ]
       },
       {
        "s": [
         "18:39"
        ],
        "e": [
         "15:11"
        ],
        "q": [
         "fair"
        ]
       },
       {
        "s": [
         "15:39"
        ],
        "e": [
         "13:15"
        ],
        "q": [
         "poor"
        ]
       },
       {
        "s": [
         "15:05"
        ],
        "e": [
         "17:28"
        ],
        "q": [
         "good"
        ]
       },
       {
        "s": [
         "16:30"
        ],
        "e": [
         "23:30"
        ],
        "q": [
         "good"
        ]
       },
       {
        "s": [
         "09:19"
        ],
        "e": [
         "17:58"
        ],
        "q": [
         "poor"
        ]
       },
       {
        "s": [
         "24:16"
        ],
        "e": [
         "10:31"
        ],
        "q": [
         "fair"
        ]
       },
       {
        "s": [
         "06:12"
        ],
        "e": [
         "17:17"
        ],
        "q": [
         "fair"
        ]
       },
       {
        "s": [
         "12:36"
        ],
        "e": [
         "13:40"
        ],
        "q": [
         "poor"
        ]
       },
       {
        "s": [
         "19:19"
        ],
        "e": [
         "04:38"
        ],
        "q": [
         "fair"
        ]
       },
       {
        "s": [
         "05:48"
        ],
        "e": [
         "11:19"
        ],
        "q": [
         "fair"
        ]
       },
       {
        "s": [
         "05:37"
        ],
        "e": [
         "05:33"
        ],
        "q": [
         "good"
        ]
       },
       {
        "s": [
         "23:04"
        ],
        "e": [
         "04:12"
        ],
        "q": [
         "good"
        ]
       },
       {
        "s": [
         "15:19"
        ],
        "e": [
         "10:15"
        ],
        "q": [
         "fair"
        ]
       },
       {
        "s": [
         "05:02"
        ],
        "e": [
         "14:18"
        ],
        "q": [
         "good"
        ]
       },
       {
        "s": [
         "08:53"
        ],
        "e": [
         "03:44"
        ],
        "q": [
         "fair"
        ]
       },
       {
        "s": [
         "04:39"
        ],
        "e": [
         "07:48"
        ],
        "q": [
         "good"
        ]
       },
       {
        "s": [
         "20:22"
        ],
        "e": [
         "17:20"
        ],
        "q": [
         "good"
        ]
       },
       {
        "s": [
         "11:37"
        ],
        "e": [
         "02:14"
        ],
        "q": [
         "fair"
        ]
       },
       {
        "s": [
         "02:07"
        ],
        "e": [
         "16:46"
        ],
        "q": [
         "good"
        ]
       },
       {
        "s": [
         "18:57"
        ],
        "e": [
         "10:28"
        ],
        "q": [
         "fair"
        ]
       },
       {
        "s": [
         "15:58"
        ],
        "e": [
         "10:44"
        ],
        "q": [
         "poor"
        ]
       },
       {
        "s": [
         "14:06"
        ],
        "e": [
         "05:31"
        ],
        "q": [
         "fair"
        ]
       },
       {
        "s": [
         "22:49"
        ],
        "e": [
         "01:39"
        ],
        "q": [
         "good"
        ]
       },
       {
        "s": [
         "15:20"
        ],
        "e": [
         "17:58"
        ],
        "q": [
         "poor"
        ]
       },
       {
        "s": [
         "08:04"
        ],
        "e": [
         "22:08"
        ],
        "q": [
         "fair"
        ]
       },
       {
        "s": [
         "15:06"
        ],
        "e": [
         "20:24"
        ],
        "q": [
         "fair"
        ]
       },
       {
        "s": [
         "19:45"
        ],
        "e": [
         "20:49"
        ],
        "q": [
         "good"
        ]
       },
       {
        "s": [
         "07:20"
        ],
        "e": [
         "04:24"
        ],
        "q": [
         "poor"
        ]
       }
      ]
     },
     {
      "d": [
       21
      ],
      "L": [
       {
        "s": [
         "05:29"
        ],
        "e": [
         "15:46"
        ],
        "q": [
         "good"
        ]
       },
       {
        "s": [
         "01:37"
        ],
        "e": [
         "23:06"
        ],
        "q": [
         "good"
        ]
       },
       {
        "s": [
         "05:19"
        ],
        "e": [
         "17:10"
        ],
        "q": [
         "fair"
        ]
       },
       {
        "s": [
         "03:11"
        ],
        "e": [
         "01:28"
        ],
        "q": [
         "poor"
        ]
       },
       {
        "s": [
         "23:18"
        ],
        "e": [
         "01:51"
        ],
        "q": [
         "good"
        ]
       },
       {
        "s": [
         "03:42"
        ],
        "e": [
         "10:58"
        ],
        "q": [
         "fair"
        ]
       },
       {
        "s": [
         "12:24"
        ],
        "e": [
         "22:12"
        ],
        "q": [
         "good"
        ]
       },
       {
        "s": [
         "11:38"
        ],
        "e": [
         "07:13"
        ],
        "q": [
         "fair"
        ]
       },
       {
        "s": [
         "17:32"
        ],
        "e": [
         "21:30"
        ],
        "q": [
         "fair"
        ]
       },
       {
        "s": [
         "06:52"
        ],
        "e": [
         "13:01"
        ],
        "q": [
         "good"
        ]
       },
       {
        "s": [
         "24:30"
        ],
        "e": [
         "05:24"
        ],
        "q": [
         "fair"
        ]
       },
       {
        "s": [
         "13:32"
        ],
        "e": [
         "10:44"
        ],
        "q": [
         "fair"
        ]
       },
       {
        "s": [
         "22:42"
        ],
        "e": [
         "19:49"
        ],
        "q": [
         "fair"
        ]
       },
       {
        "s": [
         "07:41"
        ],
        "e": [
         "16:12"
        ],
        "q": [
         "fair"
        ]
       },
       {
        "s": [
         "10:50"
        ],
        "e": [
         "01:31"
        ],
        "q": [
         "poor"
        ]
       },
       {
        "s": [
         "09:15"
        ],
        "e": [
         "05:18"
        ],
        "q": [
         "good"
        ]
       },
       {
        "s": [
         "03:42"
        ],
        "e": [
         "15:13"
        ],
        "q": [
         "fair"
        ]
       },
       {
        "s": [
         "24:47"
        ],
        "e": [
         "23:13"
        ],
        "q": [
         "fair"
        ]
       },
       {
        "s": [
         "14:25"
        ],
        "e": [
         "20:32"
        ],
        "q": [
         "fair"
        ]
       },
       {
        "s": [
         "24:24"
        ],
        "e": [
         "13:10"
        ],
        "q": [
         "good"
        ]
       },
       {
        "s": [
         "16:39"
        ],
        "e": [
         "10:39"
        ],
        "q": [
         "fair"
        ]
       },
       {
        "s": [
         "13:34"
        ],
        "e": [
         "13:30"
        ],
        "q": [
         "good"
        ]
       },
       {
        "s": [
         "15:18"
        ],
        "e": [
         "09:17"
        ],
        "q": [
         "good"
        ]
       },
       {
        "s": [
         "18:35"
        ],
        "e": [
         "15:13"
        ],
        "q": [
         "poor"
        ]
       },
       {
        "s": [
         "17:29"
        ],
        "e": [
         "08:20"
        ],
        "q": [
         "good"
        ]
       },
       {
        "s": [
         "24:18"
        ],
        "e": [
         "13:54"
        ],
        "q": [
         "poor"
        ]
       },
       {
        "s": [
         "15:51"
        ],
        "e": [
         "24:28"
        ],
        "q": [
         "good"
        ]
       },
       {
        "s": [
         "06:38"
        ],
        "e": [
         "06:40"
        ],
        "q": [
         "good"
        ]
       },
       {
        "s": [
         "04:04"
        ],
        "e": [
         "07:51"
        ],
        "q": [
         "poor"
        ]
       },
       {
        "s": [
         "06:55"
        ],
        "e": [
         "15:22"
        ],
        "q": [
         "good"
        ]
       },
       {
        "s": [
         "14:13"
        ],
        "e": [
         "17:52"
        ],
        "q": [
         "fair"
        ]
       },
       {
        "s": [
         "09:27"
        ],
        "e": [
         "02:37"
        ],
        "q": [
         "fair"
        ]
       },
       {
        "s": [
         "14:35"
        ],
        "e": [
         "11:27"
        ],
        "q": [
         "poor"
        ]
       },
       {
        "s": [
         "22:34"
        ],
        "e": [
         "22:35"
        ],
        "q": [
         "poor"
        ]
       },
       {
        "s": [
         "16:38"
        ],
        "e": [
         "17:32"
        ],
        "q": [
         "poor"
        ]
       },
       {
        "s": [
         "17:07"
        ],
        "e": [
         "12:58"
        ],
        "q": [
         "poor"
        ]
       },
       {
        "s": [
         "17:22"
        ],
        "e": [
         "21:04"
        ],
        "q": [
         "fair"
        ]
       },
       {
        "s": [
         "05:08"
        ],
        "e": [
         "11:52"
        ],
        "q": [
         "poor"
        ]
       },
       {
        "s": [
         "18:58"
        ],
        "e": [
         "04:56"
        ],
        "q": [
         "poor"
        ]
       },
       {
        "s": [
         "04:30"
        ],
        "e": [
         "21:03"
        ],
        "q": [
         "fair"
        ]
       },
       {
        "s": [
         "11:12"
        ],
        "e": [
         "09:34"
        ],
        "q": [
         "fair"
        ]
       },
       {
        "s": [
         "01:10"
        ],
        "e": [
         "03:31"
        ],
        "q": [
         "fair"
        ]
       },
       {
        "s": [
         "18:15"
        ],
        "e": [
         "19:42"
        ],
        "q": [
         "good"
        ]
       },
       {
        "s": [
         "10:54"
        ],
        "e": [
         "21:04"
        ],
        "q": [
         "fair"
        ]
       },
       {
        "s": [
         "17:44"
        ],
        "e": [
         "23:38"
        ],
        "q": [
         "good"
        ]
       },
       {
        "s": [
         "07:28"
        ],
        "e": [
         "20:26"
        ],
        "q": [
         "good"
        ]
       },
       {
        "s": [
         "10:56"
        ],
        "e": [
         "04:11"
        ],
        "q": [
         "fair"
        ]
       },
       {
        "s": [
         "03:27"
        ],
        "e": [
         "01:17"
        ],
        "q": [
         "poor"
        ]
       },
       {
        "s": [
         "10:54"
        ],
        "e": [
         "15:08"
        ],
        "q": [
         "fair"
        ]
       },
       {
        "s": [
         "22:51"
        ],
        "e": [
         "13:50"
        ],
        "q": [
         "fair"
        ]
       },
       {
        "s": [
         "03:07"
        ],
        "e": [
         "01:42"
        ],
        "q": [
         "fair"
        ]
       },
       {
        "s": [
         "03:39"
        ],
        "e": [
         "03:31"
        ],
        "q": [
         "poor"
        ]
       },
       {
        "s": [
         "21:18"
        ],
        "e": [
         "15:54"
        ],
        "q": [
         "fair"
        ]
       },
       {
        "s": [
         "06:27"
        ],
        "e": [
         "12:50"
        ],
        "q": [
         "good"
        ]
       },
       {
        "s": [
         "08:39"
        ],
        "e": [
         "14:25"
        ],
        "q": [
         "good"
        ]
       },
       {
        "s": [
         "24:54"
        ],
        "e": [
         "10:19"
        ],
        "q": [
         "good"
        ]
       },
       {
        "s": [
         "15:26"
        ],
        "e": [
         "24:25"
        ],
        "q": [
         "poor"
        ]
       },
       {
        "s": [
         "07:49"
        ],
        "e": [
         "13:25"
        ],
        "q": [
         "poor"
        ]
       },
       {
        "s": [
         "09:13"
        ],
        "e": [
         "22:47"
        ],
        "q": [
         "poor"
        ]
       },
       {
        "s": [
         "02:51"
        ],
        "e": [
         "18:30"
        ],
        "q": [
         "poor"
        ]
       },
       {
        "s": [
         "17:01"
        ],
        "e": [
         "23:01"
        ],
        "q": [
         "fair"
        ]
       },
       {
        "s": [
         "17:59"
        ],
        "e": [
         "24:21"
        ],
        "q": [
         "good"
        ]
       },
       {
        "s": [
         "15:25"
        ],
        "e": [
         "01:53"
        ],
        "q": [
         "good"
        ]
       },
       {
        "s": [
         "10:13"
        ],
        "e": [
         "03:54"
        ],
        "q": [
         "good"
        ]
       }
      ]
     },
     {
      "d": [
       22
      ],
      "L": [
       {
        "s": [
         "21:20"
        ],
        "e": [
         "01:24"
        ],
        "q": [
         "fair"
        ]
       },
       {
        "s": [
         "22:20"
        ],
        "e": [
         "03:02"
        ],
        "q": [
         "poor"
        ]
       },
       {
        "s": [
         "15:08"
        ],
        "e": [
         "14:48"
        ],
        "q": [
         "good"
        ]
       },
       {
        "s": [
         "16:00"
        ],
        "e": [
         "02:38"
        ],
        "q": [
         "poor"
        ]
       },
       {
        "s": [
         "16:09"
        ],
        "e": [
         "01:07"
        ],
        "q": [
         "fair"
        ]
       },
       {
        "s": [
         "02:03"
        ],
        "e": [
         "02:46"
        ],
        "q": [
         "fair"
        ]
       },
       {
        "s": [
         "18:39"
        ],
        "e": [
         "03:03"
        ],
        "q": [
         "fair"
        ]
       },
       {
        "s": [
         "08:31"
        ],
        "e": [
         "01:58"
        ],
        "q": [
         "good"
        ]
       },
       {
        "s": [
         "19:01"
        ],
        "e": [
         "06:39"
        ],
        "q": [
         "good"
        ]
       },
       {
        "s": [
         "03:11"
        ],
        "e": [
         "05:58"
        ],
        "q": [
         "fair"
        ]
       },
       {
        "s": [
         "17:45"
        ],
        "e": [
         "13:03"
        ],
        "q": [
         "fair"
        ]
       },
       {
        "s": [
         "15:13"
        ],
        "e": [
         "16:08"
        ],
        "q": [
         "poor"
        ]
       },
       {
        "s": [
         "14:08"
        ],
        "e": [
         "22:59"
        ],
        "q": [
         "good"
        ]
       },
       {
        "s": [
         "17:27"
        ],
        "e": [
         "01:45"
        ],
        "q": [
         "good"
        ]
       },
       {
        "s": [
         "15:21"
        ],
        "e": [
         "21:41"
        ],
        "q": [
         "poor"
        ]
       },
       {
        "s": [
         "04:41"
        ],
        "e": [
         "23:20"
        ],
        "q": [
         "good"
        ]
       },
       {
        "s": [
         "21:14"
        ],
        "e": [
         "17:42"
        ],
        "q": [
         "fair"
        ]
       },
       {
        "s": [
         "06:18"
        ],
        "e": [
         "08:16"
        ],
        "q": [
         "fair"
        ]
       },
       {
        "s": [
         "24:34"
        ],
        "e": [
         "14:22"
        ],
        "q": [
         "fair"
        ]
       },
       {
        "s": [
         "12:42"
        ],
        "e": [
         "19:53"
        ],
        "q": [
         "good"
        ]
       },
       {
        "s": [
         "20:40"
        ],
        "e": [
         "20:57"
        ],
        "q": [
         "good"
        ]
       },
       {
        "s": [
         "03:17"
        ],
        "e": [
         "21:10"
        ],
        "q": [
         "good"
        ]
       },
       {
        "s": [
         "08:35"
        ],
        "e": [
         "21:36"
        ],
        "q": [
         "good"
        ]
       },
       {
        "s": [
         "24:00"
        ],
        "e": [
         "05:52"
        ],
        "q": [
         "fair"
        ]
       },
       {
        "s": [
         "13:44"
        ],
        "e": [
         "01:36"
        ],
        "q": [
         "good"
        ]
       },
       {
        "s": [
         "05:12"
        ],
        "e": [
         "11:55"
        ],
        "q": [
         "good"
        ]
       },
       {
        "s": [
         "11:05"
        ],
        "e": [
         "07:46"
        ],
        "q": [
         "fair"
        ]
       },
       {
        "s": [
         "21:27"
        ],
        "e": [
         "13:58"
        ],
        "q": [
         "fair"
        ]
       },
       {
        "s": [
         "24:12"
        ],
        "e": [
         "04:49"
        ],
        "q": [
         "fair"
        ]
       },
       {
        "s": [
         "18:00"
        ],
        "e": [
         "15:31"
        ],
        "q": [
         "fair"
        ]
       },
       {
        "s": [
         "22:12"
        ],
        "e": [
         "03:37"
        ],
        "q": [
         "poor"
        ]
       },
       {
        "s": [
         "22:37"
        ],
        "e": [
         "16:38"
        ],
        "q": [
         "fair"
        ]
       },
       {
        "s": [
         "17:23"
        ],
        "e": [
         "10:40"
        ],
        "q": [
         "poor"
        ]
       },
       {
        "s": [
         "03:29"
        ],
        "e": [
         "02:46"
        ],
        "q": [
         "poor"
        ]
       },
       {
        "s": [
         "11:59"
        ],
        "e": [
         "15:35"
        ],
        "q": [
         "poor"
        ]
       },
       {
        "s": [
         "10:35"
        ],
        "e": [
         "13:29"
        ],
        "q": [
         "poor"
        ]
       },
       {
        "s": [
         "03:44"
        ],
        "e": [
         "23:39"
        ],
        "q": [
         "fair"
        ]
       },
       {
        "s": [
         "09:11"
        ],
        "e": [
         "17:08"
        ],
        "q": [
         "good"
        ]
       },
       {
        "s": [
         "05:26"
        ],
        "e": [
         "11:23"
        ],
        "q": [
         "poor"
        ]
       },
       {
        "s": [
         "19:42"
        ],
        "e": [
         "08:01"
        ],
        "q": [
         "fair"
        ]
       },
       {
        "s": [
         "05:06"
        ],
        "e": [
         "16:18"
        ],
        "q": [
         "fair"
        ]
       },
       {
        "s": [
         "20:17"
        ],
        "e": [
         "12:05"
        ],
        "q": [
         "good"
        ]
       },
       {
        "s": [
         "06:16"
        ],
        "e": [
         "24:39"
        ],
        "q": [
         "poor"
        ]
       },
       {
        "s": [
         "20:56"
        ],
        "e": [
         "13:04"
        ],
        "q": [
         "poor"
        ]
       },
       {
        "s": [
         "14:49"
        ],
        "e": [
         "18:11"
        ],
        "q": [
         "good"
        ]
       },
       {
        "s": [
         "16:16"
        ],
        "e": [
         "22:16"
        ],
        "q": [
         "good"
        ]
       },
       {
        "s": [
         "12:17"
        ],
        "e": [
         "08:50"
        ],
        "q": [
         "good"
        ]
       },
       {
        "s": [
         "04:14"
        ],
        "e": [
         "07:38"
        ],
        "q": [
         "good"
        ]
       },
       {
        "s": [
         "16:39"
        ],
        "e": [
         "23:39"
        ],
        "q": [
         "good"
        ]
       },
       {
        "s": [
         "07:37"
        ],
        "e": [
         "18:32"
        ],
        "q": [
         "fair"
        ]
       },
       {
        "s": [
         "07:48"
        ],
        "e": [
         "16:15"
        ],
        "q": [
         "good"
        ]
       },
       {
        "s": [
         "22:03"
        ],
        "e": [
         "22:35"
        ],
        "q": [
         "poor"
        ]
       },
       {
        "s": [
         "01:35"
        ],
        "e": [
         "10:09"
        ],
        "q": [
         "poor"
        ]
       },
       {
        "s": [
         "07:34"
        ],
        "e": [
         "10:44"
        ],
        "q": [
         "good"
        ]
       },
       {
        "s": [
         "04:15"
        ],
        "e": [
         "01:50"
        ],
        "q": [
         "good"
        ]
       },
       {
        "s": [
         "08:06"
        ],
        "e": [
         "10:34"
        ],
        "q": [
         "poor"
        ]
       },
       {
        "s": [
         "07:52"
        ],
        "e": [
         "20:13"
        ],
        "q": [
         "good"
        ]
       },
       {
        "s": [
         "11:17"
        ],
        "e": [
         "22:13"
        ],
        "q": [
         "good"
        ]
       },
       {
        "s": [
         "08:51"
        ],
        "e": [
         "21:15"
        ],
        "q": [
         "fair"
        ]
       },
       {
        "s": [
         "07:33"
        ],
        "e": [
         "10:00"
        ],
        "q": [
         "fair"
        ]
       },
       {
        "s": [
         "23:29"
        ],
        "e": [
         "04:58"
        ],
        "q": [
         "poor"
        ]
       },
       {
        "s": [
         "04:23"
        ],
        "e": [
         "21:39"
        ],
        "q": [
         "poor"
        ]
       },
       {
        "s": [
         "14:32"
        ],
        "e": [
         "06:19"
        ],
        "q": [
         "good"
        ]
       },
       {
        "s": [
         "15:56"
        ],
        "e": [
         "14:11"
        ],
        "q": [
         "fair"
        ]
       }
      ]
     },
     {
      "d": [
       23
      ],
      "L": [
       {
        "s": [
         "24:01"
        ],
        "e": [
         "02:22"
        ],
        "q": [
         "good"
        ]
       },
       {
        "s": [
         "11:09"
        ],
        "e": [
         "09:06"
        ],
        "q": [
         "fair"
        ]
       },
       {
        "s": [
         "17:27"
        ],
        "e": [
         "07:46"
        ],
        "q": [
         "poor"
        ]
       },
       {
        "s": [
         "03:51"
        ],
        "e": [
         "02:42"
        ],
        "q": [
         "fair"
        ]
       },
       {
        "s": [
         "02:52"
        ],
        "e": [
         "14:46"
        ],
        "q": [
         "good"
        ]
       },
       {
        "s": [
         "01:28"
        ],
        "e": [
         "17:34"
        ],
        "q": [
         "good"
        ]
       },
       {
        "s": [
         "05:55"
        ],
        "e": [
         "05:04"
        ],
        "q": [
         "poor"
        ]
       },
       {
        "s": [
         "13:19"
        ],
        "e": [
         "12:20"
        ],
        "q": [
         "fair"
        ]
       },
       {
        "s": [
         "23:01"
        ],
        "e": [
         "20:52"
        ],
        "q": [
         "poor"
        ]
       },
       {
        "s": [
         "08:24"
        ],
        "e": [
         "05:33"
        ],
        "q": [
         "poor"
        ]
       },
       {
        "s": [
         "16:24"
        ],
        "e": [
         "07:06"
        ],
        "q": [
         "poor"
        ]
       },
       {
        "s": [
         "04:50"
        ],
        "e": [
         "12:58"
        ],
        "q": [
         "fair"
        ]
       },
       {
        "s": [
         "03:05"
        ],
        "e": [
         "17:21"
        ],
        "q": [
         "fair"
        ]
       },
       {
        "s": [
         "11:32"
        ],
        "e": [
         "19:24"
        ],
        "q": [
         "good"
        ]
       },
       {
        "s": [
         "12:14"
        ],
        "e": [
         "08:46"
        ],
        "q": [
         "poor"
        ]
       },
       {
        "s": [
         "21:07"
        ],
        "e": [
         "14:08"
        ],
        "q": [
         "good"
        ]
       },
       {
        "s": [
         "15:13"
        ],
        "e": [
         "05:11"
        ],
        "q": [
         "fair"
        ]
       },
       {
        "s": [
         "14:11"
        ],
        "e": [
         "24:15"
        ],
        "q": [
         "good"
        ]
       },
       {
        "s": [
         "01:48"
        ],
        "e": [
         "19:20"
        ],
        "q": [
         "poor"
        ]
       },
       {
        "s": [
         "10:39"
        ],
        "e": [
         "07:21"
        ],
        "q": [
         "good"
        ]
       },
       {
        "s": [
         "12:38"
        ],
        "e": [
         "21:36"
        ],
        "q": [
         "fair"
        ]
       },
       {
        "s": [
         "21:29"
        ],
        "e": [
         "20:32"
        ],
        "q": [
         "good"
        ]
       },
       {
        "s": [
         "11:23"
        ],
        "e": [
         "17:00"
        ],
        "q": [
         "poor"
        ]
       },
       {
        "s": [
         "14:45"
        ],
        "e": [
         "03:08"
        ],
        "q": [
         "good"
        ]
       },
       {
        "s": [
         "05:09"
        ],
        "e": [
         "19:01"
        ],
        "q": [
         "poor"
        ]
       },
       {
        "s": [
         "19:39"
        ],
        "e": [
         "03:17"
        ],
        "q": [
         "good"
        ]
       },
       {
        "s": [
         "19:56"
        ],
        "e": [
         "24:16"
        ],
        "q": [
         "poor"
        ]
       },
       {
        "s": [
         "07:54"
        ],
        "e": [
         "22:06"
        ],
        "q": [
         "fair"
        ]
       },
       {
        "s": [
         "11:05"
        ],
        "e": [
         "21:00"
        ],
        "q": [
         "fair"
        ]
       },
       {
        "s": [
         "13:38"
        ],
        "e": [
         "17:18"
        ],
        "q": [
         "fair"
        ]
       },
       {
        "s": [
         "03:47"
        ],
        "e": [
         "13:40"
        ],
        "q": [
         "fair"
        ]
       },
       {
        "s": [
         "16:58"
        ],
        "e": [
         "08:02"
        ],
        "q": [
         "poor"
        ]
       },
       {
        "s": [
         "22:29"
        ],
        "e": [
         "04:08"
        ],
        "q": [
         "fair"
        ]
       },
       {
        "s": [
         "10:43"
        ],
        "e": [
         "03:49"
        ],
        "q": [
         "good"
        ]
       },
       {
        "s": [
         "20:44"
        ],
        "e": [
         "11:42"
        ],
        "q": [
         "good"
        ]
       },
       {
        "s": [
         "18:04"
        ],
        "e": [
         "14:00"
        ],
        "q": [
         "good"
        ]
       },
       {
        "s": [
         "15:46"
        ],
        "e": [
         "21:11"
        ],
        "q": [
         "poor"
        ]
       },
       {
        "s": [
         "22:28"
        ],
        "e": [
         "24:10"
        ],
        "q": [
         "fair"
        ]
       },
       {
        "s": [
         "18:26"
        ],
        "e": [
         "14:20"
        ],
        "q": [
         "poor"
        ]
       },
       {
        "s": [
         "11:50"
        ],
        "e": [
         "23:50"
        ],
        "q": [
         "poor"
        ]
       },
       {
        "s": [
         "24:32"
        ],
        "e": [
         "20:32"
        ],
        "q": [
         "poor"
        ]
       },
       {
        "s": [
         "02:01"
        ],
        "e": [
         "23:51"
        ],
        "q": [
         "poor"
        ]
       },
       {
        "s": [
         "24:29"
        ],
        "e": [
         "01:36"
        ],
        "q": [
         "good"
        ]
       },
       {
        "s": [
         "03:39"
        ],
        "e": [
         "12:01"
        ],
        "q": [
         "good"
        ]
       },
       {
        "s": [
         "15:03"
        ],
        "e": [
         "20:17"
        ],
        "q": [
         "good"
        ]
       },
       {
        "s": [
         "15:17"
        ],
        "e": [
         "08:17"
        ],
        "q": [
         "fair"
        ]
       },
       {
        "s": [
         "04:23"
        ],
        "e": [
         "21:22"
        ],
        "q": [
         "good"
        ]
       },
       {
        "s": [
         "16:11"
        ],
        "e": [
         "24:39"
        ],
        "q": [
         "good"
        ]
       },
       {
        "s": [
         "13:15"
        ],
        "e": [
         "04:09"
        ],
        "q": [
         "good"
        ]
       },
       {
        "s": [
         "15:53"
        ],
        "e": [
         "07:02"
        ],
        "q": [
         "fair"
        ]
       },
       {
        "s": [
         "09:29"
        ],
        "e": [
         "14:47"
        ],
        "q": [
         "fair"
        ]
       },
       {
        "s": [
         "18:44"
        ],
        "e": [
         "22:55"
        ],
        "q": [
         "good"
        ]
       },
       {
        "s": [
         "12:56"
        ],
        "e": [
         "08:09"
        ],
        "q": [
         "fair"
        ]
       },
       {
        "s": [
         "16:51"
        ],
        "e": [
         "10:52"
        ],
        "q": [
         "poor"
        ]
       },
       {
        "s": [
         "22:22"
        ],
        "e": [
         "04:15"
        ],
        "q": [
         "poor"
        ]
       },
       {
        "s": [
         "14:26"
        ],
        "e": [
         "11:48"
        ],
        "q": [
         "poor"
        ]
       },
       {
        "s": [
         "12:49"
        ],
        "e": [
         "19:43"
        ],
        "q": [
         "poor"
        ]
       },
       {
        "s": [
         "10:39"
        ],
        "e": [
         "08:32"
        ],
        "q": [
         "poor"
        ]
       },
       {
        "s": [
         "14:30"
        ],
        "e": [
         "09:03"
        ],
        "q": [
         "good"
        ]
       },
       {
        "s": [
         "23:33"
        ],
        "e": [
         "02:32"
        ],
        "q": [
         "poor"
        ]
       },
       {
        "s": [
         "02:19"
        ],
        "e": [
         "07:28"
        ],
        "q": [
         "poor"
        ]
       },
       {
        "s": [
         "17:24"
        ],
        "e": [
         "18:16"
        ],
        "q": [
         "poor"
        ]
       },
       {
        "s": [
         "11:15"
        ],
        "e": [
         "07:58"
        ],
        "q": [
         "good"
        ]
       },
       {
        "s": [
         "11:10"
        ],
        "e": [
         "09:35"
        ],
        "q": [
         "poor"
        ]
       }
      ]
     },
     {
      "d": [
       24
      ],
      "L": [
       {
        "s": [
         "09:31"
        ],
        "e": [
         "02:12"
        ],
        "q": [
         "poor"
        ]
       },
       {
        "s": [
         "08:57"
        ],
        "e": [
         "17:42"
        ],
        "q": [
         "good"
        ]
       },
       {
        "s": [
         "21:29"
        ],
        "e": [
         "13:09"
        ],
        "q": [
         "fair"
        ]
       },
       {
        "s": [
         "05:41"
        ],
        "e": [
         "06:37"
        ],
        "q": [
         "poor"
        ]
       },
       {
        "s": [
         "11:21"
        ],
        "e": [
         "06:00"
        ],
        "q": [
         "good"
        ]
       },
       {
        "s": [
         "24:31"
        ],
        "e": [
         "02:53"
        ],
        "q": [
         "fair"
        ]
       },
       {
        "s": [
         "04:34"
        ],
        "e": [
         "09:31"
        ],
        "q": [
         "fair"
        ]
       },
       {
        "s": [
         "08:20"
        ],
        "e": [
         "22:29"
        ],
        "q": [
         "fair"
        ]
       },
       {
        "s": [
         "10:02"
        ],
        "e": [
         "06:32"
        ],
        "q": [
         "poor"
        ]
       },
       {
        "s": [
         "10:01"
        ],
        "e": [
         "24:21"
        ],
        "q": [
         "good"
        ]
       },
       {
        "s": [
         "15:25"
        ],
        "e": [
         "21:47"
        ],
        "q": [
         "good"
        ]
       },
       {
        "s": [
         "07:18"
        ],
        "e": [
         "23:15"
        ],
        "q": [
         "fair"
        ]
       },
       {
        "s": [
         "16:37"
        ],
        "e": [
         "15:06"
        ],
        "q": [
         "good"
        ]
       },
       {
        "s": [
         "23:01"
        ],
        "e": [
         "20:13"
        ],
        "q": [
         "fair"
        ]
       },
       {
        "s": [
         "09:57"
        ],
        "e": [
         "22:57"
        ],
        "q": [
         "good"
        ]
       },
       {
        "s": [
         "19:09"
        ],
        "e": [
         "08:36"
        ],
        "q": [
         "fair"
        ]
       },
       {
        "s": [
         "24:15"
        ],
        "e": [
         "18:24"
        ],
        "q": [
         "poor"
        ]
       },
       {
        "s": [
         "09:38"
        ],
        "e": [
         "19:51"
        ],
        "q": [
         "good"
        ]
       },
       {
        "s": [
         "21:36"
        ],
        "e": [
         "23:14"
        ],
        "q": [
         "poor"
        ]
       },
       {
        "s": [
         "10:39"
        ],
        "e": [
         "14:21"
        ],
        "q": [
         "good"
        ]
       },
       {
        "s": [
         "04:25"
        ],
        "e": [
         "23:31"
        ],
        "q": [
         "good"
        ]
       },
       {
        "s": [
         "09:58"
        ],
        "e": [
         "12:50"
        ],
        "q": [
         "poor"
        ]
       },
       {
        "s": [
         "18:29"
        ],
        "e": [
         "10:54"
        ],
        "q": [
         "poor"
        ]
       },
       {
        "s": [
         "05:16"
        ],
        "e": [
         "20:48"
        ],
        "q": [
         "good"
        ]
       },
       {
        "s": [
         "01:57"
        ],
        "e": [
         "06:48"
        ],
        "q": [
         "good"
        ]
       },
       {
        "s": [
         "06:21"
        ],
        "e": [
         "05:15"
        ],
        "q": [
         "poor"
        ]
       },
       {
        "s": [
         "14:11"
        ],
        "e": [
         "06:18"
        ],
        "q": [
         "fair"
        ]
       },
       {
        "s": [
         "15:29"
        ],
        "e": [
         "15:17"
        ],
        "q": [
         "poor"
        ]
       },
       {
        "s": [
         "17:29"
        ],
        "e": [
         "12:37"
        ],
        "q": [
         "poor"
        ]
       },
       {
        "s": [
         "20:56"
        ],
        "e": [
         "11:39"
        ],
        "q": [
         "fair"
        ]
       },
       {
        "s": [
         "07:39"
        ],
        "e": [
         "22:25"
        ],
        "q": [
         "good"
        ]
       },
       {
        "s": [
         "21:43"
        ],
        "e": [
         "16:25"
        ],
        "q": [
         "fair"
        ]
       },
       {
        "s": [
         "15:24"
        ],
        "e": [
         "21:35"
        ],
        "q": [
         "good"
        ]
       },
       {
        "s": [
         "15:16"
        ],
        "e": [
         "23:37"
        ],
        "q": [
         "fair"
        ]
       },
       {
        "s": [
         "02:02"
        ],
        "e": [
         "09:57"
        ],
        "q": [
         "poor"
        ]
       },
       {
        "s": [
         "15:55"
        ],
        "e": [
         "03:34"
        ],
        "q": [
         "poor"
        ]
       },
       {
        "s": [
         "03:59"
        ],
        "e": [
         "03:31"
        ],
        "q": [
         "poor"
        ]
       },
       {
        "s": [
         "24:42"
        ],
        "e": [
         "07:26"
        ],
        "q": [
         "poor"
        ]
       },
       {
        "s": [
         "23:39"
        ],
        "e": [
         "15:36"
        ],
        "q": [
         "good"
        ]
       },
       {
        "s": [
         "09:41"
        ],
        "e": [
         "20:35"
        ],
        "q": [
         "poor"
        ]
       },
       {
        "s": [
         "08:51"
        ],
        "e": [
         "24:29"
        ],
        "q": [
         "poor"
        ]
       },
       {
        "s": [
         "21:14"
        ],
        "e": [
         "19:55"
        ],
        "q": [
         "poor"
        ]
       },
       {
        "s": [
         "04:13"
        ],
        "e": [
         "12:58"
        ],
        "q": [
         "poor"
        ]
       },
       {
        "s": [
         "02:01"
        ],
        "e": [
         "20:09"
        ],
        "q": [
         "good"
        ]
       },
       {
        "s": [
         "24:37"
        ],
        "e": [
         "16:48"
        ],
        "q": [
         "poor"
        ]
       },
       {
        "s": [
         "18:34"
        ],
        "e": [
         "17:06"
        ],
        "q": [
         "good"
        ]
       },
       {
        "s": [
         "24:34"
        ],
        "e": [
         "20:59"
        ],
        "q": [
         "good"
        ]
       },
       {
        "s": [
         "04:38"
        ],
        "e": [
         "19:53"
        ],
        "q": [
         "good"
        ]
       },
       {
        "s": [
         "10:41"
        ],
        "e": [
         "01:14"
        ],
        "q": [
         "poor"
        ]
       },
       {
        "s": [
         "18:03"
        ],
        "e": [
         "10:27"
        ],
        "q": [
         "fair"
        ]
       },
       {
        "s": [
         "16:27"
        ],
        "e": [
         "24:21"
        ],
        "q": [
         "good"
        ]
       },
       {
        "s": [
         "13:31"
        ],
        "e": [
         "08:50"
        ],
        "q": [
         "fair"
        ]
       },
       {
        "s": [
         "12:28"
        ],
        "e": [
         "09:11"
        ],
        "q": [
         "poor"
        ]
       },
       {
        "s": [
         "07:38"
        ],
        "e": [
         "08:08"
        ],
        "q": [
         "fair"
        ]
       },
       {
        "s": [
         "20:52"
        ],
        "e": [
         "12:12"
        ],
        "q": [
         "poor"
        ]
       },
       {
        "s": [
         "15:34"
        ],
        "e": [
         "07:03"
        ],
        "q": [
         "poor"
        ]
       },
       {
        "s": [
         "05:15"
        ],
        "e": [
         "17:07"
        ],
        "q": [
         "fair"
        ]
       },
       {
        "s": [
         "22:08"
        ],
        "e": [
         "23:24"
        ],
        "q": [
         "fair"
        ]
       },
       {
        "s": [
         "13:15"
        ],
        "e": [
         "07:18"
        ],
        "q": [
         "poor"
        ]
       },
       {
        "s": [
         "02:45"
        ],
        "e": [
         "16:41"
        ],
        "q": [
         "fair"
        ]
       },
       {
        "s": [
         "24:54"
        ],
        "e": [
         "21:56"
        ],
        "q": [
         "good"
        ]
       },
       {
        "s": [
         "15:57"
        ],
        "e": [
         "23:13"
        ],
        "q": [
         "poor"
        ]
       },
       {
        "s": [
         "19:04"
        ],
        "e": [
         "04:23"
        ],
        "q": [
         "poor"
        ]
       },
       {
        "s": [
         "08:03"
        ],
        "e": [
         "15:25"
        ],
        "q": [
         "fair"
        ]
       }
      ]
     },
     {
      "d": [
       25
      ],
      "L": [
       {
        "s": [
         "11:14"
        ],
        "e": [
         "21:22"
        ],
        "q": [
         "fair"
        ]
       },
       {
        "s": [
         "17:37"
        ],
        "e": [
         "19:35"
        ],
        "q": [
         "fair"
        ]
       },
       {
        "s": [
         "23:51"
        ],
        "e": [
         "17:11"
        ],
        "q": [
         "fair"
        ]
       },
       {
        "s": [
         "09:36"
        ],
        "e": [
         "18:30"
        ],
        "q": [
         "good"
        ]
       },
       {
        "s": [
         "01:00"
        ],
        "e": [
         "14:23"
        ],
        "q": [
         "fair"
        ]
       },
       {
        "s": [
         "17:56"
        ],
        "e": [
         "21:49"
        ],
        "q": [
         "good"
        ]
       },
       {
        "s": [
         "13:55"
        ],
        "e": [
         "23:21"
        ],
        "q": [
         "poor"
        ]
       },
       {
        "s": [
         "06:01"
        ],
        "e": [
         "21:25"
        ],
        "q": [
         "good"
        ]
       },
       {
        "s": [
         "01:43"
        ],
        "e": [
         "13:29"
        ],
        "q": [
         "poor"
        ]
       },
       {
        "s": [
         "09:25"
        ],
        "e": [
         "12:09"
        ],
        "q": [
         "fair"
        ]
       },
       {
        "s": [
         "01:15"
        ],
        "e": [
         "20:53"
        ],
        "q": [
         "poor"
        ]
       },
       {
        "s": [
         "01:48"
        ],
        "e": [
         "20:49"
        ],
        "q": [
         "fair"
        ]
       },
       {
        "s": [
         "18:50"
        ],
        "e": [
         "02:25"
        ],
        "q": [
         "poor"
        ]
       },
       {
        "s": [
         "05:01"
        ],
        "e": [
         "14:42"
        ],
        "q": [
         "poor"
        ]
       },
       {
        "s": [
         "20:50"
        ],
        "e": [
         "05:51"
        ],
        "q": [
         "fair"
        ]
       },
       {
        "s": [
         "01:18"
        ],
        "e": [
         "11:14"
        ],
        "q": [
         "poor"
        ]
       },
       {
        "s": [
         "12:31"
        ],
        "e": [
         "19:59"
        ],
        "q": [
         "poor"
        ]
       },
       {
        "s": [
         "06:43"
        ],
        "e": [
         "04:45"
        ],
        "q": [
         "poor"
        ]
       },
       {
        "s": [
         "24:59"
        ],
        "e": [
         "05:18"
        ],
        "q": [
         "poor"
        ]
       },
       {
        "s": [
         "23:37"
        ],
        "e": [
         "18:53"
        ],
        "q": [
         "fair"
        ]
       },
       {
        "s": [
         "18:13"
        ],
        "e": [
         "04:09"
        ],
        "q": [
         "poor"
        ]
       },
       {
        "s": [
         "05:22"
        ],
        "e": [
         "10:07"
        ],
        "q": [
         "poor"
        ]
       },
       {
        "s": [
         "02:39"
        ],
        "e": [
         "12:44"
        ],
        "q": [
         "poor"
        ]
       },
       {
        "s": [
         "18:33"
        ],
        "e": [
         "20:38"
        ],
        "q": [
         "fair"
        ]
       },
       {
        "s": [
         "07:10"
        ],
        "e": [
         "22:12"
        ],
        "q": [
         "poor"
        ]
       },
       {
        "s": [
         "09:19"
        ],
        "e": [
         "13:27"
        ],
        "q": [
         "fair"
        ]
       },
       {
        "s": [
         "07:14"
        ],
        "e": [
         "06:46"
        ],
        "q": [
         "fair"
        ]
       },
       {
        "s": [
         "19:58"
        ],
        "e": [
         "10:07"
        ],
        "q": [
         "good"
        ]
       },
       {
        "s": [
         "17:38"
        ],
        "e": [
         "19:02"
        ],
        "q": [
         "poor"
        ]
       },
       {
        "s": [
         "05:17"
        ],
        "e": [
         "13:27"
        ],
        "q": [
         "fair"
        ]
       },
       {
        "s": [
         "23:32"
        ],
        "e": [
         "02:38"
        ],
        "q": [
         "fair"
        ]
       },
       {
        "s": [
         "23:54"
        ],
        "e": [
         "15:45"
        ],
        "q": [
         "good"
        ]
       },
       {
        "s": [
         "13:30"
        ],
        "e": [
         "22:23"
        ],
        "q": [
         "fair"
        ]
       },
       {
        "s": [
         "24:43"
        ],
        "e": [
         "10:25"
        ],
        "q": [
         "good"
        ]
       },
       {
        "s": [
         "22:59"
        ],
        "e": [
         "13:49"
        ],
        "q": [
         "poor"
        ]
       },
       {
        "s": [
         "04:41"
        ],
        "e": [
         "12:30"
        ],
        "q": [
         "good"
        ]
       },
       {
        "s": [
         "07:33"
        ],
        "e": [
         "12:17"
        ],
        "q": [
         "good"
        ]
       },
       {
        "s": [
         "22:58"
        ],
        "e": [
         "10:06"
        ],
        "q": [
         "fair"
        ]
       },
       {
        "s": [
         "11:22"
        ],
        "e": [
         "20:43"
        ],
        "q": [
         "good"
        ]
       },
       {
        "s": [
         "16:09"
        ],
        "e": [
         "10:56"
        ],
        "q": [
         "good"
        ]
       },
       {
        "s": [
         "03:32"
        ],
        "e": [
         "20:10"
        ],
        "q": [
         "poor"
        ]
       },
       {
        "s": [
         "19:25"
        ],
        "e": [
         "13:44"
        ],
        "q": [
         "fair"
        ]
       },
       {
        "s": [
         "14:23"
        ],
        "e": [
         "04:13"
        ],
        "q": [
         "poor"
        ]
       },
       {
        "s": [
         "14:21"
        ],
        "e": [
         "11:40"
        ],
        "q": [
         "poor"
        ]
       },
       {
        "s": [
         "20:49"
        ],
        "e": [
         "07:45"
        ],
        "q": [
         "fair"
        ]
       },
       {
        "s": [
         "03:22"
        ],
        "e": [
         "17:21"
        ],
        "q": [
         "good"
        ]
       },
       {
        "s": [
         "12:37"
        ],
        "e": [
         "09:26"
        ],
        "q": [
         "fair"
        ]
       },
       {
        "s": [
         "15:53"
        ],
        "e": [
         "24:41"
        ],
        "q": [
         "fair"
        ]
       },
       {
        "s": [
         "12:21"
        ],
        "e": [
         "23:31"
        ],
        "q": [
         "poor"
        ]
       },
       {
        "s": [
         "23:58"
        ],
        "e": [
         "02:44"
        ],
        "q": [
         "good"
        ]
       },
       {
        "s": [
         "13:50"
        ],
        "e": [
         "13:21"
        ],
        "q": [
         "poor"
        ]
       },
       {
        "s": [
         "16:46"
        ],
        "e": [
         "05:16"
        ],
        "q": [
         "poor"
        ]
       },
       {
        "s": [
         "08:50"
        ],
        "e": [
         "15:28"
        ],
        "q": [
         "poor"
        ]
       },
       {
        "s": [
         "10:12"
        ],
        "e": [
         "05:33"
        ],
        "q": [
         "good"
        ]
       },
       {
        "s": [
         "13:47"
        ],
        "e": [
         "07:40"
        ],
        "q": [
         "good"
        ]
       },
       {
        "s": [
         "15:50"
        ],
        "e": [
         "23:35"
        ],
        "q": [
         "good"
        ]
       },
       {
        "s": [
         "16:04"
        ],
        "e": [
         "04:10"
        ],
        "q": [
         "good"
        ]
       },
       {
        "s": [
         "18:43"
        ],
        "e": [
         "02:21"
        ],
        "q": [
         "poor"
        ]
       },
       {
        "s": [
         "12:16"
        ],
        "e": [
         "10:29"
        ],
        "q": [
         "good"
        ]
       },
       {
        "s": [
         "08:07"
        ],
        "e": [
         "11:33"
        ],
        "q": [
         "good"
        ]
       },
       {
        "s": [
         "10:52"
        ],
        "e": [
         "01:09"
        ],
        "q": [
         "fair"
        ]
       },
       {
        "s": [
         "13:21"
        ],
        "e": [
         "03:09"
        ],
        "q": [
         "good"
        ]
       },
       {
        "s": [
         "17:58"
        ],
        "e": [
         "13:47"
        ],
        "q": [
         "poor"
        ]
       },
       {
        "s": [
         "24:33"
        ],
        "e": [
         "04:28"
        ],
        "q": [
         "poor"
        ]
       }
      ]
     },
     {
      "d": [
       26
      ],
      "L": [
       {
        "s": [
         "12:51"
        ],
        "e": [
         "04:26"
        ],
        "q": [
         "fair"
        ]
       },
       {
        "s": [
         "01:39"
        ],
        "e": [
         "23:17"
        ],
        "q": [
         "poor"
        ]
       },
       {
        "s": [
         "12:18"
        ],
        "e": [
         "20:33"
        ],
        "q": [
         "good"
        ]
       },
       {
        "s": [
         "11:04"
        ],
        "e": [
         "04:34"
        ],
        "q": [
         "fair"
        ]
       },
       {
        "s": [
         "17:48"
        ],
        "e": [
         "22:45"
        ],
        "q": [
         "fair"
        ]
       },
       {
        "s": [
         "21:07"
        ],
        "e": [
         "24:16"
        ],
        "q": [
         "fair"
        ]
       },
       {
        "s": [
         "13:37"
        ],
        "e": [
         "04:14"
        ],
        "q": [
         "good"
        ]
       },
       {
        "s": [
         "09:47"
        ],
        "e": [
         "13:11"
        ],
        "q": [
         "good"
        ]
       },
       {
        "s": [
         "06:51"
        ],
        "e": [
         "09:54"
        ],
        "q": [
         "fair"
        ]
       },
       {
        "s": [
         "17:17"
        ],
        "e": [
         "22:56"
        ],
        "q": [
         "poor"
        ]
       },
       {
        "s": [
         "18:03"
        ],
        "e": [
         "20:28"
        ],
        "q": [
         "poor"
        ]
       },
       {
        "s": [
         "03:18"
        ],
        "e": [
         "09:42"
        ],
        "q": [
         "good"
        ]
       },
       {
        "s": [
         "01:34"
        ],
        "e": [
         "17:26"
        ],
        "q": [
         "poor"
        ]
       },
       {
        "s": [
         "23:05"
        ],
        "e": [
         "22:49"
        ],
        "q": [
         "poor"
        ]
       },
       {
        "s": [
         "14:10"
        ],
        "e": [
         "21:24"
        ],
        "q": [
         "poor"
        ]
       },
       {
        "s": [
         "23:05"
        ],
        "e": [
         "12:01"
        ],
        "q": [
         "poor"
        ]
       },
       {
        "s": [
         "01:34"
        ],
        "e": [
         "05:17"
        ],
        "q": [
         "good"
        ]
       },
       {
        "s": [
         "09:25"
        ],
        "e": [
         "02:06"
        ],
        "q": [
         "good"
        ]
       },
       {
        "s": [
         "03:23"
        ],
        "e": [
         "17:57"
        ],
        "q": [
         "fair"
        ]
       },
       {
        "s": [
         "12:00"
        ],
        "e": [
         "15:20"
        ],
        "q": [
         "good"
        ]
       },
       {
        "s": [
         "02:36"
        ],
        "e": [
         "13:11"
        ],
        "q": [
         "fair"
        ]
       },
       {
        "s": [
         "18:43"
        ],
        "e": [
         "09:22"
        ],
        "q": [
         "fair"
        ]
       },
       {
        "s": [
         "21:00"
        ],
        "e": [
         "21:50"
        ],
        "q": [
         "good"
        ]
       },
       {
        "s": [
         "04:30"
        ],
        "e": [
         "21:49"
        ],
        "q": [
         "fair"
        ]
       },
       {
        "s": [
         "16:00"
        ],
        "e": [
         "13:17"
        ],
        "q": [
         "good"
        ]
       },
       {
        "s": [
         "19:00"
        ],
        "e": [
         "11:11"
        ],
        "q": [
         "poor"
        ]
       },
       {
        "s": [
         "15:36"
        ],
        "e": [
         "02:04"
        ],
        "q": [
         "fair"
        ]
       },
       {
        "s": [
         "08:23"
        ],
        "e": [
         "09:54"
        ],
        "q": [
         "fair"
        ]
       },
       {
        "s": [
         "14:47"
        ],
        "e": [
         "22:12"
        ],
        "q": [
         "good"
        ]
       },
       {
        "s": [
         "15:28"
        ],
        "e": [
         "18:16"
        ],
        "q": [
         "poor"
        ]
       },
       {
        "s": [
         "16:09"
        ],
        "e": [
         "19:44"
        ],
        "q": [
         "poor"
        ]
       },
       {
        "s": [
         "15:36"
        ],
        "e": [
         "13:08"
        ],
        "q": [
         "poor"
        ]
       },
       {
        "s": [
         "08:58"
        ],
        "e": [
         "13:13"
        ],
        "q": [
         "good"
        ]
       },
       {
        "s": [
         "22:13"
        ],
        "e": [
         "19:06"
        ],
        "q": [
         "fair"
        ]
       },
       {
        "s": [
         "20:31"
        ],
        "e": [
         "03:20"
        ],
        "q": [
         "fair"
        ]
       },
       {
        "s": [
         "16:58"
        ],
        "e": [
         "12:17"
        ],
        "q": [
         "fair"
        ]
       },
       {
        "s": [
         "02:25"
        ],
        "e": [
         "11:47"
        ],
        "q": [
         "poor"
        ]
       },
       {
        "s": [
         "22:03"
        ],
        "e": [
         "07:26"
        ],
        "q": [
         "poor"
        ]
       },
       {
        "s": [
         "12:11"
        ],
        "e": [
         "03:25"
        ],
        "q": [
         "fair"
        ]
       },
       {
        "s": [
         "09:26"
        ],
        "e": [
         "23:26"
        ],
        "q": [
         "fair"
        ]
       },
       {
        "s": [
         "13:24"
        ],
        "e": [
         "07:42"
        ],
        "q": [
         "poor"
        ]
       },
       {
        "s": [
         "10:22"
        ],
        "e": [
         "19:14"
        ],
        "q": [
         "poor"
        ]
       },
       {
        "s": [
         "19:55"
        ],
        "e": [
         "06:34"
        ],
        "q": [
         "fair"
        ]
       },
       {
        "s": [
         "06:01"
        ],
        "e": [
         "21:46"
        ],
        "q": [
         "fair"
        ]
       },
       {
        "s": [
         "08:50"
        ],
        "e": [
         "23:41"
        ],
        "q": [
         "fair"
        ]
       },
       {
        "s": [
         "08:44"
        ],
        "e": [
         "01:17"
        ],
        "q": [
         "good"
        ]
       },
       {
        "s": [
         "01:12"
        ],
        "e": [
         "08:31"
        ],
        "q": [
         "poor"
        ]
       },
       {
        "s": [
         "01:49"
        ],
        "e": [
         "06:37"
        ],
        "q": [
         "good"
        ]
       },
       {
        "s": [
         "11:46"
        ],
        "e": [
         "07:04"
        ],
        "q": [
         "fair"
        ]
       },
       {
        "s": [
         "12:07"
        ],
        "e": [
         "16:44"
        ],
        "q": [
         "good"
        ]
       },
       {
        "s": [
         "18:03"
        ],
        "e": [
         "21:32"
        ],
        "q": [
         "fair"
        ]
       },
       {
        "s": [
         "22:21"
        ],
        "e": [
         "12:44"
        ],
        "q": [
         "good"
        ]
       },
       {
        "s": [
         "10:33"
        ],
        "e": [
         "15:09"
        ],
        "q": [
         "fair"
        ]
       },
       {
        "s": [
         "07:03"
        ],
        "e": [
         "11:46"
        ],
        "q": [
         "good"
        ]
       },
       {
        "s": [
         "20:18"
        ],
        "e": [
         "07:25"
        ],
        "q": [
         "poor"
        ]
       },
       {
        "s": [
         "09:09"
        ],
        "e": [
         "12:02"
        ],
        "q": [
         "poor"
        ]
       },
       {
        "s": [
         "20:08"
        ],
        "e": [
         "08:22"
        ],
        "q": [
         "poor"
        ]
       },
       {
        "s": [
         "13:03"
        ],
        "e": [
         "21:59"
        ],
        "q": [
         "good"
        ]
       },
       {
        "s": [
         "05:00"
        ],
        "e": [
         "04:47"
        ],
        "q": [
         "poor"
        ]
       },
       {
        "s": [
         "04:11"
        ],
        "e": [
         "16:16"
        ],
        "q": [
         "good"
        ]
       },
       {
        "s": [
         "07:41"
        ],
        "e": [
         "22:42"
        ],
        "q": [
         "poor"
        ]
       },
       {
        "s": [
         "15:09"
        ],
        "e": [
         "24:35"
        ],
        "q": [
         "fair"
        ]
       },
       {
        "s": [
         "16:12"
        ],
        "e": [
         "19:43"
        ],
        "q": [
         "good"
        ]
       },
       {
        "s": [
         "01:45"
        ],
        "e": [
         "06:33"
        ],
        "q": [
         "fair"
        ]
       }
      ]
     },
     {
      "d": [
       27
      ],
      "L": [
       {
        "s": [
         "14:22"
        ],
        "e": [
         "20:29"
        ],
        "q": [
         "good"
        ]
       },
       {
        "s": [
         "03:14"
        ],
        "e": [
         "07:32"
        ],
        "q": [
         "poor"
        ]
       },
       {
        "s": [
         "22:56"
        ],
        "e": [
         "17:39"
        ],
        "q": [
         "good"
        ]
       },
       {
        "s": [
         "04:50"
        ],
        "e": [
         "13:53"
        ],
        "q": [
         "poor"
        ]
       },
       {
        "s": [
         "13:32"
        ],
        "e": [
         "07:57"
        ],
        "q": [
         "poor"
        ]
       },
       {
        "s": [
         "07:44"
        ],
        "e": [
         "09:15"
        ],
        "q": [
         "fair"
        ]
       },
       {
        "s": [
         "23:27"
        ],
        "e": [
         "18:47"
        ],
        "q": [
         "fair"
        ]
       },
       {
        "s": [
         "14:26"
        ],
        "e": [
         "20:21"
        ],
        "q": [
         "fair"
        ]
       },
       {
        "s": [
         "21:24"
        ],
        "e": [
         "06:04"
        ],
        "q": [
         "fair"
        ]
       },
       {
        "s": [
         "08:03"
        ],
        "e": [
         "09:11"
        ],
        "q": [
         "good"
        ]
       },
       {
        "s": [
         "15:15"
        ],
        "e": [
         "22:25"
        ],
        "q": [
         "fair"
        ]
       },
       {
        "s": [
         "01:10"
        ],
        "e": [
         "12:10"
        ],
        "q": [
         "fair"
        ]
       },
       {
        "s": [
         "03:57"
        ],
        "e": [
         "11:40"
        ],
        "q": [
         "fair"
        ]
       },
       {
        "s": [
         "24:01"
        ],
        "e": [
         "11:59"
        ],
        "q": [
         "good"
        ]
       },
       {
        "s": [
         "24:28"
        ],
        "e": [
         "13:54"
        ],
        "q": [
         "fair"
        ]
       },
       {
        "s": [
         "05:17"
        ],
        "e": [
         "04:10"
        ],
        "q": [
         "good"
        ]
       },
       {
        "s": [
         "14:43"
        ],
        "e": [
         "04:49"
        ],
        "q": [
         "good"
        ]
       },
       {
        "s": [
         "15:44"
        ],
        "e": [
         "02:43"
        ],
        "q": [
         "poor"
        ]
       },
       {
        "s": [
         "07:41"
        ],
        "e": [
         "24:41"
        ],
        "q": [
         "good"
        ]
       },
       {
        "s": [
         "08:17"
        ],
        "e": [
         "19:06"
        ],
        "q": [
         "poor"
        ]
       },
       {
        "s": [
         "22:31"
        ],
        "e": [
         "15:32"
        ],
        "q": [
         "poor"
        ]
       },
       {
        "s": [
         "15:55"
        ],
        "e": [
         "12:32"
        ],
        "q": [
         "poor"
        ]
       },
       {
        "s": [
         "24:27"
        ],
        "e": [
         "14:36"
        ],
        "q": [
         "good"
        ]
       },
       {
        "s": [
         "13:51"
        ],
        "e": [
         "24:50"
        ],
        "q": [
         "fair"
        ]
       },
       {
        "s": [
         "05:48"
        ],
        "e": [
         "16:04"
        ],
        "q": [
         "fair"
        ]
       },
       {
        "s": [
         "16:14"
        ],
        "e": [
         "15:24"
        ],
        "q": [
         "good"
        ]
       },
       {
        "s": [
         "02:52"
        ],
        "e": [
         "08:11"
        ],
        "q": [
         "poor"
        ]
       },
       {
        "s": [
         "13:57"
        ],
        "e": [
         "01:02"
        ],
        "q": [
         "good"
        ]
       },
       {
        "s": [
         "13:25"
        ],
        "e": [
         "20:34"
        ],
        "q": [
         "poor"
        ]
       },
       {
        "s": [
         "03:37"
        ],
        "e": [
         "10:04"
        ],
        "q": [
         "poor"
        ]
       },
       {
        "s": [
         "20:02"
        ],
        "e": [
         "17:16"
        ],
        "q": [
         "good"
        ]
       },
       {
        "s": [
         "18:30"
        ],
        "e": [
         "17:45"
        ],
        "q": [
         "fair"
        ]
       },
       {
        "s": [
         "23:10"
        ],
        "e": [
         "01:47"
        ],
        "q": [
         "poor"
        ]
       },
       {
        "s": [
         "09:46"
        ],
        "e": [
         "16:51"
        ],
        "q": [
         "fair"
        ]
       },
       {
        "s": [
         "02:14"
        ],
        "e": [
         "07:46"
        ],
        "q": [
         "fair"
        ]
       },
       {
        "s": [
         "21:41"
        ],
        "e": [
         "24:50"
        ],
        "q": [
         "poor"
        ]
       },
       {
        "s": [
         "11:48"
        ],
        "e": [
         "03:41"
        ],
        "q": [
         "poor"
        ]
       },
       {
        "s": [
         "21:28"
        ],
        "e": [
         "11:29"
        ],
        "q": [
         "poor"
        ]
       },
       {
        "s": [
         "13:29"
        ],
        "e": [
         "14:37"
        ],
        "q": [
         "good"
        ]
       },
       {
        "s": [
         "20:31"
        ],
        "e": [
         "17:47"
        ],
        "q": [
         "poor"
        ]
       },
       {
        "s": [
         "02:45"
        ],
        "e": [
         "22:39"
        ],
        "q": [
         "good"
        ]
       },
       {
        "s": [
         "15:40"
        ],
        "e": [
         "11:17"
        ],
        "q": [
         "good"
        ]
       },
       {
        "s": [
         "22:33"
        ],
        "e": [
         "21:18"
        ],
        "q": [
         "good"
        ]
       },
       {
        "s": [
         "15:01"
        ],
        "e": [
         "04:02"
        ],
        "q": [
         "good"
        ]
       },
       {
        "s": [
         "09:05"
        ],
        "e": [
         "13:09"
        ],
        "q": [
         "poor"
        ]
       },
       {
        "s": [
         "15:47"
        ],
        "e": [
         "09:08"
        ],
        "q": [
         "good"
        ]
       },
       {
        "s": [
         "01:46"
        ],
        "e": [
         "14:34"
        ],
        "q": [
         "poor"
        ]
       },
       {
        "s": [
         "09:27"
        ],
        "e": [
         "12:31"
        ],
        "q": [
         "good"
        ]
       },
       {
        "s": [
         "19:44"
        ],
        "e": [
         "03:02"
        ],
        "q": [
         "fair"
        ]
       },
       {
        "s": [
         "04:41"
        ],
        "e": [
         "18:40"
        ],
        "q": [
         "poor"
        ]
       },
       {
        "s": [
         "07:32"
        ],
        "e": [
         "04:19"
        ],
        "q": [
         "fair"
        ]
       },
       {
        "s": [
         "16:52"
        ],
        "e": [
         "18:43"
        ],
        "q": [
         "good"
        ]
       },
       {
        "s": [
         "23:49"
        ],
        "e": [
         "05:59"
        ],
        "q": [
         "good"
        ]
       },
       {
        "s": [
         "04:18"
        ],
        "e": [
         "10:49"
        ],
        "q": [
         "poor"
        ]
       },
       {
        "s": [
         "10:47"
        ],
        "e": [
         "21:48"
        ],
        "q": [
         "poor"
        ]
       },
       {
        "s": [
         "11:53"
        ],
        "e": [
         "20:40"
        ],
        "q": [
         "poor"
        ]
       },
       {
        "s": [
         "18:36"
        ],
        "e": [
         "12:00"
        ],
        "q": [
         "good"
        ]
       },
       {
        "s": [
         "04:36"
        ],
        "e": [
         "23:53"
        ],
        "q": [
         "poor"
        ]
       },
       {
        "s": [
         "14:33"
        ],
        "e": [
         "17:18"
        ],
        "q": [
         "poor"
        ]
       },
       {
        "s": [
         "11:04"
        ],
        "e": [
         "01:12"
        ],
        "q": [
         "fair"
        ]
       },
       {
        "s": [
         "08:19"
        ],
        "e": [
         "23:30"
        ],
        "q": [
         "good"
        ]
       },
       {
        "s": [
         "01:26"
        ],
        "e": [
         "23:57"
        ],
        "q": [
         "good"
        ]
       },
       {
        "s": [
         "19:03"
        ],
        "e": [
         "20:04"
        ],
        "q": [
         "poor"
        ]
       },
       {
        "s": [
         "21:49"
        ],
        "e": [
         "20:40"
        ],
        "q": [
         "good"
        ]
       }
      ]
     },
     {
      "d": [
       28
      ],
      "L": [
       {
        "s": [
         "02:29"
        ],
        "e": [
         "03:56"
        ],
        "q": [
         "fair"
        ]
       },
       {
        "s": [
         "21:56"
        ],
        "e": [
         "14:44"
        ],
        "q": [
         "poor"
        ]
       },
       {
        "s": [
         "19:14"
        ],
        "e": [
         "08:39"
        ],
        "q": [
         "fair"
        ]
       },
       {
        "s": [
         "04:21"
        ],
        "e": [
         "18:08"
        ],
        "q": [
         "good"
        ]
       },
       {
        "s": [
         "24:42"
        ],
        "e": [
         "01:46"
        ],
        "q": [
         "poor"
        ]
       },
       {
        "s": [
         "11:41"
        ],
        "e": [
         "21:55"
        ],
        "q": [
         "good"
        ]
       },
       {
        "s": [
         "01:07"
        ],
        "e": [
         "17:31"
        ],
        "q": [
         "good"
        ]
       },
       {
        "s": [
         "06:59"
        ],
        "e": [
         "19:08"
        ],
        "q": [
         "good"
        ]
       },
       {
        "s": [
         "02:12"
        ],
        "e": [
         "18:38"
        ],
        "q": [
         "poor"
        ]
       },
       {
        "s": [
         "11:16"
        ],
        "e": [
         "21:35"
        ],
        "q": [
         "good"
        ]
       },
       {
        "s": [
         "12:05"
        ],
        "e": [
         "13:37"
        ],
        "q": [
         "poor"
        ]
       },
       {
        "s": [
         "17:04"
        ],
        "e": [
         "05:33"
        ],
        "q": [
         "good"
        ]
       },
       {
        "s": [
         "11:44"
        ],
        "e": [
         "08:33"
        ],
        "q": [
         "good"
        ]
       },
       {
        "s": [
         "24:53"
        ],
        "e": [
         "24:56"
        ],
        "q": [
         "fair"
        ]
       },
       {
        "s": [
         "07:01"
        ],
        "e": [
         "06:44"
        ],
        "q": [
         "poor"
        ]
       },
       {
        "s": [
         "10:15"
        ],
        "e": [
         "18:46"
        ],
        "q": [
         "fair"
        ]
       },
       {
        "s": [
         "07:50"
        ],
        "e": [
         "20:59"
        ],
        "q": [
         "good"
        ]
       },
       {
        "s": [
         "07:45"
        ],
        "e": [
         "15:20"
        ],
        "q": [
         "poor"
        ]
       },
       {
        "s": [
         "05:20"
        ],
        "e": [
         "01:58"
        ],
        "q": [
         "good"
        ]
       },
       {
        "s": [
         "18:47"
        ],
        "e": [
         "01:23"
        ],
        "q": [
         "fair"
        ]
       },
       {
        "s": [
         "13:12"
        ],
        "e": [
         "05:37"
        ],
        "q": [
         "good"
        ]
       },
       {
        "s": [
         "22:56"
        ],
        "e": [
         "16:44"
        ],
        "q": [
         "poor"
        ]
       },
       {
        "s": [
         "11:00"
        ],
        "e": [
         "04:58"
        ],
        "q": [
         "fair"
        ]
       },
       {
        "s": [
         "24:17"
        ],
        "e": [
         "15:38"
        ],
        "q": [
         "poor"
        ]
       },
       {
        "s": [
         "11:38"
        ],
        "e": [
         "12:30"
        ],
        "q": [
         "fair"
        ]
       },
       {
        "s": [
         "12:14"
        ],
        "e": [
         "23:39"
        ],
        "q": [
         "fair"
        ]
       },
       {
        "s": [
         "02:18"
        ],
        "e": [
         "17:22"
        ],
        "q": [
         "poor"
        ]
       },
       {
        "s": [
         "15:40"
        ],
        "e": [
         "18:13"
        ],
        "q": [
         "poor"
        ]
       },
       {
        "s": [
         "21:03"
        ],
        "e": [
         "06:53"
        ],
        "q": [
         "poor"
        ]
       },
       {
        "s": [
         "11:39"
        ],
        "e": [
         "06:59"
        ],
        "q": [
         "poor"
        ]
       },
       {
        "s": [
         "16:24"
        ],
        "e": [
         "12:57"
        ],
        "q": [
         "good"
        ]
       },
       {
        "s": [
         "22:44"
        ],
        "e": [
         "17:57"
        ],
        "q": [
         "fair"
        ]
       },
       {
        "s": [
         "17:01"
        ],
        "e": [
         "13:07"
        ],
        "q": [
         "good"
        ]
       },
       {
        "s": [
         "22:51"
        ],
        "e": [
         "22:32"
        ],
        "q": [
         "fair"
        ]
       },
       {
        "s": [
         "13:43"
        ],
        "e": [
         "05:47"
        ],
        "q": [
         "fair"
        ]
       },
       {
        "s": [
         "14:19"
        ],
        "e": [
         "01:27"
        ],
        "q": [
         "poor"
        ]
       },
       {
        "s": [
         "11:58"
        ],
        "e": [
         "17:28"
        ],
        "q": [
         "fair"
        ]
       },
       {
        "s": [
         "04:09"
        ],
        "e": [
         "12:55"
        ],
        "q": [
         "fair"
        ]
       },
       {
        "s": [
         "16:18"
        ],
        "e": [
         "02:13"
        ],
        "q": [
         "fair"
        ]
       },
       {
        "s": [
         "14:29"
        ],
        "e": [
         "06:02"
        ],
        "q": [
         "poor"
        ]
       },
       {
        "s": [
         "24:10"
        ],
        "e": [
         "22:44"
        ],
        "q": [
         "fair"
        ]
       },
       {
        "s": [
         "12:34"
        ],
        "e": [
         "04:58"
        ],
        "q": [
         "good"
        ]
       },
       {
        "s": [
         "14:16"
        ],
        "e": [
         "08:10"
        ],
        "q": [
         "poor"
        ]
       },
       {
        "s": [
         "04:15"
        ],
        "e": [
         "16:37"
        ],
        "q": [
         "good"
        ]
       },
       {
        "s": [
         "01:26"
        ],
        "e": [
         "24:56"
        ],
        "q": [
         "good"
        ]
       },
       {
        "s": [
         "23:03"
        ],
        "e": [
         "15:19"
        ],
        "q": [
         "poor"
        ]
       },
       {
        "s": [
         "15:02"
        ],
        "e": [
         "15:47"
        ],
        "q": [
         "fair"
        ]
       },
       {
        "s": [
         "02:44"
        ],
        "e": [
         "04:19"
        ],
        "q": [
         "poor"
        ]
       },
       {
        "s": [
         "17:12"
        ],
        "e": [
         "01:10"
        ],
        "q": [
         "fair"
        ]
       },
       {
        "s": [
         "10:33"
        ],
        "e": [
         "19:05"
        ],
        "q": [
         "fair"
        ]
       },
       {
        "s": [
         "21:57"
        ],
        "e": [
         "03:51"
        ],
        "q": [
         "poor"
        ]
       },
       {
        "s": [
         "23:51"
        ],
        "e": [
         "18:24"
        ],
        "q": [
         "fair"
        ]
       },
       {
        "s": [
         "12:24"
        ],
        "e": [
         "05:40"
        ],
        "q": [
         "fair"
        ]
       },
       {
        "s": [
         "04:48"
        ],
        "e": [
         "24:21"
        ],
        "q": [
         "poor"
        ]
       },
       {
        "s": [
         "01:19"
        ],
        "e": [
         "07:07"
        ],
        "q": [
         "poor"
        ]
       },
       {
        "s": [
         "21:14"
        ],
        "e": [
         "08:53"
        ],
        "q": [
         "poor"
        ]
       },
       {
        "s": [
         "09:28"
        ],
        "e": [
         "05:23"
        ],
        "q": [
         "good"
        ]
       },
       {
        "s": [
         "02:17"
        ],
        "e": [
         "13:07"
        ],
        "q": [
         "fair"
        ]
       },
       {
        "s": [
         "23:28"
        ],
        "e": [
         "23:32"
        ],
        "q": [
         "fair"
        ]
       },
       {
        "s": [
         "19:01"
        ],
        "e": [
         "21:17"
        ],
        "q": [
         "fair"
        ]
       },
       {
        "s": [
         "09:18"
        ],
        "e": [
         "17:06"
        ],
        "q": [
         "poor"
        ]
       },
       {
        "s": [
         "21:03"
        ],
        "e": [
         "07:56"
        ],
        "q": [
         "fair"
        ]
       },
       {
        "s": [
         "19:59"
        ],
        "e": [
         "11:50"
        ],
        "q": [
         "fair"
        ]
       },
       {
        "s": [
         "01:38"
        ],
        "e": [
         "08:04"
        ],
        "q": [
         "good"
        ]
       }
      ]
     },
     {
      "d": [
       29
      ],
      "L": [
       {
        "s": [
         "24:24"
        ],
        "e": [
         "15:09"
        ],
        "q": [
         "poor"
        ]
       },
       {
        "s": [
         "17:51"
        ],
        "e": [
         "03:35"
        ],
        "q": [
         "poor"
        ]
       },
       {
        "s": [
         "09:57"
        ],
        "e": [
         "24:31"
        ],
        "q": [
         "fair"
        ]
       },
       {
        "s": [
         "10:34"
        ],
        "e": [
         "04:09"
        ],
        "q": [
         "fair"
        ]
       },
       {
        "s": [
         "15:23"
        ],
        "e": [
         "06:37"
        ],
        "q": [
         "poor"
        ]
       },
       {
        "s": [
         "21:34"
        ],
        "e": [
         "19:00"
        ],
        "q": [
         "good"
        ]
       },
       {
        "s": [
         "05:30"
        ],
        "e": [
         "07:33"
        ],
        "q": [
         "fair"
        ]
       },
       {
        "s": [
         "22:26"
        ],
        "e": [
         "16:50"
        ],
        "q": [
         "poor"
        ]
       },
       {
        "s": [
         "02:27"
        ],
        "e": [
         "06:36"
        ],
        "q": [
         "poor"
        ]
       },
       {
        "s": [
         "07:56"
        ],
        "e": [
         "24:20"
        ],
        "q": [
         "good"
        ]
       },
       {
        "s": [
         "24:39"
        ],
        "e": [
         "03:05"
        ],
        "q": [
         "poor"
        ]
       },
       {
        "s": [
         "24:52"
        ],
        "e": [
         "16:05"
        ],
        "q": [
         "fair"
        ]
       },
       {
        "s": [
         "17:19"
        ],
        "e": [
         "02:38"
        ],
        "q": [
         "good"
        ]
       },
       {
        "s": [
         "05:38"
        ],
        "e": [
         "10:33"
        ],
        "q": [
         "good"
        ]
       },
       {
        "s": [
         "08:39"
        ],
        "e": [
         "24:13"
        ],
        "q": [
         "fair"
        ]
       },
       {
        "s": [
         "20:24"
        ],
        "e": [
         "10:59"
        ],
        "q": [
         "fair"
        ]
       },
       {
        "s": [
         "15:45"
        ],
        "e": [
         "05:18"
        ],
        "q": [
         "fair"
        ]
       },
       {
        "s": [
         "16:28"
        ],
        "e": [
         "19:09"
        ],
        "q": [
         "poor"
        ]
       },
       {
        "s": [
         "19:55"
        ],
        "e": [
         "08:01"
        ],
        "q": [
         "poor"
        ]
       },
       {
        "s": [
         "17:53"
        ],
        "e": [
         "23:16"
        ],
        "q": [
         "fair"
        ]
       },
       {
        "s": [
         "04:20"
        ],
        "e": [
         "17:36"
        ],
        "q": [
         "good"
        ]
       },
       {
        "s": [
         "17:09"
        ],
        "e": [
         "01:25"
        ],
        "q": [
         "fair"
        ]
       },
       {
        "s": [
         "14:58"
        ],
        "e": [
         "17:59"
        ],
        "q": [
         "fair"
        ]
       },
       {
        "s": [
         "09:05"
        ],
        "e": [
         "19:29"
        ],
        "q": [
         "poor"
        ]
       },
       {
        "s": [
         "13:57"
        ],
        "e": [
         "20:33"
        ],
        "q": [
         "good"
        ]
       },
       {
        "s": [
         "20:12"
        ],
        "e": [
         "17:29"
        ],
        "q": [
         "poor"
        ]
       },
       {
        "s": [
         "08:25"
        ],
        "e": [
         "12:44"
        ],
        "q": [
         "good"
        ]
       },
       {
        "s": [
         "10:40"
        ],
        "e": [
         "12:49"
        ],
        "q": [
         "good"
        ]
       },
       {
        "s": [
         "12:58"
        ],
        "e": [
         "13:49"
        ],
        "q": [
         "good"
        ]
       },
       {
        "s": [
         "20:14"
        ],
        "e": [
         "07:33"
        ],
        "q": [
         "good"
        ]
       },
       {
        "s": [
         "20:27"
        ],
        "e": [
         "21:53"
        ],
        "q": [
         "fair"
        ]
       },
       {
        "s": [
         "03:54"
        ],
        "e": [
         "04:26"
        ],
        "q": [
         "fair"
        ]
       },
       {
        "s": [
         "07:09"
        ],
        "e": [
         "09:04"
        ],
        "q": [
         "poor"
        ]
       },
       {
        "s": [
         "08:34"
        ],
        "e": [
         "13:11"
        ],
        "q": [
         "good"
        ]
       },
       {
        "s": [
         "11:08"
        ],
        "e": [
         "05:44"
        ],
        "q": [
         "fair"
        ]
       },
       {
        "s": [
         "14:20"
        ],
        "e": [
         "01:39"
        ],
        "q": [
         "poor"
        ]
       },
       {
        "s": [
         "10:22"
        ],
        "e": [
         "21:37"
        ],
        "q": [
         "good"
        ]
       },
       {
        "s": [
         "03:22"
        ],
        "e": [
         "24:27"
        ],
        "q": [
         "good"
        ]
       },
       {
        "s": [
         "19:01"
        ],
        "e": [
         "09:40"
        ],
        "q": [
         "good"
        ]
       },
       {
        "s": [
         "08:26"
        ],
        "e": [
         "05:45"
        ],
        "q": [
         "good"
        ]
       },
       {
        "s": [
         "23:11"
        ],
        "e": [
         "01:18"
        ],
        "q": [
         "good"
        ]
       },
       {
        "s": [
         "16:09"
        ],
        "e": [
         "05:57"
        ],
        "q": [
         "poor"
        ]
       },
       {
        "s": [
         "06:53"
        ],
        "e": [
         "02:14"
        ],
        "q": [
         "fair"
        ]
       },
       {
        "s": [
         "01:40"
        ],
        "e": [
         "21:30"
        ],
        "q": [
         "fair"
        ]
       },
       {
        "s": [
         "07:46"
        ],
        "e": [
         "15:29"
        ],
        "q": [
         "good"
        ]
       },
       {
        "s": [
         "18:52"
        ],
        "e": [
         "08:17"
        ],
        "q": [
         "poor"
        ]
       },
       {
        "s": [
         "12:40"
        ],
        "e": [
         "04:03"
        ],
        "q": [
         "fair"
        ]
       },
       {
        "s": [
         "21:12"
        ],
        "e": [
         "15:00"
        ],
        "q": [
         "fair"
        ]
       },
       {
        "s": [
         "04:42"
        ],
        "e": [
         "17:28"
        ],
        "q": [
         "fair"
        ]
       },
       {
        "s": [
         "11:00"
        ],
        "e": [
         "24:49"
        ],
        "q": [
         "fair"
        ]
       },
       {
        "s": [
         "08:38"
        ],
        "e": [
         "20:31"
        ],
        "q": [
         "good"
        ]
       },
       {
        "s": [
         "13:29"
        ],
        "e": [
         "09:58"
        ],
        "q": [
         "fair"
        ]
       },
       {
        "s": [
         "03:31"
        ],
        "e": [
         "15:08"
        ],
        "q": [
         "fair"
        ]
       },
       {
        "s": [
         "03:42"
        ],
        "e": [
         "24:28"
        ],
        "q": [
         "poor"
        ]
       },
       {
        "s": [
         "01:29"
        ],
        "e": [
         "11:49"
        ],
        "q": [
         "fair"
        ]
       },
       {
        "s": [
         "22:30"
        ],
        "e": [
         "22:25"
        ],
        "q": [
         "fair"
        ]
       },
       {
        "s": [
         "06:10"
        ],
        "e": [
         "02:25"
        ],
        "q": [
         "fair"
        ]
       },
       {
        "s": [
         "21:52"
        ],
        "e": [
         "09:25"
        ],
        "q": [
         "poor"
        ]
       },
       {
        "s": [
         "10:50"
        ],
        "e": [
         "02:19"
        ],
        "q": [
         "poor"
        ]
       },
       {
        "s": [
         "08:41"
        ],
        "e": [
         "07:21"
        ],
        "q": [
         "good"
        ]
       },
       {
        "s": [
         "04:54"
        ],
        "e": [
         "10:19"
        ],
        "q": [
         "fair"
        ]
       },
       {
        "s": [
         "24:35"
        ],
        "e": [
         "12:27"
        ],
        "q": [
         "fair"
        ]
       },
       {
        "s": [
         "08:50"
        ],
        "e": [
         "16:08"
        ],
        "q": [
         "fair"
        ]
       },
       {
        "s": [
         "15:29"
        ],
        "e": [
         "02:31"
        ],
        "q": [
         "poor"
        ]
       }
      ]
     },
     {
      "d": [
       30
      ],
      "L": [
       {
        "s": [
         "06:10"
        ],
        "e": [
         "01:24"
        ],
        "q": [
         "fair"
        ]
       },
       {
        "s": [
         "12:03"
        ],
        "e": [
         "08:07"
        ],
        "q": [
         "poor"
        ]
       },
       {
        "s": [
         "24:00"
        ],
        "e": [
         "06:04"
        ],
        "q": [
         "fair"
        ]
       },
       {
        "s": [
         "20:32"
        ],
        "e": [
         "13:30"
        ],
        "q": [
         "good"
        ]
       },
       {
        "s": [
         "13:46"
        ],
        "e": [
         "06:37"
        ],
        "q": [
         "poor"
        ]
       },
       {
        "s": [
         "10:33"
        ],
        "e": [
         "08:14"
        ],
        "q": [
         "fair"
        ]
       },
       {
        "s": [
         "18:27"
        ],
        "e": [
         "13:55"
        ],
        "q": [
         "fair"
        ]
       },
       {
        "s": [
         "17:20"
        ],
        "e": [
         "12:52"
        ],
        "q": [
         "fair"
        ]
       },
       {
        "s": [
         "19:18"
        ],
        "e": [
         "10:28"
        ],
        "q": [
         "poor"
        ]
       },
       {
        "s": [
         "01:09"
        ],
        "e": [
         "17:05"
        ],
        "q": [
         "good"
        ]
       },
       {
        "s": [
         "17:43"
        ],
        "e": [
         "17:56"
        ],
        "q": [
         "good"
        ]
       },
       {
        "s": [
         "24:33"
        ],
        "e": [
         "05:12"
        ],
        "q": [
         "fair"
        ]
       },
       {
        "s": [
         "12:41"
        ],
        "e": [
         "06:34"
        ],
        "q": [
         "good"
        ]
       },
       {
        "s": [
         "04:24"
        ],
        "e": [
         "21:12"
        ],
        "q": [
         "fair"
        ]
       },
       {
        "s": [
         "24:11"
        ],
        "e": [
         "24:28"
        ],
        "q": [
         "poor"
        ]
       },
       {
        "s": [
         "15:57"
        ],
        "e": [
         "06:14"
        ],
        "q": [
         "poor"
        ]
       },
       {
        "s": [
         "16:28"
        ],
        "e": [
         "07:44"
        ],
        "q": [
         "poor"
        ]
       },
       {
        "s": [
         "06:44"
        ],
        "e": [
         "12:38"
        ],
        "q": [
         "fair"
        ]
       },
       {
        "s": [
         "22:48"
        ],
        "e": [
         "05:30"
        ],
        "q": [
         "fair"
        ]
       },
       {
        "s": [
         "24:30"
        ],
        "e": [
         "06:04"
        ],
        "q": [
         "fair"
        ]
       },
       {
        "s": [
         "10:07"
        ],
        "e": [
         "01:12"
        ],
        "q": [
         "good"
        ]
       },
       {
        "s": [
         "17:45"
        ],
        "e": [
         "06:25"
        ],
        "q": [
         "good"
        ]
       },
       {
        "s": [
         "04:21"
        ],
        "e": [
         "15:50"
        ],
        "q": [
         "good"
        ]
       },
       {
        "s": [
         "03:51"
        ],
        "e": [
         "03:15"
        ],
        "q": [
         "fair"
        ]
       },
       {
        "s": [
         "23:27"
        ],
        "e": [
         "01:14"
        ],
        "q": [
         "good"
        ]
       },
       {
        "s": [
         "12:43"
        ],
        "e": [
         "02:40"
        ],
        "q": [
         "fair"
        ]
       },
       {
        "s": [
         "05:39"
        ],
        "e": [
         "12:02"
        ],
        "q": [
         "good"
        ]
       },
       {
        "s": [
         "14:44"
        ],
        "e": [
         "15:26"
        ],
        "q": [
         "poor"
        ]
       },
       {
        "s": [
         "04:15"
        ],
        "e": [
         "13:59"
        ],
        "q": [
         "good"
        ]
       },
       {
        "s": [
         "04:52"
        ],
        "e": [
         "13:10"
        ],
        "q": [
         "fair"
        ]
       },
       {
        "s": [
         "14:33"
        ],
        "e": [
         "23:04"
        ],
        "q": [
         "fair"
        ]
       },
       {
        "s": [
         "08:50"
        ],
        "e": [
         "09:44"
        ],
        "q": [
         "good"
        ]
       },
       {
        "s": [
         "05:05"
        ],
        "e": [
         "08:07"
        ],
        "q": [
         "poor"
        ]
       },
       {
        "s": [
         "01:55"
        ],
        "e": [
         "10:32"
        ],
        "q": [
         "fair"
        ]
       },
       {
        "s": [
         "08:16"
        ],
        "e": [
         "11:56"
        ],
        "q": [
         "poor"
        ]
       },
       {
        "s": [
         "03:38"
        ],
        "e": [
         "08:12"
        ],
        "q": [
         "poor"
        ]
       },
       {
        "s": [
         "14:16"
        ],
        "e": [
         "04:12"
        ],
        "q": [
         "good"
        ]
       },
       {
        "s": [
         "18:25"
        ],
        "e": [
         "07:12"
        ],
        "q": [
         "good"
        ]
       },
       {
        "s": [
         "22:08"
        ],
        "e": [
         "10:40"
        ],
        "q": [
         "fair"
        ]
       },
       {
        "s": [
         "11:42"
        ],
        "e": [
         "05:12"
        ],
        "q": [
         "good"
        ]
       },
       {
        "s": [
         "23:29"
        ],
        "e": [
         "15:47"
        ],
        "q": [
         "poor"
        ]
       },
       {
        "s": [
         "09:11"
        ],
        "e": [
         "16:28"
        ],
        "q": [
         "fair"
        ]
       },
       {
        "s": [
         "23:02"
        ],
        "e": [
         "11:02"
        ],
        "q": [
         "good"
        ]
       },
       {
        "s": [
         "01:44"
        ],
        "e": [
         "12:35"
        ],
        "q": [
         "poor"
        ]
       },
       {
        "s": [
         "19:00"
        ],
        "e": [
         "12:41"
        ],
        "q": [
         "good"
        ]
       },
       {
        "s": [
         "19:39"
        ],
        "e": [
         "20:49"
        ],
        "q": [
         "fair"
        ]
       },
       {
        "s": [
         "16:45"
        ],
        "e": [
         "06:03"
        ],
        "q": [
         "poor"
        ]
       },
       {
        "s": [
         "20:29"
        ],
        "e": [
         "16:33"
        ],
        "q": [
         "good"
        ]
       },
       {
        "s": [
         "02:29"
        ],
        "e": [
         "08:55"
        ],
        "q": [
         "good"
        ]
       },
       {
        "s": [
         "10:03"
        ],
        "e": [
         "01:33"
        ],
        "q": [
         "fair"
        ]
       },
       {
        "s": [
         "16:57"
        ],
        "e": [
         "05:04"
        ],
        "q": [
         "poor"
        ]
       },
       {
        "s": [
         "23:11"
        ],
        "e": [
         "14:26"
        ],
        "q": [
         "fair"
        ]
       },
       {
        "s": [
         "21:17"
        ],
        "e": [
         "06:02"
        ],
        "q": [
         "fair"
        ]
       },
       {
        "s": [
         "09:51"
        ],
        "e": [
         "02:29"
        ],
        "q": [
         "good"
        ]
       },
       {
        "s": [
         "10:25"
        ],
        "e": [
         "19:06"
        ],
        "q": [
         "poor"
        ]
       },
       {
        "s": [
         "11:32"
        ],
        "e": [
         "15:47"
        ],
        "q": [
         "fair"
        ]
       },
       {
        "s": [
         "13:44"
        ],
        "e": [
         "20:01"
        ],
        "q": [
         "fair"
        ]
       },
       {
        "s": [
         "12:16"
        ],
        "e": [
         "03:41"
        ],
        "q": [
         "fair"
        ]
       },
       {
        "s": [
         "11:29"
        ],
        "e": [
         "01:02"
        ],
        "q": [
         "good"
        ]
       },
       {
        "s": [
         "17:23"
        ],
        "e": [
         "09:06"
        ],
        "q": [
         "fair"
        ]
       },
       {
        "s": [
         "22:49"
        ],
        "e": [
         "13:56"
        ],
        "q": [
         "good"
        ]
       },
       {
        "s": [
         "11:12"
        ],
        "e": [
         "20:07"
        ],
        "q": [
         "fair"
        ]
       },
       {
        "s": [
         "02:02"
        ],
        "e": [
         "06:43"
        ],
        "q": [
         "fair"
        ]
       },
       {
        "s": [
         "24:04"
        ],
        "e": [
         "20:15"
        ],
        "q": [
         "fair"
        ]
       }
      ]
     },
     {
      "d": [
       31
      ],
      "L": [
       {
        "s": [
         "24:00"
        ],
        "e": [
         "03:24"
        ],
        "q": [
         "good"
        ]
       },
       {
        "s": [
         "11:42"
        ],
        "e": [
         "17:31"
        ],
        "q": [
         "fair"
        ]
       },
       {
        "s": [
         "12:03"
        ],
        "e": [
         "05:53"
        ],
        "q": [
         "poor"
        ]
       },
       {
        "s": [
         "16:49"
        ],
        "e": [
         "12:02"
        ],
        "q": [
         "good"
        ]
       },
       {
        "s": [
         "20:26"
        ],
        "e": [
         "14:42"
        ],
        "q": [
         "fair"
        ]
       },
       {
        "s": [
         "06:49"
        ],
        "e": [
         "20:10"
        ],
        "q": [
         "fair"
        ]
       },
       {
        "s": [
         "15:11"
        ],
        "e": [
         "05:46"
        ],
        "q": [
         "good"
        ]
       },
       {
        "s": [
         "24:23"
        ],
        "e": [
         "14:31"
        ],
        "q": [
         "poor"
        ]
       },
       {
        "s": [
         "05:24"
        ],
        "e": [
         "07:20"
        ],
        "q": [
         "poor"
        ]
       },
       {
        "s": [
         "02:04"
        ],
        "e": [
         "23:46"
        ],
        "q": [
         "poor"
        ]
       },
       {
        "s": [
         "05:20"
        ],
        "e": [
         "18:03"
        ],
        "q": [
         "good"
        ]
       },
       {
        "s": [
         "11:50"
        ],
        "e": [
         "06:53"
        ],
        "q": [
         "good"
        ]
       },
       {
        "s": [
         "18:02"
        ],
        "e": [
         "23:35"
        ],
        "q": [
         "poor"
        ]
       },
       {
        "s": [
         "13:37"
        ],
        "e": [
         "12:34"
        ],
        "q": [
         "good"
        ]
       },
       {
        "s": [
         "07:42"
        ],
        "e": [
         "21:53"
        ],
        "q": [
         "good"
        ]
       },
       {
        "s": [
         "01:29"
        ],
        "e": [
         "13:17"
        ],
        "q": [
         "good"
        ]
       },
       {
        "s": [
         "13:18"
        ],
        "e": [
         "09:49"
        ],
        "q": [
         "poor"
        ]
       },
       {
        "s": [
         "06:20"
        ],
        "e": [
         "16:11"
        ],
        "q": [
         "poor"
        ]
       },
       {
        "s": [
         "12:50"
        ],
        "e": [
         "14:08"
        ],
        "q": [
         "good"
        ]
       },
       {
        "s": [
         "02:15"
        ],
        "e": [
         "01:05"
        ],
        "q": [
         "good"
        ]
       },
       {
        "s": [
         "13:23"
        ],
        "e": [
         "13:50"
        ],
        "q": [
         "good"
        ]
       },
       {
        "s": [
         "16:20"
        ],
        "e": [
         "06:23"
        ],
        "q": [
         "fair"
        ]
       },
       {
        "s": [
         "18:47"
        ],
        "e": [
         "11:37"
        ],
        "q": [
         "good"
        ]
       },
       {
        "s": [
         "04:35"
        ],
        "e": [
         "07:46"
        ],
        "q": [
         "poor"
        ]
       },
       {
        "s": [
         "10:18"
        ],
        "e": [
         "06:55"
        ],
        "q": [
         "poor"
        ]
       },
       {
        "s": [
         "11:36"
        ],
        "e": [
         "08:19"
        ],
        "q": [
         "fair"
        ]
       },
       {
        "s": [
         "02:54"
        ],
        "e": [
         "08:20"
        ],
        "q": [
         "poor"
        ]
       },
       {
        "s": [
         "13:45"
        ],
        "e": [
         "13:46"
        ],
        "q": [
         "fair"
        ]
       },
       {
        "s": [
         "10:13"
        ],
        "e": [
         "14:18"
        ],
        "q": [
         "good"
        ]
       },
       {
        "s": [
         "21:01"
        ],
        "e": [
         "15:40"
        ],
        "q": [
         "fair"
        ]
       },
       {
        "s": [
         "16:54"
        ],
        "e": [
         "15:47"
        ],
        "q": [
         "poor"
        ]
       },
       {
        "s": [
         "17:22"
        ],
        "e": [
         "03:49"
        ],
        "q": [
         "poor"
        ]
       },
       {
        "s": [
         "21:59"
        ],
        "e": [
         "10:33"
        ],
        "q": [
         "poor"
        ]
       },
       {
        "s": [
         "04:18"
        ],
        "e": [
         "11:10"
        ],
        "q": [
         "fair"
        ]
       },
       {
        "s": [
         "01:40"
        ],
        "e": [
         "13:31"
        ],
        "q": [
         "fair"
        ]
       },
       {
        "s": [
         "24:31"
        ],
        "e": [
         "04:22"
        ],
        "q": [
         "good"
        ]
       },
       {
        "s": [
         "22:05"
        ],
        "e": [
         "21:53"
        ],
        "q": [
         "good"
        ]
       },
       {
        "s": [
         "12:15"
        ],
        "e": [
         "04:09"
        ],
        "q": [
         "fair"
        ]
       },
       {
        "s": [
         "04:24"
        ],
        "e": [
         "05:57"
        ],
        "q": [
         "poor"
        ]
       },
       {
        "s": [
         "21:15"
        ],
        "e": [
         "10:58"
        ],
        "q": [
         "good"
        ]
       },
       {
        "s": [
         "22:54"
        ],
        "e": [
         "11:35"
        ],
        "q": [
         "poor"
        ]
       },
       {
        "s": [
         "06:39"
        ],
        "e": [
         "02:23"
        ],
        "q": [
         "poor"
        ]
       },
       {
        "s": [
         "13:26"
        ],
        "e": [
         "09:22"
        ],
        "q": [
         "poor"
        ]
       },
       {
        "s": [
         "04:07"
        ],
        "e": [
         "23:53"
        ],
        "q": [
         "poor"
        ]
       },
       {
        "s": [
         "06:50"
        ],
        "e": [
         "08:41"
        ],
        "q": [
         "good"
        ]
       },
       {
        "s": [
         "22:42"
        ],
        "e": [
         "09:31"
        ],
        "q": [
         "fair"
        ]
       },
       {
        "s": [
         "10:43"
        ],
        "e": [
         "06:54"
        ],
        "q": [
         "good"
        ]
       },
       {
        "s": [
         "11:56"
        ],
        "e": [
         "20:21"
        ],
        "q": [
         "poor"
        ]
       },
       {
        "s": [
         "24:31"
        ],
        "e": [
         "18:44"
        ],
        "q": [
         "good"
        ]
       },
       {
        "s": [
         "18:55"
        ],
        "e": [
         "20:11"
        ],
        "q": [
         "fair"
        ]
       },
       {
        "s": [
         "14:22"
        ],
        "e": [
         "03:34"
        ],
        "q": [
         "poor"
        ]
       },
       {
        "s": [
         "11:19"
        ],
        "e": [
         "19:06"
        ],
        "q": [
         "fair"
        ]
       },
       {
        "s": [
         "02:22"
        ],
        "e": [
         "04:08"
        ],
        "q": [
         "fair"
        ]
       },
       {
        "s": [
         "07:16"
        ],
        "e": [
         "14:33"
        ],
        "q": [
         "fair"
        ]
       },
       {
        "s": [
         "09:20"
        ],
        "e": [
         "02:59"
        ],
        "q": [
         "poor"
        ]
       },
       {
        "s": [
         "04:45"
        ],
        "e": [
         "22:46"
        ],
        "q": [
         "fair"
        ]
       },
       {
        "s": [
         "16:42"
        ],
        "e": [
         "07:56"
        ],
        "q": [
         "fair"
        ]
       },
       {
        "s": [
         "09:58"
        ],
        "e": [
         "19:26"
        ],
        "q": [
         "poor"
        ]
       },
       {
        "s": [
         "20:06"
        ],
        "e": [
         "04:28"
        ],
        "q": [
         "good"
        ]
       },
       {
        "s": [
         "12:11"
        ],
        "e": [
         "16:24"
        ],
        "q": [
         "fair"
        ]
       },
       {
        "s": [
         "23:08"
        ],
        "e": [
         "13:19"
        ],
        "q": [
         "fair"
        ]
       },
       {
        "s": [
         "20:54"
        ],
        "e": [
         "21:55"
        ],
        "q": [
         "fair"
        ]
       },
       {
        "s": [
         "23:50"
        ],
        "e": [
         "09:51"
        ],
        "q": [
         "fair"
        ]
       },
       {
        "s": [
         "18:29"
        ],
        "e": [
         "07:06"
        ],
        "q": [
         "fair"
        ]
       }
      ]
     }
    ]
   },
   {
    "m": [
     2
    ],
    "D": [
     {
      "d": [
       1
      ],
      "L": [
       {
        "s": [
         "06:42"
        ],
        "e": [
         "01:09"
        ],
        "q": [
         "fair"
        ]
       },
       {
        "s": [
         "05:49"
        ],
        "e": [
         "08:48"
        ],
        "q": [
         "good"
        ]
       },
       {
        "s": [
         "01:14"
        ],
        "e": [
         "19:58"
        ],
        "q": [
         "fair"
        ]
       },
       {
        "s": [
         "06:22"
        ],
        "e": [
         "23:03"
        ],
        "q": [
         "poor"
        ]
       },
       {
        "s": [
         "11:21"
        ],
        "e": [
         "11:27"
        ],
        "q": [
         "fair"
        ]
       },
       {
        "s": [
         "16:34"
        ],
        "e": [
         "09:57"
        ],
        "q": [
         "fair"
        ]
       },
       {
        "s": [
         "20:10"
        ],
        "e": [
         "23:57"
        ],
        "q": [
         "good"
        ]
       },
       {
        "s": [
         "20:44"
        ],
        "e": [
         "06:16"
        ],
        "q": [
         "fair"
        ]
       },
       {
        "s": [
         "17:34"
        ],
        "e": [
         "02:02"
        ],
        "q": [
         "fair"
        ]
       },
       {
        "s": [
         "12:14"
        ],
        "e": [
         "16:38"
        ],
        "q": [
         "good"
        ]
       },
       {
        "s": [
         "07:11"
        ],
        "e": [
         "18:56"
        ],
        "q": [
         "poor"
        ]
       },
       {
        "s": [
         "23:53"
        ],
        "e": [
         "02:21"
        ],
        "q": [
         "fair"
        ]
       },
       {
        "s": [
         "04:00"
        ],
        "e": [
         "17:13"
        ],
        "q": [
         "fair"
        ]
       },
       {
        "s": [
         "12:58"
        ],
        "e": [
         "03:27"
        ],
        "q": [
         "good"
        ]
       },
       {
        "s": [
         "16:18"
        ],
        "e": [
         "23:06"
        ],
        "q": [
         "good"
        ]
       },
       {
        "s": [
         "06:39"
        ],
        "e": [
         "01:04"
        ],
        "q": [
         "fair"
        ]
       },
       {
        "s": [
         "07:36"
        ],
        "e": [
         "18:42"
        ],
        "q": [
         "fair"
        ]
       },
       {
        "s": [
         "18:47"
        ],
        "e": [
         "03:40"
        ],
        "q": [
         "fair"
        ]
       },
       {
        "s": [
         "19:59"
        ],
        "e": [
         "05:23"
        ],
        "q": [
         "poor"
        ]
       },
       {
        "s": [
         "07:43"
        ],
        "e": [
         "07:10"
        ],
        "q": [
         "poor"
        ]
       },
       {
        "s": [
         "21:51"
        ],
        "e": [
         "19:39"
        ],
        "q": [
         "fair"
        ]
       },
       {
        "s": [
         "05:02"
        ],
        "e": [
         "23:53"
        ],
        "q": [
         "fair"
        ]
       },
       {
        "s": [
         "16:24"
        ],
        "e": [
         "06:41"
        ],
        "q": [
         "fair"
        ]
       },
       {
        "s": [
         "06:51"
        ],
        "e": [
         "24:44"
        ],
        "q": [
         "good"
        ]
       },
       {
        "s": [
         "21:58"
        ],
        "e": [
         "01:34"
        ],
        "q": [
         "fair"
        ]
       },
       {
        "s": [
         "16:04"
        ],
        "e": [
         "07:19"
        ],
        "q": [
         "fair"
        ]
       },
       {
        "s": [
         "02:59"
        ],
        "e": [
         "01:12"
        ],
        "q": [
         "fair"
        ]
       },
       {
        "s": [
         "24:39"
        ],
        "e": [
         "07:54"
        ],
        "q": [
         "fair"
        ]
       },
       {
        "s": [
         "05:51"
        ],
        "e": [
         "23:22"
        ],
        "q": [
         "poor"
        ]
       },
       {
        "s": [
         "19:30"
        ],
        "e": [
         "14:25"
        ],
        "q": [
         "poor"
        ]
       },
       {
        "s": [
         "13:18"
        ],
        "e": [
         "01:14"
        ],
        "q": [
         "good"
        ]
       },
       {
        "s": [
         "07:23"
        ],
        "e": [
         "09:08"
        ],
        "q": [
         "good"
        ]
       },
       {
        "s": [
         "16:22"
        ],
        "e": [
         "15:55"
        ],
        "q": [
         "fair"
        ]
       },
       {
        "s": [
         "08:37"
        ],
        "e": [
         "13:28"
        ],
        "q": [
         "fair"
        ]
       },
       {
        "s": [
         "07:26"
        ],
        "e": [
         "05:47"
        ],
        "q": [
         "poor"
        ]
       },
       {
        "s": [
         "11:05"
        ],
        "e": [
         "13:50"
        ],
        "q": [
         "fair"
        ]
       },
       {
        "s": [
         "06:40"
        ],
        "e": [
         "08:55"
        ],
        "q": [
         "fair"
        ]
       },
       {
        "s": [
         "08:01"
        ],
        "e": [
         "10:11"
        ],
        "q": [
         "good"
        ]
       },
       {
        "s": [
         "20:31"
        ],
        "e": [
         "17:40"
        ],
        "q": [
         "good"
        ]
       },
       {
        "s": [
         "01:20"
        ],
        "e": [
         "21:52"
        ],
        "q": [
         "poor"
        ]
       },
       {
        "s": [
         "21:34"
        ],
        "e": [
         "02:34"
        ],
        "q": [
         "poor"
        ]
       },
       {
        "s": [
         "19:55"
        ],
        "e": [
         "11:53"
        ],
        "q": [
         "poor"
        ]
       },
       {
        "s": [
         "20:05"
        ],
        "e": [
         "15:29"
        ],
        "q": [
         "poor"
        ]
       },
       {
        "s": [
         "20:14"
        ],
        "e": [
         "03:37"
        ],
        "q": [
         "fair"
        ]
       },
       {
        "s": [
         "06:03"
        ],
        "e": [
         "16:53"
        ],
        "q": [
         "poor"
        ]
       },
       {
        "s": [
         "17:05"
        ],
        "e": [
         "23:59"
        ],
        "q": [
         "good"
        ]
       },
       {
        "s": [
         "20:21"
        ],
        "e": [
         "24:20"
        ],
        "q": [
         "good"
        ]
       },
       {
        "s": [
         "24:45"
        ],
        "e": [
         "11:20"
        ],
        "q": [
         "good"
        ]
       },
       {
        "s": [
         "10:58"
        ],
        "e": [
         "24:36"
        ],
        "q": [
         "poor"
        ]
       },
       {
        "s": [
         "06:41"
        ],
        "e": [
         "11:50"
        ],
        "q": [
         "good"
        ]
       },
       {
        "s": [
         "22:40"
        ],
        "e": [
         "13:24"
        ],
        "q": [
         "fair"
        ]
       },
       {
        "s": [
         "01:15"
        ],
        "e": [
         "08:51"
        ],
        "q": [
         "fair"
        ]
       },
       {
        "s": [
         "23:01"
        ],
        "e": [
         "18:49"
        ],
        "q": [
         "good"
        ]
       },
       {
        "s": [
         "19:54"
        ],
        "e": [
         "15:33"
        ],
        "q": [
         "poor"
        ]
       },
       {
        "s": [
         "19:22"
        ],
        "e": [
         "16:29"
        ],
        "q": [
         "fair"
        ]
       },
       {
        "s": [
         "17:40"
        ],
        "e": [
         "17:21"
        ],
        "q": [
         "fair"
        ]
       },
       {
        "s": [
         "17:31"
        ],
        "e": [
         "18:23"
        ],
        "q": [
         "poor"
        ]
       },
       {
        "s": [
         "24:28"
        ],
        "e": [
         "05:39"
        ],
        "q": [
         "fair"
        ]
       },
       {
        "s": [
         "18:40"
        ],
        "e": [
         "19:28"
        ],
        "q": [
         "good"
        ]
       },
       {
        "s": [
         "03:24"
        ],
        "e": [
         "12:56"
        ],
        "q": [
         "fair"
        ]
       },
       {
        "s": [
         "14:40"
        ],
        "e": [
         "12:38"
        ],
        "q": [
         "poor"
        ]
       },
       {
        "s": [
         "22:23"
        ],
        "e": [
         "04:01"
        ],
        "q": [
         "good"
        ]
       },
       {
        "s": [
         "19:26"
        ],
        "e": [
         "15:21"
        ],
        "q": [
         "poor"
        ]
       },
       {
        "s": [
         "22:30"
        ],
        "e": [
         "18:06"
        ],
        "q": [
         "poor"
        ]
       }
      ]
     },
     {
      "d": [
       2
      ],
      "L": [
       {
        "s": [
         "19:25"
        ],
        "e": [
         "05:44"
        ],
        "q": [
         "good"
        ]
       },
       {
        "s": [
         "17:31"
        ],
        "e": [
         "23:56"
        ],
        "q": [
         "poor"
        ]
       },
       {
        "s": [
         "05:49"
        ],
        "e": [
         "16:59"
        ],
        "q": [
         "poor"
        ]
       },
       {
        "s": [
         "11:30"
        ],
        "e": [
         "13:05"
        ],
        "q": [
         "good"
        ]
       },
       {
        "s": [
         "02:51"
        ],
        "e": [
         "23:56"
        ],
        "q": [
         "good"
        ]
       },
       {
        "s": [
         "17:56"
        ],
        "e": [
         "19:03"
        ],
        "q": [
         "poor"
        ]
       },
       {
        "s": [
         "19:31"
        ],
        "e": [
         "07:01"
        ],
        "q": [
         "fair"
        ]
       },
       {
        "s": [
         "23:48"
        ],
        "e": [
         "23:44"
        ],
        "q": [
         "poor"
        ]
       },
       {
        "s": [
         "12:10"
        ],
        "e": [
         "15:18"
        ],
        "q": [
         "poor"
        ]
       },
       {
        "s": [
         "15:13"
        ],
        "e": [
         "23:52"
        ],
        "q": [
         "good"
        ]
       },
       {
        "s": [
         "24:59"
        ],
        "e": [
         "24:12"
        ],
        "q": [
         "poor"
        ]
       },
       {
        "s": [
         "04:25"
        ],
        "e": [
         "13:42"
        ],
        "q": [
         "fair"
        ]
       },
       {
        "s": [
         "01:39"
        ],
        "e": [
         "04:03"
        ],
        "q": [
         "good"
        ]
       },
       {
        "s": [
         "03:53"
        ],
        "e": [
         "03:53"
        ],
        "q": [
         "poor"
        ]
       },
       {
        "s": [
         "09:01"
        ],
        "e": [
         "07:46"
        ],
        "q": [
         "fair"
        ]
       },
       {
        "s": [
         "05:10"
        ],
        "e": [
         "04:17"
        ],
        "q": [
         "good"
        ]
       },
       {
        "s": [
         "05:15"
        ],
        "e": [
         "12:20"
        ],
        "q": [
         "poor"
        ]
       },
       {
        "s": [
         "05:55"
        ],
        "e": [
         "04:25"
        ],
        "q": [
         "poor"
        ]
       },
       {
        "s": [
         "14:49"
        ],
        "e": [
         "24:10"
        ],
        "q": [
         "fair"
        ]
       },
       {
        "s": [
         "13:02"
        ],
        "e": [
         "18:27"
        ],
        "q": [
         "fair"
        ]
       },
       {
        "s": [
         "22:06"
        ],
        "e": [
         "02:14"
        ],
        "q": [
         "good"
        ]
       },
       {
        "s": [
         "23:56"
        ],
        "e": [
         "06:20"
        ],
        "q": [
         "fair"
        ]
       },
       {
        "s": [
         "06:11"
        ],
        "e": [
         "13:39"
        ],
        "q": [
         "fair"
        ]
       },
       {
        "s": [
         "18:15"
        ],
        "e": [
         "20:10"
        ],
        "q": [
         "poor"
        ]
       },
       {
        "s": [
         "19:02"
        ],
        "e": [
         "06:08"
        ],
        "q": [
         "poor"
        ]
       },
       {
        "s": [
         "22:53"
        ],
        "e": [
         "21:42"
        ],
        "q": [
         "good"
        ]
       },
       {
        "s": [
         "04:27"
        ],
        "e": [
         "17:56"
        ],
        "q": [
         "poor"
        ]
       },
       {
        "s": [
         "16:07"
        ],
        "e": [
         "05:39"
        ],
        "q": [
         "poor"
        ]
       },
       {
        "s": [
         "17:23"
        ],
        "e": [
         "05:25"
        ],
        "q": [
         "good"
        ]
       },
       {
        "s": [
         "16:34"
        ],
        "e": [
         "19:34"
        ],
        "q": [
         "poor"
        ]
       },
       {
        "s": [
         "18:43"
        ],
        "e": [
         "13:49"
        ],
        "q": [
         "poor"
        ]
       },
       {
        "s": [
         "13:33"
        ],
        "e": [
         "03:38"
        ],
        "q": [
         "poor"
        ]
       },
       {
        "s": [
         "04:51"
        ],
        "e": [
         "19:49"
        ],
        "q": [
         "poor"
        ]
       },
       {
        "s": [
         "14:04"
        ],
        "e": [
         "23:50"
        ],
        "q": [
         "good"
        ]
       },
       {
        "s": [
         "20:46"
        ],
        "e": [
         "16:31"
        ],
        "q": [
         "fair"
        ]
       },
       {
        "s": [
         "20:20"
        ],
        "e": [
         "01:58"
        ],
        "q": [
         "poor"
        ]
       },
       {
        "s": [
         "07:26"
        ],
        "e": [
         "16:47"
        ],
        "q": [
         "good"
        ]
       },
       {
        "s": [
         "21:04"
        ],
        "e": [
         "21:04"
        ],
        "q": [
         "poor"
        ]
       },
       {
        "s": [
         "24:30"
        ],
        "e": [
         "17:29"
        ],
        "q": [
         "poor"
        ]
       },
       {
        "s": [
         "03:12"
        ],
        "e": [
         "06:41"
        ],
        "q": [
         "fair"
        ]
       },
       {
        "s": [
         "07:04"
        ],
        "e": [
         "01:42"
        ],
        "q": [
         "good"
        ]
       },
       {
        "s": [
         "03:06"
        ],
        "e": [
         "07:23"
        ],
        "q": [
         "poor"
        ]
       },
       {
        "s": [
         "07:21"
        ],
        "e": [
         "09:26"
        ],
        "q": [
         "good"
        ]
       },
       {
        "s": [
         "12:50"
        ],
        "e": [
         "15:59"
        ],
        "q": [
         "fair"
        ]
       },
       {
        "s": [
         "18:58"
        ],
        "e": [
         "22:32"
        ],
        "q": [
         "fair"
        ]
       },
       {
        "s": [
         "03:31"
        ],
        "e": [
         "14:53"
        ],
        "q": [
         "fair"
        ]
       },
       {
        "s": [
         "16:38"
        ],
        "e": [
         "03:04"
        ],
        "q": [
         "poor"
        ]
       },
       {
        "s": [
         "01:48"
        ],
        "e": [
         "12:20"
        ],
        "q": [
         "poor"
        ]
       },
       {
        "s": [
         "16:04"
        ],
        "e": [
         "05:56"
        ],
        "q": [
         "good"
        ]
       },
       {
        "s": [
         "03:31"
        ],
        "e": [
         "17:43"
        ],
        "q": [
         "poor"
        ]
       },
       {
        "s": [
         "15:54"
        ],
        "e": [
         "11:23"
        ],
        "q": [
         "fair"
        ]
       },
       {
        "s": [
         "15:45"
        ],
        "e": [
         "10:11"
        ],
        "q": [
         "poor"
        ]
       },
       {
        "s": [
         "18:08"
        ],
        "e": [
         "14:25"
        ],
        "q": [
         "good"
        ]
       },
       {
        "s": [
         "13:35"
        ],
        "e": [
         "24:01"
        ],
        "q": [
         "poor"
        ]
       },
       {
        "s": [
         "19:10"
        ],
        "e": [
         "08:17"
        ],
        "q": [
         "poor"
        ]
       },
       {
        "s": [
         "08:23"
        ],
        "e": [
         "03:42"
        ],
        "q": [
         "poor"
        ]
       },
       {
        "s": [
         "05:04"
        ],
        "e": [
         "20:35"
        ],
        "q": [
         "poor"
        ]
       },
       {
        "s": [
         "17:50"
        ],
        "e": [
         "17:05"
        ],
        "q": [
         "good"
        ]
       },
       {
        "s": [
         "10:45"
        ],
        "e": [
         "11:13"
        ],
        "q": [
         "fair"
        ]
       },
       {
        "s": [
         "22:30"
        ],
        "e": [
         "20:25"
        ],
        "q": [
         "poor"
        ]
       },
       {
        "s": [
         "06:27"
        ],
        "e": [
         "09:16"
        ],
        "q": [
         "fair"
        ]
       },
       {
        "s": [
         "13:42"
        ],
        "e": [
         "07:30"
        ],
        "q": [
         "good"
        ]
       },
       {
        "s": [
         "05:21"
        ],
        "e": [
         "19:14"
        ],
        "q": [
         "poor"
        ]
       },
       {
        "s": [
         "08:22"
        ],
        "e": [
         "23:28"
        ],
        "q": [
         "poor"
        ]
       }
      ]
     },
     {
      "d": [
       3
      ],
      "L": [
       {
        "s": [
         "23:36"
        ],
        "e": [
         "05:16"
        ],
        "q": [
         "poor"
        ]
       },
       {
        "s": [
         "24:33"
        ],
        "e": [
         "10:20"
        ],
        "q": [
         "poor"
        ]
       },
       {
        "s": [
         "05:49"
        ],
        "e": [
         "14:46"
        ],
        "q": [
         "good"
        ]
       },
       {
        "s": [
         "03:54"
        ],
        "e": [
         "09:17"
        ],
        "q": [
         "poor"
        ]
       },
       {
        "s": [
         "11:09"
        ],
        "e": [
         "15:44"
        ],
        "q": [
         "poor"
        ]
       },
       {
        "s": [
         "21:30"
        ],
        "e": [
         "21:38"
        ],
        "q": [
         "poor"
        ]
       },
       {
        "s": [
         "12:31"
        ],
        "e": [
         "14:59"
        ],
        "q": [
         "poor"
        ]
       },
       {
        "s": [
         "20:32"
        ],
        "e": [
         "22:41"
        ],
        "q": [
         "good"
        ]
       },
       {
        "s": [
         "04:37"
        ],
        "e": [
         "08:53"
        ],
        "q": [
         "good"
        ]
       },
       {
        "s": [
         "06:41"
        ],
        "e": [
         "09:34"
        ],
        "q": [
         "poor"
        ]
       },
       {
        "s": [
         "13:44"
        ],
        "e": [
         "08:47"
        ],
        "q": [
         "fair"
        ]
       },
       {
        "s": [
         "14:06"
        ],
        "e": [
         "23:04"
        ],
        "q": [
         "good"
        ]
       },
       {
        "s": [
         "06:52"
        ],
        "e": [
         "01:55"
        ],
        "q": [
         "poor"
        ]
       },
       {
        "s": [
         "03:10"
        ],
        "e": [
         "16:18"
        ],
        "q": [
         "poor"
        ]
       },
       {
        "s": [
         "22:18"
        ],
        "e": [
         "11:49"
        ],
        "q": [
         "poor"
        ]
       },
       {
        "s": [
         "18:02"
        ],
        "e": [
         "22:41"
        ],
        "q": [
         "fair"
        ]
       },
       {
        "s": [
         "06:05"
        ],
        "e": [
         "15:37"
        ],
        "q": [
         "good"
        ]
       },
       {
        "s": [
         "13:41"
        ],
        "e": [
         "23:47"
        ],
        "q": [
         "fair"
        ]
       },
       {
        "s": [
         "13:52"
        ],
        "e": [
         "06:49"
        ],
        "q": [
         "poor"
        ]
       },
       {
        "s": [
         "08:09"
        ],
        "e": [
         "13:21"
        ],
        "q": [
         "poor"
        ]
       },
       {
        "s": [
         "02:23"
        ],
        "e": [
         "21:57"
        ],
        "q": [
         "good"
        ]
       },
       {
        "s": [
         "01:39"
        ],
        "e": [
         "12:55"
        ],
        "q": [
         "fair"
        ]
       },
       {
        "s": [
         "02:37"
        ],
        "e": [
         "02:14"
        ],
        "q": [
         "good"
        ]
       },
       {
        "s": [
         "06:28"
        ],
        "e": [
         "19:38"
        ],
        "q": [
         "good"
        ]
       },
       {
        "s": [
         "09:23"
        ],
        "e": [
         "12:28"
        ],
        "q": [
         "fair"
        ]
       },
       {
        "s": [
         "09:01"
        ],
        "e": [
         "19:47"
        ],
        "q": [
         "fair"
        ]
       },
       {
        "s": [
         "11:58"
        ],
        "e": [
         "12:47"
        ],
        "q": [
         "good"
        ]
       },
       {
        "s": [
         "24:29"
        ],
        "e": [
         "23:47"
        ],
        "q": [
         "fair"
        ]
       },
       {
        "s": [
         "16:22"
        ],
        "e": [
         "01:07"
        ],
        "q": [
         "fair"
        ]
       },
       {
        "s": [
         "02:46"
        ],
        "e": [
         "13:42"
        ],
        "q": [
         "fair"
        ]
       },
       {
        "s": [
         "03:16"
        ],
        "e": [
         "20:04"
        ],
        "q": [
         "poor"
        ]
       },
       {
        "s": [
         "12:43"
        ],
        "e": [
         "12:56"
        ],
        "q": [
         "poor"
        ]
       },
       {
        "s": [
         "23:58"
        ],
        "e": [
         "23:51"
        ],
        "q": [
         "poor"
        ]
       },
       {
        "s": [
         "04:48"
        ],
        "e": [
         "03:31"
        ],
        "q": [
         "poor"
        ]
       },
       {
        "s": [
         "18:34"
        ],
        "e": [
         "07:14"
        ],
        "q": [
         "good"
        ]
       },
       {
        "s": [
         "01:22"
        ],
        "e": [
         "23:13"
        ],
        "q": [
         "poor"
        ]
       },
       {
        "s": [
         "19:25"
        ],
        "e": [
         "20:39"
        ],
        "q": [
         "good"
        ]
       },
       {
        "s": [
         "20:08"
        ],
        "e": [
         "11:05"
        ],
        "q": [
         "fair"
        ]
       },
       {
        "s": [
         "22:08"
        ],
        "e": [
         "17:44"
        ],
        "q": [
         "good"
        ]
       },
       {
        "s": [
         "13:12"
        ],
        "e": [
         "06:06"
        ],
        "q": [
         "good"
        ]
       },
       {
        "s": [
         "10:21"
        ],
        "e": [
         "03:37"
        ],
        "q": [
         "fair"
        ]
       },
       {
        "s": [
         "20:11"
        ],
        "e": [
         "11:41"
        ],
        "q": [
         "good"
        ]
       },
       {
        "s": [
         "02:22"
        ],
        "e": [
         "13:30"
        ],
        "q": [
         "good"
        ]
       },
       {
        "s": [
         "06:02"
        ],
        "e": [
         "03:27"
        ],
        "q": [
         "poor"
        ]
       },
       {
        "s": [
         "15:07"
        ],
        "e": [
         "18:30"
        ],
        "q": [
         "good"
        ]
       },
       {
        "s": [
         "12:58"
        ],
        "e": [
         "05:56"
        ],
        "q": [
         "good"
        ]
       },
       {
        "s": [
         "07:22"
        ],
        "e": [
         "10:56"
        ],
        "q": [
         "poor"
        ]
       },
       {
        "s": [
         "11:49"
        ],
        "e": [
         "17:10"
        ],
        "q": [
         "poor"
        ]
       },
       {
        "s": [
         "22:34"
        ],
        "e": [
         "06:15"
        ],
        "q": [
         "poor"
        ]
       },
       {
        "s": [
         "16:49"
        ],
        "e": [
         "13:48"
        ],
        "q": [
         "fair"
        ]
       },
       {
        "s": [
         "10:06"
        ],
        "e": [
         "07:37"
        ],
        "q": [
         "poor"
        ]
       },
       {
        "s": [
         "03:38"
        ],
        "e": [
         "16:45"
        ],
        "q": [
         "fair"
        ]
       },
       {
        "s": [
         "21:57"
        ],
        "e": [
         "03:38"
        ],
        "q": [
         "poor"
        ]
       },
       {
        "s": [
         "02:36"
        ],
        "e": [
         "01:21"
        ],
        "q": [
         "fair"
        ]
       },
       {
        "s": [
         "04:01"
        ],
        "e": [
         "18:54"
        ],
        "q": [
         "poor"
        ]
       },
       {
        "s": [
         "03:29"
        ],
        "e": [
         "16:39"
        ],
        "q": [
         "fair"
        ]
       },
       {
        "s": [
         "24:40"
        ],
        "e": [
         "17:41"
        ],
        "q": [
         "fair"
        ]
       },
       {
        "s": [
         "15:19"
        ],
        "e": [
         "17:28"
        ],
        "q": [
         "poor"
        ]
       },
       {
        "s": [
         "14:30"
        ],
        "e": [
         "12:59"
        ],
        "q": [
         "good"
        ]
       },
       {
        "s": [
         "01:08"
        ],
        "e": [
         "01:24"
        ],
        "q": [
         "poor"
        ]
       },
       {
        "s": [
         "19:32"
        ],
        "e": [
         "01:23"
        ],
        "q": [
         "fair"
        ]
       },
       {
        "s": [
         "19:20"
        ],
        "e": [
         "18:39"
        ],
        "q": [
         "poor"
        ]
       },
       {
        "s": [
         "03:11"
        ],
        "e": [
         "04:56"
        ],
        "q": [
         "fair"
        ]
       },
       {
        "s": [
         "13:08"
        ],
        "e": [
         "12:11"
        ],
        "q": [
         "fair"
        ]
       }
      ]
     },
     {
      "d": [
       4
      ],
      "L": [
       {
        "s": [
         "12:58"
        ],
        "e": [
         "01:19"
        ],
        "q": [
         "fair"
        ]
       },
       {
        "s": [
         "08:20"
        ],
        "e": [
         "10:38"
        ],
        "q": [
         "poor"
        ]
       },
       {
        "s": [
         "13:28"
        ],
        "e": [
         "04:02"
        ],
        "q": [
         "poor"
        ]
       },
       {
        "s": [
         "13:59"
        ],
        "e": [
         "12:02"
        ],
        "q": [
         "poor"
        ]
       },
       {
        "s": [
         "02:35"
        ],
        "e": [
         "06:08"
        ],
        "q": [
         "poor"
        ]
       },
       {
        "s": [
         "07:53"
        ],
        "e": [
         "22:14"
        ],
        "q": [
         "good"
        ]
       },
       {
        "s": [
         "08:01"
        ],
        "e": [
         "01:53"
        ],
        "q": [
         "fair"
        ]
       },
       {
        "s": [
         "23:48"
        ],
        "e": [
         "24:39"
        ],
        "q": [
         "good"
        ]
       },
       {
        "s": [
         "12:45"
        ],
        "e": [
         "12:28"
        ],
        "q": [
         "fair"
        ]
       },
       {
        "s": [
         "18:41"
        ],
        "e": [
         "24:43"
        ],
        "q": [
         "good"
        ]
       },
       {
        "s": [
         "12:09"
        ],
        "e": [
         "15:13"
        ],
        "q": [
         "poor"
        ]
       },
       {
        "s": [
         "05:05"
        ],
        "e": [
         "09:49"
        ],
        "q": [
         "poor"
        ]
       },
       {
        "s": [
         "21:23"
        ],
        "e": [
         "23:52"
        ],
        "q": [
         "poor"
        ]
       },
       {
        "s": [
         "09:44"
        ],
        "e": [
         "19:21"
        ],
        "q": [
         "fair"
        ]
       },
       {
        "s": [
         "16:38"
        ],
        "e": [
         "01:22"
        ],
        "q": [
         "poor"
        ]
       },
       {
        "s": [
         "02:56"
        ],
        "e": [
         "21:58"
        ],
        "q": [
         "fair"
        ]
       },
       {
        "s": [
         "18:54"
        ],
        "e": [
         "09:58"
        ],
        "q": [
         "fair"
        ]
       },
       {
        "s": [
         "03:12"
        ],
        "e": [
         "20:22"
        ],
        "q": [
         "fair"
        ]
       },
       {
        "s": [
         "16:46"
        ],
        "e": [
         "02:03"
        ],
        "q": [
         "good"
        ]
       },
       {
        "s": [
         "09:45"
        ],
        "e": [
         "19:40"
        ],
        "q": [
         "poor"
        ]
       },
       {
        "s": [
         "24:29"
        ],
        "e": [
         "16:40"
        ],
        "q": [
         "poor"
        ]
       },
       {
        "s": [
         "16:20"
        ],
        "e": [
         "07:54"
        ],
        "q": [
         "fair"
        ]
       },
       {
        "s": [
         "22:57"
        ],
        "e": [
         "07:17"
        ],
        "q": [
         "poor"
        ]
       },
       {
        "s": [
         "22:24"
        ],
        "e": [
         "22:17"
        ],
        "q": [
         "poor"
        ]
       },
       {
        "s": [
         "10:21"
        ],
        "e": [
         "07:36"
        ],
        "q": [
         "fair"
        ]
       },
       {
        "s": [
         "16:14"
        ],
        "e": [
         "06:59"
        ],
        "q": [
         "poor"
        ]
       },
       {
        "s": [
         "01:27"
        ],
        "e": [
         "02:37"
        ],
        "q": [
         "good"
        ]
       },
       {
        "s": [
         "11:21"
        ],
        "e": [
         "06:01"
        ],
        "q": [
         "poor"
        ]
       },
       {
        "s": [
         "04:02"
        ],
        "e": [
         "17:54"
        ],
        "q": [
         "poor"
        ]
       },
       {
        "s": [
         "22:28"
        ],
        "e": [
         "21:51"
        ],
        "q": [
         "poor"
        ]
       },
       {
        "s": [
         "02:53"
        ],
        "e": [
         "22:18"
        ],
        "q": [
         "good"
        ]
       },
       {
        "s": [
         "14:27"
        ],
        "e": [
         "11:55"
        ],
        "q": [
         "fair"
        ]
       },
       {
        "s": [
         "06:54"
        ],
        "e": [
         "12:34"
        ],
        "q": [
         "poor"
        ]
       },
       {
        "s": [
         "04:53"
        ],
        "e": [
         "14:23"
        ],
        "q": [
         "fair"
        ]
       },
       {
        "s": [
         "12:47"
        ],
        "e": [
         "07:00"
        ],
        "q": [
         "fair"
        ]
       },
       {
        "s": [
         "08:01"
        ],
        "e": [
         "08:12"
        ],
        "q": [
         "good"
        ]
       },
       {
        "s": [
         "11:25"
        ],
        "e": [
         "19:36"
        ],
        "q": [
         "good"
        ]
       },
       {
        "s": [
         "06:14"
        ],
        "e": [
         "17:00"
        ],
        "q": [
         "good"
        ]
       },
       {
        "s": [
         "14:56"
        ],
        "e": [
         "11:54"
        ],
        "q": [
         "fair"
        ]
       },
       {
        "s": [
         "14:11"
        ],
        "e": [
         "22:16"
        ],
        "q": [
         "fair"
        ]
       },
       {
        "s": [
         "12:09"
        ],
        "e": [
         "22:59"
        ],
        "q": [
         "poor"
        ]
       },
       {
        "s": [
         "19:52"
        ],
        "e": [
         "04:32"
        ],
        "q": [
         "poor"
        ]
       },
       {
        "s": [
         "23:49"
        ],
        "e": [
         "12:58"
        ],
        "q": [
         "good"
        ]
       },
       {
        "s": [
         "24:17"
        ],
        "e": [
         "17:58"
        ],
        "q": [
         "fair"
        ]
       },
       {
        "s": [
         "12:02"
        ],
        "e": [
         "12:02"
        ],
        "q": [
         "poor"
        ]
       },
       {
        "s": [
         "05:38"
        ],
        "e": [
         "10:08"
        ],
        "q": [
         "poor"
        ]
       },
       {
        "s": [
         "21:44"
        ],
        "e": [
         "06:27"
        ],
        "q": [
         "good"
        ]
       },
       {
        "s": [
         "01:58"
        ],
        "e": [
         "19:45"
        ],
        "q": [
         "fair"
        ]
       },
       {
        "s": [
         "13:58"
        ],
        "e": [
         "02:54"
        ],
        "q": [
         "poor"
        ]
       },
       {
        "s": [
         "19:47"
        ],
        "e": [
         "05:09"
        ],
        "q": [
         "poor"
        ]
       },
       {
        "s": [
         "02:09"
        ],
        "e": [
         "04:41"
        ],
        "q": [
         "good"
        ]
       },
       {
        "s": [
         "08:32"
        ],
        "e": [
         "04:14"
        ],
        "q": [
         "good"
        ]
       },
       {
        "s": [
         "09:29"
        ],
        "e": [
         "17:40"
        ],
        "q": [
         "fair"
        ]
       },
       {
        "s": [
         "10:16"
        ],
        "e": [
         "12:43"
        ],
        "q": [
         "poor"
        ]
       },
       {
        "s": [
         "04:36"
        ],
        "e": [
         "11:52"
        ],
        "q": [
         "poor"
        ]
       },
       {
        "s": [
         "07:19"
        ],
        "e": [
         "20:56"
        ],
        "q": [
         "fair"
        ]
       },
       {
        "s": [
         "06:22"
        ],
        "e": [
         "11:40"
        ],
        "q": [
         "good"
        ]
       },
       {
        "s": [
         "24:57"
        ],
        "e": [
         "13:35"
        ],
        "q": [
         "poor"
        ]
       },
       {
        "s": [
         "23:30"
        ],
        "e": [
         "20:22"
        ],
        "q": [
         "fair"
        ]
       },
       {
        "s": [
         "08:21"
        ],
        "e": [
         "19:35"
        ],
        "q": [
         "good"
        ]
       },
       {
        "s": [
         "19:19"
        ],
        "e": [
         "03:10"
        ],
        "q": [
         "fair"
        ]
       },
       {
        "s": [
         "19:52"
        ],
        "e": [
         "13:51"
        ],
        "q": [
         "good"
        ]
       },
       {
        "s": [
         "08:00"
        ],
        "e": [
         "21:13"
        ],
        "q": [
         "poor"
        ]
       },
       {
        "s": [
         "24:11"
        ],
        "e": [
         "17:48"
        ],
        "q": [
         "fair"
        ]
       }
      ]
     },
     {
      "d": [
       5
      ],
      "L": [
       {
        "s": [
         "02:29"
        ],
        "e": [
         "08:03"
        ],
        "q": [
         "fair"
        ]
       },
       {
        "s": [
         "22:12"
        ],
        "e": [
         "06:40"
        ],
        "q": [
         "good"
        ]
       },
       {
        "s": [
         "18:04"
        ],
        "e": [
         "18:13"
        ],
        "q": [
         "good"
        ]
       },
       {
        "s": [
         "14:59"
        ],
        "e": [
         "13:52"
        ],
        "q": [
         "good"
        ]
       },
       {
        "s": [
         "15:42"
        ],
        "e": [
         "04:42"
        ],
        "q": [
         "poor"
        ]
       },
       {
        "s": [
         "02:12"
        ],
        "e": [
         "05:42"
        ],
        "q": [
         "fair"
        ]
       },
       {
        "s": [
         "07:46"
        ],
        "e": [
         "07:26"
        ],
        "q": [
         "poor"
        ]
       },
       {
        "s": [
         "24:58"
        ],
        "e": [
         "10:29"
        ],
        "q": [
         "poor"
        ]
       },
       {
        "s": [
         "10:30"
        ],
        "e": [
         "02:37"
        ],
        "q": [
         "poor"
        ]
       },
       {
        "s": [
         "07:41"
        ],
        "e": [
         "09:31"
        ],
        "q": [
         "fair"
        ]
       },
       {
        "s": [
         "22:27"
        ],
        "e": [
         "16:17"
        ],
        "q": [
         "poor"
        ]
       },
       {
        "s": [
         "08:08"
        ],
        "e": [
         "18:43"
        ],
        "q": [
         "poor"
        ]
       },
       {
        "s": [
         "22:25"
        ],
        "e": [
         "21:16"
        ],
        "q": [
         "fair"
        ]
       },
       {
        "s": [
         "22:36"
        ],
        "e": [
         "11:34"
        ],
        "q": [
         "poor"
        ]
       },
       {
        "s": [
         "05:27"
        ],
        "e": [
         "10:46"
        ],
        "q": [
         "good"
        ]
       },
       {
        "s": [
         "16:56"
        ],
        "e": [
         "17:16"
        ],
        "q": [
         "fair"
        ]
       },
       {
        "s": [
         "12:11"
        ],
        "e": [
         "20:34"
        ],
        "q": [
         "good"
        ]
       },
       {
        "s": [
         "22:32"
        ],
        "e": [
         "08:52"
        ],
        "q": [
         "good"
        ]
       },
       {
        "s": [
         "17:19"
        ],
        "e": [
         "16:09"
        ],
        "q": [
         "good"
        ]
       },
       {
        "s": [
         "07:30"
        ],
        "e": [
         "24:50"
        ],
        "q": [
         "fair"
        ]
       },
       {
        "s": [
         "16:11"
        ],
        "e": [
         "19:14"
        ],
        "q": [
         "fair"
        ]
       },
       {
        "s": [
         "14:25"
        ],
        "e": [
         "16:04"
        ],
        "q": [
         "fair"
        ]
       },
       {
        "s": [
         "22:00"
        ],
        "e": [
         "18:27"
        ],
        "q": [
         "fair"
        ]
       },
       {
        "s": [
         "11:48"
        ],
        "e": [
         "14:53"
        ],
        "q": [
         "poor"
        ]
       },
       {
        "s": [
         "21:16"
        ],
        "e": [
         "08:13"
        ],
        "q": [
         "poor"
        ]
       },
       {
        "s": [
         "12:25"
        ],
        "e": [
         "23:58"
        ],
        "q": [
         "good"
        ]
       },
       {
        "s": [
         "22:43"
        ],
        "e": [
         "22:35"
        ],
        "q": [
         "fair"
        ]
       },
       {
        "s": [
         "24:35"
        ],
        "e": [
         "06:31"
        ],
        "q": [
         "good"
        ]
       },
       {
        "s": [
         "12:55"
        ],
        "e": [
         "14:32"
        ],
        "q": [
         "good"
        ]
       },
       {
        "s": [
         "03:19"
        ],
        "e": [
         "13:37"
        ],
        "q": [
         "good"
        ]
       },
       {
        "s": [
         "13:23"
        ],
        "e": [
         "23:18"
        ],
        "q": [
         "fair"
        ]
       },
       {
        "s": [
         "15:35"
        ],
        "e": [
         "23:25"
        ],
        "q": [
         "poor"
        ]
       },
       {
        "s": [
         "05:36"
        ],
        "e": [
         "20:31"
        ],
        "q": [
         "good"
        ]
       },
       {
        "s": [
         "16:18"
        ],
        "e": [
         "15:55"
        ],
        "q": [
         "poor"
        ]
       },
       {
        "s": [
         "21:10"
        ],
        "e": [
         "23:42"
        ],
        "q": [
         "fair"
        ]
       },
       {
        "s": [
         "20:28"
        ],
        "e": [
         "17:03"
        ],
        "q": [
         "poor"
        ]
       },
       {
        "s": [
         "14:59"
        ],
        "e": [
         "19:11"
        ],
        "q": [
         "poor"
        ]
       },
       {
        "s": [
         "05:28"
        ],
        "e": [
         "11:16"
        ],
        "q": [
         "poor"
        ]
       },
       {
        "s": [
         "21:43"
        ],
        "e": [
         "07:39"
        ],
        "q": [
         "poor"
        ]
       },
       {
        "s": [
         "20:30"
        ],
        "e": [
         "12:03"
        ],
        "q": [
         "good"
        ]
       },
       {
        "s": [
         "18:35"
        ],
        "e": [
         "17:24"
        ],
        "q": [
         "good"
        ]
       },
       {
        "s": [
         "08:00"
        ],
        "e": [
         "05:33"
        ],
        "q": [
         "poor"
        ]
       },
       {
        "s": [
         "17:42"
        ],
        "e": [
         "24:44"
        ],
        "q": [
         "fair"
        ]
       },
       {
        "s": [
         "20:47"
        ],
        "e": [
         "03:16"
        ],
        "q": [
         "fair"
        ]
       },
       {
        "s": [
         "10:10"
        ],
        "e": [
         "19:30"
        ],
        "q": [
         "fair"
        ]
       },
       {
        "s": [
         "02:59"
        ],
        "e": [
         "05:25"
        ],
        "q": [
         "good"
        ]
       },
       {
        "s": [
         "16:11"
        ],
        "e": [
         "13:49"
        ],
        "q": [
         "fair"
        ]
       },
       {
        "s": [
         "18:09"
        ],
        "e": [
         "18:17"
        ],
        "q": [
         "fair"
        ]
       },
       {
        "s": [
         "09:11"
        ],
        "e": [
         "17:31"
        ],
        "q": [
         "fair"
        ]
       },
       {
        "s": [
         "17:04"
        ],
        "e": [
         "19:05"
        ],
        "q": [
         "fair"
        ]
       },
       {
        "s": [
         "07:18"
        ],
        "e": [
         "03:41"
        ],
        "q": [
         "good"
        ]
       },
       {
        "s": [
         "08:54"
        ],
        "e": [
         "06:19"
        ],
        "q": [
         "poor"
        ]
       },
       {
        "s": [
         "03:14"
        ],
        "e": [
         "02:53"
        ],
        "q": [
         "poor"
        ]
       },
       {
        "s": [
         "02:11"
        ],
        "e": [
         "16:34"
        ],
        "q": [
         "good"
        ]
       },
       {
        "s": [
         "10:53"
        ],
        "e": [
         "23:37"
        ],
        "q": [
         "poor"
        ]
       },
       {
        "s": [
         "04:09"
        ],
        "e": [
         "21:29"
        ],
        "q": [
         "fair"
        ]
       },
       {
        "s": [
         "15:55"
        ],
        "e": [
         "01:38"
        ],
        "q": [
         "fair"
        ]
       },
       {
        "s": [
         "15:58"
        ],
        "e": [
         "24:10"
        ],
        "q": [
         "good"
        ]
       },
       {
        "s": [
         "02:19"
        ],
        "e": [
         "05:23"
        ],
        "q": [
         "fair"
        ]
       },
       {
        "s": [
         "15:58"
        ],
        "e": [
         "01:47"
        ],
        "q": [
         "fair"
        ]
       },
       {
        "s": [
         "14:49"
        ],
        "e": [
         "06:21"
        ],
        "q": [
         "poor"
        ]
       },
       {
        "s": [
         "11:09"
        ],
        "e": [
         "04:37"
        ],
        "q": [
         "fair"
        ]
       },
       {
        "s": [
         "06:31"
        ],
        "e": [
         "24:41"
        ],
        "q": [
         "fair"
        ]
       },
       {
        "s": [
         "05:49"
        ],
        "e": [
         "05:06"
        ],
        "q": [
         "poor"
        ]
       }
      ]
     },
     {
      "d": [
       6
      ],
      "L": [
       {
        "s": [
         "19:06"
        ],
        "e": [
         "20:30"
        ],
        "q": [
         "poor"
        ]
       },
       {
        "s": [
         "03:28"
        ],
        "e": [
         "23:41"
        ],
        "q": [
         "good"
        ]
       },
       {
        "s": [
         "01:49"
        ],
        "e": [
         "02:50"
        ],
        "q": [
         "fair"
        ]
       },
       {
        "s": [
         "17:31"
        ],
        "e": [
         "19:43"
        ],
        "q": [
         "poor"
        ]
       },
       {
        "s": [
         "02:33"
        ],
        "e": [
         "05:13"
        ],
        "q": [
         "good"
        ]
       },
       {
        "s": [
         "23:58"
        ],
        "e": [
         "18:02"
        ],
        "q": [
         "good"
        ]
       },
       {
        "s": [
         "05:02"
        ],
        "e": [
         "12:36"
        ],
        "q": [
         "good"
        ]
       },
       {
        "s": [
         "08:25"
        ],
        "e": [
         "09:01"
        ],
        "q": [
         "poor"
        ]
       },
       {
        "s": [
         "16:00"
        ],
        "e": [
         "13:29"
        ],
        "q": [
         "good"
        ]
       },
       {
        "s": [
         "23:48"
        ],
        "e": [
         "22:25"
        ],
        "q": [
         "fair"
        ]
       },
       {
        "s": [
         "03:44"
        ],
        "e": [
         "01:56"
        ],
        "q": [
         "good"
        ]
       },
       {
        "s": [
         "05:47"
        ],
        "e": [
         "05:15"
        ],
        "q": [
         "poor"
        ]
       },
       {
        "s": [
         "15:39"
        ],
        "e": [
         "05:08"
        ],
        "q": [
         "good"
        ]
       },
       {
        "s": [
         "21:19"
        ],
        "e": [
         "14:13"
        ],
        "q": [
         "fair"
        ]
       },
       {
        "s": [
         "08:46"
        ],
        "e": [
         "07:57"
        ],
        "q": [
         "good"
        ]
       },
       {
        "s": [
         "13:54"
        ],
        "e": [
         "14:52"
        ],
        "q": [
         "fair"
        ]
       },
       {
        "s": [
         "12:59"
        ],
        "e": [
         "12:29"
        ],
        "q": [
         "poor"
        ]
       },
       {
        "s": [
         "16:00"
        ],
        "e": [
         "06:27"
        ],
        "q": [
         "good"
        ]
       },
       {
        "s": [
         "04:38"
        ],
        "e": [
         "05:08"
        ],
        "q": [
         "good"
        ]
       },
       {
        "s": [
         "16:37"
        ],
        "e": [
         "21:39"
        ],
        "q": [
         "good"
        ]
       },
       {
        "s": [
         "11:50"
        ],
        "e": [
         "17:47"
        ],
        "q": [
         "good"
        ]
       },
       {
        "s": [
         "10:28"
        ],
        "e": [
         "23:39"
        ],
        "q": [
         "good"
        ]
       },
       {
        "s": [
         "22:53"
        ],
        "e": [
         "01:59"
        ],
        "q": [
         "fair"
        ]
       },
       {
        "s": [
         "19:50"
        ],
        "e": [
         "03:05"
        ],
        "q": [
         "fair"
        ]
       },
       {
        "s": [
         "21:14"
        ],
        "e": [
         "07:46"
        ],
        "q": [
         "poor"
        ]
       },
       {
        "s": [
         "10:09"
        ],
        "e": [
         "09:29"
        ],
        "q": [
         "poor"
        ]
       },
       {
        "s": [
         "06:30"
        ],
        "e": [
         "08:07"
        ],
        "q": [
         "poor"
        ]
       },
       {
        "s": [
         "05:33"
        ],
        "e": [
         "01:46"
        ],
        "q": [
         "good"
        ]
       },
       {
        "s": [
         "11:45"
        ],
        "e": [
         "23:22"
        ],
        "q": [
         "poor"
        ]
       },
       {
        "s": [
         "08:17"
        ],
        "e": [
         "17:10"
        ],
        "q": [
         "poor"
        ]
       },
       {
        "s": [
         "11:07"
        ],
        "e": [
         "03:10"
        ],
        "q": [
         "poor"
        ]
       },
       {
        "s": [
         "18:27"
        ],
        "e": [
         "04:06"
        ],
        "q": [
         "poor"
        ]
       },
       {
        "s": [
         "17:21"
        ],
        "e": [
         "22:08"
        ],
        "q": [
         "good"
        ]
       },
       {
        "s": [
         "16:03"
        ],
        "e": [
         "17:44"
        ],
        "q": [
         "fair"
        ]
       },
       {
        "s": [
         "14:48"
        ],
        "e": [
         "09:12"
        ],
        "q": [
         "fair"
        ]
       },
       {
        "s": [
         "06:00"
        ],
        "e": [
         "05:13"
        ],
        "q": [
         "poor"
        ]
       },
       {
        "s": [
         "12:05"
        ],
        "e": [
         "09:42"
        ],
        "q": [
         "fair"
        ]
       },
       {
        "s": [
         "12:02"
        ],
        "e": [
         "07:25"
        ],
        "q": [
         "good"
        ]
       },
       {
        "s": [
         "24:17"
        ],
        "e": [
         "14:09"
        ],
        "q": [
         "good"
        ]
       },
       {
        "s": [
         "22:44"
        ],
        "e": [
         "01:17"
        ],
        "q": [
         "fair"
        ]
       },
       {
        "s": [
         "14:11"
        ],
        "e": [
         "07:36"
        ],
        "q": [
         "good"
        ]
       },
       {
        "s": [
         "20:26"
        ],
        "e": [
         "21:06"
        ],
        "q": [
         "poor"
        ]
       },
       {
        "s": [
         "09:46"
        ],
        "e": [
         "14:50"
        ],
        "q": [
         "poor"
        ]
       },
       {
        "s": [
         "04:11"
        ],
        "e": [
         "21:51"
        ],
        "q": [
         "fair"
        ]
       },
       {
        "s": [
         "14:20"
        ],
        "e": [
         "07:05"
        ],
        "q": [
         "good"
        ]
       },
       {
        "s": [
         "05:04"
        ],
        "e": [
         "09:12"
        ],
        "q": [
         "fair"
        ]
       },
       {
        "s": [
         "01:30"
        ],
        "e": [
         "01:13"
        ],
        "q": [
         "fair"
        ]
       },
       {
        "s": [
         "02:13"
        ],
        "e": [
         "02:59"
        ],
        "q": [
         "poor"
        ]
       },
       {
        "s": [
         "21:50"
        ],
        "e": [
         "14:07"
        ],
        "q": [
         "fair"
        ]
       },
       {
        "s": [
         "04:43"
        ],
        "e": [
         "15:23"
        ],
        "q": [
         "fair"
        ]
       },
       {
        "s": [
         "10:19"
        ],
        "e": [
         "19:58"
        ],
        "q": [
         "fair"
        ]
       },
       {
        "s": [
         "06:58"
        ],
        "e": [
         "19:12"
        ],
        "q": [
         "good"
        ]
       },
       {
        "s": [
         "23:04"
        ],
        "e": [
         "07:45"
        ],
        "q": [
         "poor"
        ]
       },
       {
        "s": [
         "08:41"
        ],
        "e": [
         "14:04"
        ],
        "q": [
         "fair"
        ]
       },
       {
        "s": [
         "19:19"
        ],
        "e": [
         "22:43"
        ],
        "q": [
         "fair"
        ]
       },
       {
        "s": [
         "24:57"
        ],
        "e": [
         "03:31"
        ],
        "q": [
         "poor"
        ]
       },
       {
        "s": [
         "21:04"
        ],
        "e": [
         "18:11"
        ],
        "q": [
         "poor"
        ]
       },
       {
        "s": [
         "07:22"
        ],
        "e": [
         "19:32"
        ],
        "q": [
         "poor"
        ]
       },
       {
        "s": [
         "14:39"
        ],
        "e": [
         "14:00"
        ],
        "q": [
         "good"
        ]
       },
       {
        "s": [
         "13:47"
        ],
        "e": [
         "15:37"
        ],
        "q": [
         "fair"
        ]
       },
       {
        "s": [
         "06:22"
        ],
        "e": [
         "19:17"
        ],
        "q": [
         "good"
        ]
       },
       {
        "s": [
         "04:35"
        ],
        "e": [
         "17:44"
        ],
        "q": [
         "good"
        ]
       },
       {
        "s": [
         "15:50"
        ],
        "e": [
         "21:48"
        ],
        "q": [
         "poor"
        ]
       },
       {
        "s": [
         "14:30"
        ],
        "e": [
         "14:24"
        ],
        "q": [
         "good"
        ]
       }
      ]
     },
     {
      "d": [
       7
      ],
      "L": [
       {
        "s": [
         "08:08"
        ],
        "e": [
         "07:10"
        ],
        "q": [
         "poor"
        ]
       },
       {
        "s": [
         "18:23"
        ],
        "e": [
         "04:19"
        ],
        "q": [
         "poor"
        ]
       },
       {
        "s": [
         "05:51"
        ],
        "e": [
         "20:52"
        ],
        "q": [
         "fair"
        ]
       },
       {
        "s": [
         "19:51"
        ],
        "e": [
         "20:16"
        ],
        "q": [
         "good"
        ]
       },
       {
        "s": [
         "03:33"
        ],
        "e": [
         "21:46"
        ],
        "q": [
         "poor"
        ]
       },
       {
        "s": [
         "16:47"
        ],
        "e": [
         "03:59"
        ],
        "q": [
         "good"
        ]
       },
       {
        "s": [
         "01:00"
        ],
        "e": [
         "01:29"
        ],
        "q": [
         "fair"
        ]
       },
       {
        "s": [
         "18:07"
        ],
        "e": [
         "22:43"
        ],
        "q": [
         "poor"
        ]
       },
       {
        "s": [
         "09:12"
        ],
        "e": [
         "12:22"
        ],
        "q": [
         "poor"
        ]
       },
       {
        "s": [
         "21:20"
        ],
        "e": [
         "07:32"
        ],
        "q": [
         "good"
        ]
       },
       {
        "s": [
         "03:48"
        ],
        "e": [
         "14:24"
        ],
        "q": [
         "good"
        ]
       },
       {
        "s": [
         "19:29"
        ],
        "e": [
         "17:54"
        ],
        "q": [
         "poor"
        ]
       },
       {
        "s": [
         "13:57"
        ],
        "e": [
         "11:37"
        ],
        "q": [
         "fair"
        ]
       },
       {
        "s": [
         "18:45"
        ],
        "e": [
         "06:17"
        ],
        "q": [
         "poor"
        ]
       },
       {
        "s": [
         "18:27"
        ],
        "e": [
         "24:37"
        ],
        "q": [
         "fair"
        ]
       },
       {
        "s": [
         "07:51"
        ],
        "e": [
         "10:10"
        ],
        "q": [
         "good"
        ]
       },
       {
        "s": [
         "05:15"
        ],
        "e": [
         "04:06"
        ],
        "q": [
         "poor"
        ]
       },
       {
        "s": [
         "22:14"
        ],
        "e": [
         "09:04"
        ],
        "q": [
         "good"
        ]
       },
       {
        "s": [
         "17:43"
        ],
        "e": [
         "23:45"
        ],
        "q": [
         "fair"
        ]
       },
       {
        "s": [
         "10:26"
        ],
        "e": [
         "23:07"
        ],
        "q": [
         "good"
        ]
       },
       {
        "s": [
         "06:37"
        ],
        "e": [
         "10:23"
        ],
        "q": [
         "good"
        ]
       },
       {
        "s": [
         "07:27"
        ],
        "e": [
         "13:12"
        ],
        "q": [
         "good"
        ]
       },
       {
        "s": [
         "01:14"
        ],
        "e": [
         "07:22"
        ],
        "q": [
         "good"
        ]
       },
       {
        "s": [
         "16:58"
        ],
        "e": [
         "21:49"
        ],
        "q": [
         "fair"
        ]
       },
       {
        "s": [
         "10:19"
        ],
        "e": [
         "06:10"
        ],
        "q": [
         "poor"
        ]
       },
       {
        "s": [
         "23:15"
        ],
        "e": [
         "19:46"
        ],
        "q": [
         "poor"
        ]
       },
       {
        "s": [
         "23:43"
        ],
        "e": [
         "14:16"
        ],
        "q": [
         "poor"
        ]
       },
       {
        "s": [
         "07:58"
        ],
        "e": [
         "10:41"
        ],
        "q": [
         "good"
        ]
       },
       {
        "s": [
         "07:32"
        ],
        "e": [
         "06:52"
        ],
        "q": [
         "fair"
        ]
       },
       {
        "s": [
         "16:06"
        ],
        "e": [
         "20:22"
        ],
        "q": [
         "fair"
        ]
       },
       {
        "s": [
         "02:12"
        ],
        "e": [
         "18:42"
        ],
        "q": [
         "good"
        ]
       },
       {
        "s": [
         "05:51"
        ],
        "e": [
         "04:03"
        ],
        "q": [
         "good"
        ]
       },
       {
        "s": [
         "24:49"
        ],
        "e": [
         "18:36"
        ],
        "q": [
         "fair"
        ]
       },
       {
        "s": [
         "21:56"
        ],
        "e": [
         "21:04"
        ],
        "q": [
         "fair"
        ]
       },
       {
        "s": [
         "14:38"
        ],
        "e": [
         "11:19"
        ],
        "q": [
         "poor"
        ]
       },
       {
        "s": [
         "13:22"
        ],
        "e": [
         "18:48"
        ],
        "q": [
         "poor"
        ]
       },
       {
        "s": [
         "08:03"
        ],
        "e": [
         "08:20"
        ],
        "q": [
         "poor"
        ]
       },
       {
        "s": [
         "22:39"
        ],
        "e": [
         "12:37"
        ],
        "q": [
         "good"
        ]
       },
       {
        "s": [
         "23:12"
        ],
        "e": [
         "21:04"
        ],
        "q": [
         "poor"
        ]
       },
       {
        "s": [
         "14:27"
        ],
        "e": [
         "01:51"
        ],
        "q": [
         "poor"
        ]
       },
       {
        "s": [
         "19:56"
        ],
        "e": [
         "06:54"
        ],
        "q": [
         "good"
        ]
       },
       {
        "s": [
         "19:57"
        ],
        "e": [
         "12:29"
        ],
        "q": [
         "poor"
        ]
       },
       {
        "s": [
         "14:22"
        ],
        "e": [
         "15:15"
        ],
        "q": [
         "fair"
        ]
       },
       {
        "s": [
         "17:54"
        ],
        "e": [
         "15:38"
        ],
        "q": [
         "good"
        ]
       },
       {
        "s": [
         "04:42"
        ],
        "e": [
         "01:14"
        ],
        "q": [
         "fair"
        ]
       },
       {
        "s": [
         "10:33"
        ],
        "e": [
         "16:16"
        ],
        "q": [
         "fair"
        ]
       },
       {
        "s": [
         "24:16"
        ],
        "e": [
         "16:23"
        ],
        "q": [
         "fair"
        ]
       },
       {
        "s": [
         "11:47"
        ],
        "e": [
         "17:29"
        ],
        "q": [
         "good"
        ]
       },
       {
        "s": [
         "11:42"
        ],
        "e": [
         "24:05"
        ],
        "q": [
         "good"
        ]
       },
       {
        "s": [
         "11:59"
        ],
        "e": [
         "12:10"
        ],
        "q": [
         "poor"
        ]
       },
       {
        "s": [
         "12:06"
        ],
        "e": [
         "14:45"
        ],
        "q": [
         "good"
        ]
       },
       {
        "s": [
         "04:11"
        ],
        "e": [
         "08:50"
        ],
        "q": [
         "fair"
        ]
       },
       {
        "s": [
         "05:41"
        ],
        "e": [
         "22:46"
        ],
        "q": [
         "good"
        ]
       },
       {
        "s": [
         "23:12"
        ],
        "e": [
         "15:08"
        ],
        "q": [
         "fair"
        ]
       },
       {
        "s": [
         "12:17"
        ],
        "e": [
         "05:22"
        ],
        "q": [
         "good"
        ]
       },
       {
        "s": [
         "10:46"
        ],
        "e": [
         "05:46"
        ],
        "q": [
         "good"
        ]
       },
       {
        "s": [
         "17:25"
        ],
        "e": [
         "10:05"
        ],
        "q": [
         "good"
        ]
       },
       {
        "s": [
         "17:32"
        ],
        "e": [
         "20:45"
        ],
        "q": [
         "poor"
        ]
       },
       {
        "s": [
         "05:28"
        ],
        "e": [
         "09:43"
        ],
        "q": [
         "fair"
        ]
       },
       {
        "s": [
         "16:12"
        ],
        "e": [
         "18:51"
        ],
        "q": [
         "fair"
        ]
       },
       {
        "s": [
         "09:04"
        ],
        "e": [
         "08:45"
        ],
        "q": [
         "good"
        ]
       },
       {
        "s": [
         "04:17"
        ],
        "e": [
         "13:09"
        ],
        "q": [
         "poor"
        ]
       },
       {
        "s": [
         "03:34"
        ],
        "e": [
         "01:35"
        ],
        "q": [
         "poor"
        ]
       },
       {
        "s": [
         "03:17"
        ],
        "e": [
         "15:59"
        ],
        "q": [
         "good"
        ]
       }
      ]
     },
     {
      "d": [
       8
      ],
      "L": [
       {
        "s": [
         "10:57"
        ],
        "e": [
         "15:28"
        ],
        "q": [
         "good"
        ]
       },
       {
        "s": [
         "04:32"
        ],
        "e": [
         "01:51"
        ],
        "q": [
         "good"
        ]
       },
       {
        "s": [
         "05:25"
        ],
        "e": [
         "04:05"
        ],
        "q": [
         "fair"
        ]
       },
       {
        "s": [
         "04:20"
        ],
        "e": [
         "18:14"
        ],
        "q": [
         "good"
        ]
       },
       {
        "s": [
         "20:42"
        ],
        "e": [
         "20:22"
        ],
        "q": [
         "fair"
        ]
       },
       {
        "s": [
         "15:45"
        ],
        "e": [
         "01:47"
        ],
        "q": [
         "good"
        ]
       },
       {
        "s": [
         "17:20"
        ],
        "e": [
         "03:44"
        ],
        "q": [
         "fair"
        ]
       },
       {
        "s": [
         "15:34"
        ],
        "e": [
         "24:07"
        ],
        "q": [
         "fair"
        ]
       },
       {
        "s": [
         "01:02"
        ],
        "e": [
         "17:05"
        ],
        "q": [
         "fair"
        ]
       },
       {
        "s": [
         "03:46"
        ],
        "e": [
         "22:55"
        ],
        "q": [
         "good"
        ]
       },
       {
        "s": [
         "22:16"
        ],
        "e": [
         "11:44"
        ],
        "q": [
         "poor"
        ]
       },
       {
        "s": [
         "24:37"
        ],
        "e": [
         "07:59"
        ],
        "q": [
         "fair"
        ]
       },
       {
        "s": [
         "08:17"
        ],
        "e": [
         "07:08"
        ],
        "q": [
         "poor"
        ]
       },
       {
        "s": [
         "19:52"
        ],
        "e": [
         "01:26"
        ],
        "q": [
         "fair"
        ]
       },
       {
        "s": [
         "18:52"
        ],
        "e": [
         "12:58"
        ],
        "q": [
         "fair"
        ]
       },
       {
        "s": [
         "17:48"
        ],
        "e": [
         "07:30"
        ],
        "q": [
         "fair"
        ]
       },
       {
        "s": [
         "12:16"
        ],
        "e": [
         "07:49"
        ],
        "q": [
         "good"
        ]
       },
       {
        "s": [
         "19:43"
        ],
        "e": [
         "23:06"
        ],
        "q": [
         "fair"
        ]
       },
       {
        "s": [
         "05:39"
        ],
        "e": [
         "06:40"
        ],
        "q": [
         "poor"
        ]
       },
       {
        "s": [
         "15:18"
        ],
        "e": [
         "18:55"
        ],
        "q": [
         "good"
        ]
       },
       {
        "s": [
         "11:09"
        ],
        "e": [
         "16:44"
        ],
        "q": [
         "fair"
        ]
       },
       {
        "s": [
         "10:50"
        ],
        "e": [
         "05:14"
        ],
        "q": [
         "poor"
        ]
       },
       {
        "s": [
         "06:43"
        ],
        "e": [
         "15:13"
        ],
        "q": [
         "good"
        ]
       },
       {
        "s": [
         "03:13"
        ],
        "e": [
         "02:34"
        ],
        "q": [
         "good"
        ]
       },
       {
        "s": [
         "22:58"
        ],
        "e": [
         "09:24"
        ],
        "q": [
         "good"
        ]
       },
       {
        "s": [
         "07:50"
        ],
        "e": [
         "19:08"
        ],
        "q": [
         "poor"
        ]
       },
       {
        "s": [
         "23:52"
        ],
        "e": [
         "12:48"
        ],
        "q": [
         "good"
        ]
       },
       {
        "s": [
         "03:47"
        ],
        "e": [
         "13:01"
        ],
        "q": [
         "poor"
        ]
       },
       {
        "s": [
         "22:20"
        ],
        "e": [
         "17:33"
        ],
        "q": [
         "poor"
        ]
       },
       {
        "s": [
         "01:25"
        ],
        "e": [
         "10:03"
        ],
        "q": [
         "good"
        ]
       },
       {
        "s": [
         "17:24"
        ],
        "e": [
         "11:08"
        ],
        "q": [
         "poor"
        ]
       },
       {
        "s": [
         "11:11"
        ],
        "e": [
         "11:01"
        ],
        "q": [
         "fair"
        ]
       },
       {
        "s": [
         "17:27"
        ],
        "e": [
         "14:01"
        ],
        "q": [
         "fair"
        ]
       },
       {
        "s": [
         "01:31"
        ],
        "e": [
         "06:31"
        ],
        "q": [
         "poor"
        ]
       },
       {
        "s": [
         "03:34"
        ],
        "e": [
         "23:46"
        ],
        "q": [
         "good"
        ]
       },
       {
        "s": [
         "18:28"
        ],
        "e": [
         "05:12"
        ],
        "q": [
         "good"
        ]
       },
       {
        "s": [
         "18:44"
        ],
        "e": [
         "12:10"
        ],
        "q": [
         "good"
        ]
       },
       {
        "s": [
         "11:54"
        ],
        "e": [
         "01:39"
        ],
        "q": [
         "fair"
        ]
       },
       {
        "s": [
         "14:21"
        ],
        "e": [
         "02:25"
        ],
        "q": [
         "fair"
        ]
       },
       {
        "s": [
         "14:12"
        ],
        "e": [
         "06:31"
        ],
        "q": [
         "fair"
        ]
       },
       {
        "s": [
         "11:03"
        ],
        "e": [
         "16:07"
        ],
        "q": [
         "poor"
        ]
       },
       {
        "s": [
         "02:26"
        ],
        "e": [
         "15:40"
        ],
        "q": [
         "poor"
        ]
       },
       {
        "s": [
         "02:22"
        ],
        "e": [
         "17:46"
        ],
        "q": [
         "poor"
        ]
       },
       {
        "s": [
         "08:32"
        ],
        "e": [
         "14:40"
        ],
        "q": [
         "poor"
        ]
       },
       {
        "s": [
         "24:01"
        ],
        "e": [
         "01:35"
        ],
        "q": [
         "good"
        ]
       },
       {
        "s": [
         "15:00"
        ],
        "e": [
         "16:56"
        ],
        "q": [
         "good"
        ]
       },
       {
        "s": [
         "14:04"
        ],
        "e": [
         "23:48"
        ],
        "q": [
         "fair"
        ]
       },
       {
        "s": [
         "14:14"
        ],
        "e": [
         "08:21"
        ],
        "q": [
         "fair"
        ]
       },
       {
        "s": [
         "10:33"
        ],
        "e": [
         "20:48"
        ],
        "q": [
         "good"
        ]
       },
       {
        "s": [
         "22:50"
        ],
        "e": [
         "17:01"
        ],
        "q": [
         "good"
        ]
       },
       {
        "s": [
         "14:39"
        ],
        "e": [
         "13:17"
        ],
        "q": [
         "fair"
        ]
       },
       {
        "s": [
         "17:45"
        ],
        "e": [
         "13:15"
        ],
        "q": [
         "poor"
        ]
       },
       {
        "s": [
         "15:50"
        ],
        "e": [
         "01:51"
        ],
        "q": [
         "fair"
        ]
       },
       {
        "s": [
         "10:14"
        ],
        "e": [
         "02:30"
        ],
        "q": [
         "good"
        ]
       },
       {
        "s": [
         "11:20"
        ],
        "e": [
         "09:54"
        ],
        "q": [
         "poor"
        ]
       },
       {
        "s": [
         "11:48"
        ],
        "e": [
         "07:47"
        ],
        "q": [
         "fair"
        ]
       },
       {
        "s": [
         "19:11"
        ],
        "e": [
         "10:00"
        ],
        "q": [
         "fair"
        ]
       },
       {
        "s": [
         "22:38"
        ],
        "e": [
         "12:14"
        ],
        "q": [
         "poor"
        ]
       },
       {
        "s": [
         "19:10"
        ],
        "e": [
         "01:09"
        ],
        "q": [
         "poor"
        ]
       },
       {
        "s": [
         "03:24"
        ],
        "e": [
         "06:21"
        ],
        "q": [
         "good"
        ]
       },
       {
        "s": [
         "08:33"
        ],
        "e": [
         "05:39"
        ],
        "q": [
         "fair"
        ]
       },
       {
        "s": [
         "12:52"
        ],
        "e": [
         "21:58"
        ],
        "q": [
         "poor"
        ]
       },
       {
        "s": [
         "17:10"
        ],
        "e": [
         "11:36"
        ],
        "q": [
         "poor"
        ]
       },
       {
        "s": [
         "12:19"
        ],
        "e": [
         "04:11"
        ],
        "q": [
         "good"
        ]
       }
      ]
     },
     {
      "d": [
       9
      ],
      "L": [
       {
        "s": [
         "24:44"
        ],
        "e": [
         "15:53"
        ],
        "q": [
         "fair"
        ]
       },
       {
        "s": [
         "16:14"
        ],
        "e": [
         "09:00"
        ],
        "q": [
         "fair"
        ]
       },
       {
        "s": [
         "01:37"
        ],
        "e": [
         "04:24"
        ],
        "q": [
         "fair"
        ]
       },
       {
        "s": [
         "14:40"
        ],
        "e": [
         "08:31"
        ],
        "q": [
         "fair"
        ]
       },
       {
        "s": [
         "20:34"
        ],
        "e": [
         "12:29"
        ],
        "q": [
         "poor"
        ]
       },
       {
        "s": [
         "04:05"
        ],
        "e": [
         "14:20"
        ],
        "q": [
         "fair"
        ]
       },
       {
        "s": [
         "03:23"
        ],
        "e": [
         "10:09"
        ],
        "q": [
         "good"
        ]
       },
       {
        "s": [
         "07:16"
        ],
        "e": [
         "14:27"
        ],
        "q": [
         "poor"
        ]
       },
       {
        "s": [
         "17:32"
        ],
        "e": [
         "20:10"
        ],
        "q": [
         "good"
        ]
       },
       {
        "s": [
         "10:51"
        ],
        "e": [
         "21:53"
        ],
        "q": [
         "poor"
        ]
       },
       {
        "s": [
         "03:21"
        ],
        "e": [
         "15:08"
        ],
        "q": [
         "poor"
        ]
       },
       {
        "s": [
         "17:11"
        ],
        "e": [
         "02:18"
        ],
        "q": [
         "poor"
        ]
       },
       {
        "s": [
         "24:07"
        ],
        "e": [
         "09:10"
        ],
        "q": [
         "poor"
        ]
       },
       {
        "s": [
         "08:55"
        ],
        "e": [
         "01:03"
        ],
        "q": [
         "good"
        ]
       },
       {
        "s": [
         "08:36"
        ],
        "e": [
         "04:48"
        ],
        "q": [
         "poor"
        ]
       },
       {
        "s": [
         "21:20"
        ],
        "e": [
         "07:18"
        ],
        "q": [
         "good"
        ]
       },
       {
        "s": [
         "15:32"
        ],
        "e": [
         "05:21"
        ],
        "q": [
         "good"
        ]
       },
       {
        "s": [
         "10:48"
        ],
        "e": [
         "24:03"
        ],
        "q": [
         "fair"
        ]
       },
       {
        "s": [
         "20:45"
        ],
        "e": [
         "16:29"
        ],
        "q": [
         "fair"
        ]
       },
       {
        "s": [
         "17:51"
        ],
        "e": [
         "09:48"
        ],
        "q": [
         "good"
        ]
       },
       {
        "s": [
         "23:39"
        ],
        "e": [
         "17:04"
        ],
        "q": [
         "fair"
        ]
       },
       {
        "s": [
         "20:43"
        ],
        "e": [
         "13:29"
        ],
        "q": [
         "fair"
        ]
       },
       {
        "s": [
         "05:46"
        ],
        "e": [
         "06:28"
        ],
        "q": [
         "poor"
        ]
       },
       {
        "s": [
         "23:07"
        ],
        "e": [
         "15:36"
        ],
        "q": [
         "poor"
        ]
       },
       {
        "s": [
         "21:26"
        ],
        "e": [
         "18:22"
        ],
        "q": [
         "fair"
        ]
       },
       {
        "s": [
         "24:05"
        ],
        "e": [
         "17:19"
        ],
        "q": [
         "poor"
        ]
       },
       {
        "s": [
         "20:27"
        ],
        "e": [
         "09:34"
        ],
        "q": [
         "poor"
        ]
       },
       {
        "s": [
         "17:24"
        ],
        "e": [
         "13:35"
        ],
        "q": [
         "poor"
        ]
       },
       {
        "s": [
         "21:42"
        ],
        "e": [
         "07:33"
        ],
        "q": [
         "fair"
        ]
       },
       {
        "s": [
         "15:40"
        ],
        "e": [
         "22:35"
        ],
        "q": [
         "fair"
        ]
       },
       {
        "s": [
         "08:21"
        ],
        "e": [
         "24:56"
        ],
        "q": [
         "good"
        ]
       },
       {
        "s": [
         "23:31"
        ],
        "e": [
         "03:01"
        ],
        "q": [
         "fair"
        ]
       },
       {
        "s": [
         "18:02"
        ],
        "e": [
         "12:35"
        ],
        "q": [
         "fair"
        ]
       },
       {
        "s": [
         "23:31"
        ],
        "e": [
         "03:22"
        ],
        "q": [
         "poor"
        ]
       },
       {
        "s": [
         "07:46"
        ],
        "e": [
         "07:16"
        ],
        "q": [
         "good"
        ]
       },
       {
        "s": [
         "11:47"
        ],
        "e": [
         "12:00"
        ],
        "q": [
         "poor"
        ]
       },
       {
        "s": [
         "03:10"
        ],
        "e": [
         "15:46"
        ],
        "q": [
         "poor"
        ]
       },
       {
        "s": [
         "10:59"
        ],
        "e": [
         "23:33"
        ],
        "q": [
         "fair"
        ]
       },
       {
        "s": [
         "19:37"
        ],
        "e": [
         "06:22"
        ],
        "q": [
         "good"
        ]
       },
       {
        "s": [
         "22:37"
        ],
        "e": [
         "05:01"
        ],
        "q": [
         "good"
        ]
       },
       {
        "s": [
         "19:44"
        ],
        "e": [
         "11:27"
        ],
        "q": [
         "fair"
        ]
       },
       {
        "s": [
         "01:57"
        ],
        "e": [
         "21:43"
        ],
        "q": [
         "poor"
        ]
       },
       {
        "s": [
         "05:59"
        ],
        "e": [
         "02:57"
        ],
        "q": [
         "good"
        ]
       },
       {
        "s": [
         "08:59"
        ],
        "e": [
         "02:43"
        ],
        "q": [
         "fair"
        ]
       },
       {
        "s": [
         "09:47"
        ],
        "e": [
         "21:55"
        ],
        "q": [
         "fair"
        ]
       },
       {
        "s": [
         "23:03"
        ],
        "e": [
         "13:35"
        ],
        "q": [
         "poor"
        ]
       },
       {
        "s": [
         "16:12"
        ],
        "e": [
         "05:42"
        ],
        "q": [
         "fair"
        ]
       },
       {
        "s": [
         "12:29"
        ],
        "e": [
         "08:59"
        ],
        "q": [
         "poor"
        ]
       },
       {
        "s": [
         "01:16"
        ],
        "e": [
         "17:08"
        ],
        "q": [
         "fair"
        ]
       },
       {
        "s": [
         "06:24"
        ],
        "e": [
         "01:29"
        ],
        "q": [
         "poor"
        ]
       },
       {
        "s": [
         "13:04"
        ],
        "e": [
         "11:53"
        ],
        "q": [
         "fair"
        ]
       },
       {
        "s": [
         "11:51"
        ],
        "e": [
         "16:02"
        ],
        "q": [
         "fair"
        ]
       },
       {
        "s": [
         "09:55"
        ],
        "e": [
         "07:35"
        ],
        "q": [
         "fair"
        ]
       },
       {
        "s": [
         "02:53"
        ],
        "e": [
         "18:08"
        ],
        "q": [
         "fair"
        ]
       },
       {
        "s": [
         "15:12"
        ],
        "e": [
         "13:46"
        ],
        "q": [
         "fair"
        ]
       },
       {
        "s": [
         "20:35"
        ],
        "e": [
         "11:54"
        ],
        "q": [
         "good"
        ]
       },
       {
        "s": [
         "03:16"
        ],
        "e": [
         "15:44"
        ],
        "q": [
         "poor"
        ]
       },
       {
        "s": [
         "14:13"
        ],
        "e": [
         "23:34"
        ],
        "q": [
         "good"
        ]
       },
       {
        "s": [
         "09:30"
        ],
        "e": [
         "19:45"
        ],
        "q": [
         "fair"
        ]
       },
       {
        "s": [
         "19:44"
        ],
        "e": [
         "23:53"
        ],
        "q": [
         "good"
        ]
       },
       {
        "s": [
         "10:55"
        ],
        "e": [
         "21:21"
        ],
        "q": [
         "fair"
        ]
       },
       {
        "s": [
         "23:19"
        ],
        "e": [
         "05:50"
        ],
        "q": [
         "good"
        ]
       },
       {
        "s": [
         "05:34"
        ],
        "e": [
         "21:40"
        ],
        "q": [
         "good"
        ]
       },
       {
        "s": [
         "16:12"
        ],
        "e": [
         "14:10"
        ],
        "q": [
         "good"
        ]
       }
      ]
     },
     {
      "d": [
       10
      ],
      "L": [
       {
        "s": [
         "14:08"
        ],
        "e": [
         "11:02"
        ],
        "q": [
         "fair"
        ]
       },
       {
        "s": [
         "12:47"
        ],
        "e": [
         "01:04"
        ],
        "q": [
         "fair"
        ]
       },
       {
        "s": [
         "15:53"
        ],
        "e": [
         "16:42"
        ],
        "q": [
         "poor"
        ]
       },
       {
        "s": [
         "08:08"
        ],
        "e": [
         "04:04"
        ],
        "q": [
         "good"
        ]
       },
       {
        "s": [
         "16:29"
        ],
        "e": [
         "04:16"
        ],
        "q": [
         "poor"
        ]
       },
       {
        "s": [
         "15:30"
        ],
        "e": [
         "04:21"
        ],
        "q": [
         "fair"
        ]
       },
       {
        "s": [
         "18:11"
        ],
        "e": [
         "11:08"
        ],
        "q": [
         "poor"
        ]
       },
       {
        "s": [
         "23:04"
        ],
        "e": [
         "23:33"
        ],
        "q": [
         "poor"
        ]
       },
       {
        "s": [
         "13:07"
        ],
        "e": [
         "02:09"
        ],
        "q": [
         "poor"
        ]
       },
       {
        "s": [
         "08:00"
        ],
        "e": [
         "05:23"
        ],
        "q": [
         "fair"
        ]
       },
       {
        "s": [
         "19:31"
        ],
        "e": [
         "07:15"
        ],
        "q": [
         "fair"
        ]
       },
       {
        "s": [
         "06:18"
        ],
        "e": [
         "18:45"
        ],
        "q": [
         "poor"
        ]
       },
       {
        "s": [
         "15:21"
        ],
        "e": [
         "11:34"
        ],
        "q": [
         "fair"
        ]
       },
       {
        "s": [
         "18:29"
        ],
        "e": [
         "24:29"
        ],
        "q": [
         "fair"
        ]
       },
       {
        "s": [
         "05:05"
        ],
        "e": [
         "05:16"
        ],
        "q": [
         "good"
        ]
       },
       {
        "s": [
         "13:46"
        ],
        "e": [
         "23:04"
        ],
        "q": [
         "good"
        ]
       },
       {
        "s": [
         "01:41"
        ],
        "e": [
         "12:06"
        ],
        "q": [
         "good"
        ]
       },
       {
        "s": [
         "24:28"
        ],
        "e": [
         "02:14"
        ],
        "q": [
         "fair"
        ]
       },
       {
        "s": [
         "03:05"
        ],
        "e": [
         "21:21"
        ],
        "q": [
         "good"
        ]
       },
       {
        "s": [
         "23:45"
        ],
        "e": [
         "10:15"
        ],
        "q": [
         "fair"
        ]
       },
       {
        "s": [
         "16:10"
        ],
        "e": [
         "14:04"
        ],
        "q": [
         "good"
        ]
       },
       {
        "s": [
         "10:23"
        ],
        "e": [
         "09:22"
        ],
        "q": [
         "good"
        ]
       },
       {
        "s": [
         "13:44"
        ],
        "e": [
         "19:14"
        ],
        "q": [
         "poor"
        ]
       },
       {
        "s": [
         "22:05"
        ],
        "e": [
         "23:35"
        ],
        "q": [
         "poor"
        ]
       },
       {
        "s": [
         "14:05"
        ],
        "e": [
         "05:58"
        ],
        "q": [
         "fair"
        ]
       },
       {
        "s": [
         "19:49"
        ],
        "e": [
         "20:10"
        ],
        "q": [
         "fair"
        ]
       },
       {
        "s": [
         "02:32"
        ],
        "e": [
         "17:40"
        ],
        "q": [
         "good"
        ]
       },
       {
        "s": [
         "15:51"
        ],
        "e": [
         "10:59"
        ],
        "q": [
         "good"
        ]
       },
       {
        "s": [
         "13:25"
        ],
        "e": [
         "24:52"
        ],
        "q": [
         "fair"
        ]
       },
       {
        "s": [
         "23:15"
        ],
        "e": [
         "21:09"
        ],
        "q": [
         "good"
        ]
       },
       {
        "s": [
         "22:20"
        ],
        "e": [
         "19:28"
        ],
        "q": [
         "fair"
        ]
       },
       {
        "s": [
         "07:08"
        ],
        "e": [
         "19:53"
        ],
        "q": [
         "good"
        ]
       },
       {
        "s": [
         "02:53"
        ],
        "e": [
         "07:06"
        ],
        "q": [
         "poor"
        ]
       },
       {
        "s": [
         "02:50"
        ],
        "e": [
         "03:45"
        ],
        "q": [
         "good"
        ]
       },
       {
        "s": [
         "20:00"
        ],
        "e": [
         "21:42"
        ],
        "q": [
         "fair"
        ]
       },
       {
        "s": [
         "17:42"
        ],
        "e": [
         "15:22"
        ],
        "q": [
         "good"
        ]
       },
       {
        "s": [
         "13:57"
        ],
        "e": [
         "21:40"
        ],
        "q": [
         "poor"
        ]
       },
       {
        "s": [
         "19:14"
        ],
        "e": [
         "04:18"
        ],
        "q": [
         "fair"
        ]
       },
       {
        "s": [
         "01:25"
        ],
        "e": [
         "23:38"
        ],
        "q": [
         "fair"
        ]
       },
       {
        "s": [
         "17:41"
        ],
        "e": [
         "18:56"
        ],
        "q": [
         "fair"
        ]
       },
       {
        "s": [
         "05:19"
        ],
        "e": [
         "02:50"
        ],
        "q": [
         "good"
        ]
       },
       {
        "s": [
         "24:53"
        ],
        "e": [
         "05:58"
        ],
        "q": [
         "poor"
        ]
       },
       {
        "s": [
         "12:18"
        ],
        "e": [
         "24:49"
        ],
        "q": [
         "poor"
        ]
       },
       {
        "s": [
         "05:49"
        ],
        "e": [
         "04:48"
        ],
        "q": [
         "poor"
        ]
       },
       {
        "s": [
         "07:56"
        ],
        "e": [
         "16:12"
        ],
        "q": [
         "good"
        ]
       },
       {
        "s": [
         "21:49"
        ],
        "e": [
         "01:36"
        ],
        "q": [
         "good"
        ]
       },
       {
        "s": [
         "22:44"
        ],
        "e": [
         "02:36"
        ],
        "q": [
         "fair"
        ]
       },
       {
        "s": [
         "15:44"
        ],
        "e": [
         "02:56"
        ],
        "q": [
         "fair"
        ]
       },
       {
        "s": [
         "07:58"
        ],
        "e": [
         "24:13"
        ],
        "q": [
         "poor"
        ]
       },
       {
        "s": [
         "11:21"
        ],
        "e": [
         "14:46"
        ],
        "q": [
         "poor"
        ]
       },
       {
        "s": [
         "01:34"
        ],
        "e": [
         "11:41"
        ],
        "q": [
         "good"
        ]
       },
       {
        "s": [
         "11:55"
        ],
        "e": [
         "20:08"
        ],
        "q": [
         "poor"
        ]
       },
       {
        "s": [
         "16:54"
        ],
        "e": [
         "09:42"
        ],
        "q": [
         "fair"
        ]
       },
       {
        "s": [
         "20:03"
        ],
        "e": [
         "09:25"
        ],
        "q": [
         "good"
        ]
       },
       {
        "s": [
         "21:17"
        ],
        "e": [
         "01:26"
        ],
        "q": [
         "poor"
        ]
       },
       {
        "s": [
         "05:35"
        ],
        "e": [
         "10:43"
        ],
        "q": [
         "fair"
        ]
       },
       {
        "s": [
         "18:26"
        ],
        "e": [
         "10:26"
        ],
        "q": [
         "poor"
        ]
       },
       {
        "s": [
         "12:23"
        ],
        "e": [
         "18:22"
        ],
        "q": [
         "fair"
        ]
       },
       {
        "s": [
         "16:43"
        ],
        "e": [
         "15:24"
        ],
        "q": [
         "good"
        ]
       },
       {
        "s": [
         "14:26"
        ],
        "e": [
         "20:14"
        ],
        "q": [
         "good"
        ]
       },
       {
        "s": [
         "18:41"
        ],
        "e": [
         "13:03"
        ],
        "q": [
         "poor"
        ]
       },
       {
        "s": [
         "01:45"
        ],
        "e": [
         "11:33"
        ],
        "q": [
         "poor"
        ]
       },
       {
        "s": [
         "02:33"
        ],
        "e": [
         "04:45"
        ],
        "q": [
         "good"
        ]
       },
       {
        "s": [
         "12:54"
        ],
        "e": [
         "10:09"
        ],
        "q": [
         "good"
        ]
       }
      ]
     },
     {
      "d": [
       11
      ],
      "L": [
       {
        "s": [
         "03:38"
        ],
        "e": [
         "04:48"
        ],
        "q": [
         "good"
        ]
       },
       {
        "s": [
         "10:13"
        ],
        "e": [
         "22:00"
        ],
        "q": [
         "good"
        ]
       },
       {
        "s": [
         "18:25"
        ],
        "e": [
         "02:05"
        ],
        "q": [
         "poor"
        ]
       },
       {
        "s": [
         "09:26"
        ],
        "e": [
         "16:19"
        ],
        "q": [
         "good"
        ]
       },
       {
        "s": [
         "16:38"
        ],
        "e": [
         "14:15"
        ],
        "q": [
         "good"
        ]
       },
       {
        "s": [
         "12:58"
        ],
        "e": [
         "18:15"
        ],
        "q": [
         "poor"
        ]
       },
       {
        "s": [
         "12:51"
        ],
        "e": [
         "01:59"
        ],
        "q": [
         "fair"
        ]
       },
       {
        "s": [
         "19:12"
        ],
        "e": [
         "15:11"
        ],
        "q": [
         "poor"
        ]
       },
       {
        "s": [
         "11:21"
        ],
        "e": [
         "04:07"
        ],
        "q": [
         "poor"
        ]
       },
       {
        "s": [
         "06:55"
        ],
        "e": [
         "06:45"
        ],
        "q": [
         "good"
        ]
       },
       {
        "s": [
         "22:06"
        ],
        "e": [
         "20:03"
        ],
        "q": [
         "good"
        ]
       },
       {
        "s": [
         "23:58"
        ],
        "e": [
         "13:18"
        ],
        "q": [
         "good"
        ]
       },
       {
        "s": [
         "15:44"
        ],
        "e": [
         "24:32"
        ],
        "q": [
         "poor"
        ]
       },
       {
        "s": [
         "17:58"
        ],
        "e": [
         "16:36"
        ],
        "q": [
         "fair"
        ]
       },
       {
        "s": [
         "24:44"
        ],
        "e": [
         "05:55"
        ],
        "q": [
         "fair"
        ]
       },
       {
        "s": [
         "18:48"
        ],
        "e": [
         "15:18"
        ],
        "q": [
         "poor"
        ]
       },
       {
        "s": [
         "24:06"
        ],
        "e": [
         "23:19"
        ],
        "q": [
         "poor"
        ]
       },
       {
        "s": [
         "15:12"
        ],
        "e": [
         "12:06"
        ],
        "q": [
         "poor"
        ]
       },
       {
        "s": [
         "20:30"
        ],
        "e": [
         "24:57"
        ],
        "q": [
         "fair"
        ]
       },
       {
        "s": [
         "10:25"
        ],
        "e": [
         "11:18"
        ],
        "q": [
         "poor"
        ]
       },
       {
        "s": [
         "09:49"
        ],
        "e": [
         "07:58"
        ],
        "q": [
         "fair"
        ]
       },
       {
        "s": [
         "10:44"
        ],
        "e": [
         "05:10"
        ],
        "q": [
         "good"
        ]
       },
       {
        "s": [
         "01:09"
        ],
        "e": [
         "14:52"
        ],
        "q": [
         "poor"
        ]
       },
       {
        "s": [
         "22:32"
        ],
        "e": [
         "22:50"
        ],
        "q": [
         "fair"
        ]
       },
       {
        "s": [
         "21:33"
        ],
        "e": [
         "01:17"
        ],
        "q": [
         "good"
        ]
       },
       {
        "s": [
         "19:30"
        ],
        "e": [
         "15:15"
        ],
        "q": [
         "poor"
        ]
       },
       {
        "s": [
         "04:26"
        ],
        "e": [
         "06:48"
        ],
        "q": [
         "good"
        ]
       },
       {
        "s": [
         "21:12"
        ],
        "e": [
         "16:07"
        ],
        "q": [
         "fair"
        ]
       },
       {
        "s": [
         "22:59"
        ],
        "e": [
         "20:10"
        ],
        "q": [
         "poor"
        ]
       },
       {
        "s": [
         "11:44"
        ],
        "e": [
         "20:49"
        ],
        "q": [
         "fair"
        ]
       },
       {
        "s": [
         "08:34"
        ],
        "e": [
         "03:16"
        ],
        "q": [
         "fair"
        ]
       },
       {
        "s": [
         "12:27"
        ],
        "e": [
         "16:08"
        ],
        "q": [
         "poor"
        ]
       },
       {
        "s": [
         "22:16"
        ],
        "e": [
         "12:04"
        ],
        "q": [
         "good"
        ]
       },
       {
        "s": [
         "12:13"
        ],
        "e": [
         "11:52"
        ],
        "q": [
         "poor"
        ]
       },
       {
        "s": [
         "11:07"
        ],
        "e": [
         "09:31"
        ],
        "q": [
         "poor"
        ]
       },
       {
        "s": [
         "18:17"
        ],
        "e": [
         "04:23"
        ],
        "q": [
         "good"
        ]
       },
       {
        "s": [
         "06:03"
        ],
        "e": [
         "23:07"
        ],
        "q": [
         "fair"
        ]
       },
       {
        "s": [
         "14:53"
        ],
        "e": [
         "01:33"
        ],
        "q": [
         "fair"
        ]
       },
       {
        "s": [
         "02:34"
        ],
        "e": [
         "11:12"
        ],
        "q": [
         "fair"
        ]
       },
       {
        "s": [
         "15:58"
        ],
        "e": [
         "17:55"
        ],
        "q": [
         "fair"
        ]
       },
       {
        "s": [
         "19:29"
        ],
        "e": [
         "05:12"
        ],
        "q": [
         "good"
        ]
       },
       {
        "s": [
         "04:30"
        ],
        "e": [
         "09:16"
        ],
        "q": [
         "good"
        ]
       },
       {
        "s": [
         "21:30"
        ],
        "e": [
         "10:32"
        ],
        "q": [
         "good"
        ]
       },
       {
        "s": [
         "10:24"
        ],
        "e": [
         "08:16"
        ],
        "q": [
         "poor"
        ]
       },
       {
        "s": [
         "22:38"
        ],
        "e": [
         "18:12"
        ],
        "q": [
         "good"
        ]
       },
       {
        "s": [
         "01:15"
        ],
        "e": [
         "10:28"
        ],
        "q": [
         "fair"
        ]
       },
       {
        "s": [
         "11:26"
        ],
        "e": [
         "07:55"
        ],
        "q": [
         "fair"
        ]
       },
       {
        "s": [
         "08:18"
        ],
        "e": [
         "24:50"
        ],
        "q": [
         "fair"
        ]
       },
       {
        "s": [
         "12:45"
        ],
        "e": [
         "07:05"
        ],
        "q": [
         "poor"
        ]
       },
       {
        "s": [
         "18:27"
        ],
        "e": [
         "10:56"
        ],
        "q": [
         "poor"
        ]
       },
       {
        "s": [
         "04:19"
        ],
        "e": [
         "21:07"
        ],
        "q": [
         "good"
        ]
       },
       {
        "s": [
         "01:33"
        ],
        "e": [
         "17:44"
        ],
        "q": [
         "poor"
        ]
       },
       {
        "s": [
         "06:35"
        ],
        "e": [
         "13:51"
        ],
        "q": [
         "good"
        ]
       },
       {
        "s": [
         "19:10"
        ],
        "e": [
         "06:33"
        ],
        "q": [
         "poor"
        ]
       },
       {
        "s": [
         "23:46"
        ],
        "e": [
         "18:10"
        ],
        "q": [
         "poor"
        ]
       },
       {
        "s": [
         "13:36"
        ],
        "e": [
         "11:48"
        ],
        "q": [
         "poor"
        ]
       },
       {
        "s": [
         "03:01"
        ],
        "e": [
         "14:23"
        ],
        "q": [
         "good"
        ]
       },
       {
        "s": [
         "21:36"
        ],
        "e": [
         "21:04"
        ],
        "q": [
         "good"
        ]
       },
       {
        "s": [
         "01:54"
        ],
        "e": [
         "19:17"
        ],
        "q": [
         "good"
        ]
       },
       {
        "s": [
         "08:23"
        ],
        "e": [
         "15:48"
        ],
        "q": [
         "fair"
        ]
       },
       {
        "s": [
         "08:59"
        ],
        "e": [
         "20:59"
        ],
        "q": [
         "good"
        ]
       },
       {
        "s": [
         "24:27"
        ],
        "e": [
         "02:20"
        ],
        "q": [
         "poor"
        ]
       },
       {
        "s": [
         "12:55"
        ],
        "e": [
         "03:15"
        ],
        "q": [
         "fair"
        ]
       },
       {
        "s": [
         "17:08"
        ],
        "e": [
         "10:01"
        ],
        "q": [
         "good"
        ]
       }
      ]
     },
     {
      "d": [
       12
      ],
      "L": [
       {
        "s": [
         "23:57"
        ],
        "e": [
         "11:12"
        ],
        "q": [
         "good"
        ]
       },
       {
        "s": [
         "18:15"
        ],
        "e": [
         "20:53"
        ],
        "q": [
         "good"
        ]
       },
       {
        "s": [
         "01:35"
        ],
        "e": [
         "06:18"
        ],
        "q": [
         "fair"
        ]
       },
       {
        "s": [
         "07:07"
        ],
        "e": [
         "20:28"
        ],
        "q": [
         "poor"
        ]
       },
       {
        "s": [
         "11:48"
        ],
        "e": [
         "05:32"
        ],
        "q": [
         "good"
        ]
       },
       {
        "s": [
         "23:25"
        ],
        "e": [
         "24:07"
        ],
        "q": [
         "good"
        ]
       },
       {
        "s": [
         "05:01"
        ],
        "e": [
         "16:18"
        ],
        "q": [
         "fair"
        ]
       },
       {
        "s": [
         "05:40"
        ],
        "e": [
         "03:25"
        ],
        "q": [
         "poor"
        ]
       },
       {
        "s": [
         "23:27"
        ],
        "e": [
         "15:51"
        ],
        "q": [
         "good"
        ]
       },
       {
        "s": [
         "15:02"
        ],
        "e": [
         "24:15"
        ],
        "q": [
         "fair"
        ]
       },
       {
        "s": [
         "10:36"
        ],
        "e": [
         "20:43"
        ],
        "q": [
         "good"
        ]
       },
       {
        "s": [
         "03:51"
        ],
        "e": [
         "22:46"
        ],
        "q": [
         "poor"
        ]
       },
       {
        "s": [
         "03:00"
        ],
        "e": [
         "20:50"
        ],
        "q": [
         "fair"
        ]
       },
       {
        "s": [
         "08:50"
        ],
        "e": [
         "24:59"
        ],
        "q": [
         "good"
        ]
       },
       {
        "s": [
         "17:49"
        ],
        "e": [
         "22:49"
        ],
        "q": [
         "fair"
        ]
       },
       {
        "s": [
         "01:17"
        ],
        "e": [
         "22:58"
        ],
        "q": [
         "fair"
        ]
       },
       {
        "s": [
         "17:51"
        ],
        "e": [
         "15:33"
        ],
        "q": [
         "fair"
        ]
       },
       {
        "s": [
         "08:05"
        ],
        "e": [
         "11:40"
        ],
        "q": [
         "good"
        ]
       },
       {
        "s": [
         "21:51"
        ],
        "e": [
         "05:43"
        ],
        "q": [
         "good"
        ]
       },
       {
        "s": [
         "07:42"
        ],
        "e": [
         "14:57"
        ],
        "q": [
         "poor"
        ]
       },
       {
        "s": [
         "24:12"
        ],
        "e": [
         "21:56"
        ],
        "q": [
         "good"
        ]
       },
       {
        "s": [
         "04:27"
        ],
        "e": [
         "17:20"
        ],
        "q": [
         "poor"
        ]
       },
       {
        "s": [
         "22:24"
        ],
        "e": [
         "23:31"
        ],
        "q": [
         "fair"
        ]
       },
       {
        "s": [
         "11:07"
        ],
        "e": [
         "13:02"
        ],
        "q": [
         "poor"
        ]
       },
       {
        "s": [
         "22:00"
        ],
        "e": [
         "01:22"
        ],
        "q": [
         "fair"
        ]
       },
       {
        "s": [
         "06:08"
        ],
        "e": [
         "06:49"
        ],
        "q": [
         "good"
        ]
       },
       {
        "s": [
         "16:24"
        ],
        "e": [
         "15:10"
        ],
        "q": [
         "fair"
        ]
       },
       {
        "s": [
         "01:58"
        ],
        "e": [
         "21:34"
        ],
        "q": [
         "poor"
        ]
       },
       {
        "s": [
         "07:18"
        ],
        "e": [
         "18:31"
        ],
        "q": [
         "poor"
        ]
       },
       {
        "s": [
         "21:43"
        ],
        "e": [
         "07:28"
        ],
        "q": [
         "fair"
        ]
       },
       {
        "s": [
         "21:30"
        ],
        "e": [
         "18:50"
        ],
        "q": [
         "good"
        ]
       },
       {
        "s": [
         "13:27"
[truncated: 3,035,586 more chars]
