# Supplementary material for: Ephemeral data handling in microservices with Tquery
Source: PeerJ Comput Sci. 2022 Jul 22;8:e1037. doi: 10.7717/peerj-cs.1037 (PMC9454887; doi:10.7717/peerj-cs.1037)
Supplement: Supplemental Information 1 — The JSON files that we generated to benchmark our system and the other scripts used for benchmarking. [file peerj-cs-08-1037-s001.zip › data/sleeplog-0.json]

[
    {
      "y":[2020],
      "M":[
        {
          "m":[11],
          "D":[
            {
              "d":[27],
              "L":[
                {
                  "s": ["23:33"],
                  "e": ["07:04"],
                  "q": ["poor"]
                }
              ]
            },
            {
              "d":[28],
              "L":[
                {
                  "s": ["21:13"],
                  "e": ["09:34"],
                  "q":["good"]
                }
              ]
            },
            {
              "d":[29],
              "L":[
                {
                  "s": ["21:01"],
                  "e": ["03:12"],
                  "q": ["good"]
                },
                {
                  "s": ["03:36"],
                  "e": ["09:58"],
                  "q": ["good"]
                }
              ]
            },
            {
              "d":[30],
              "L":[
                {
                  "s": ["20:33"],
                  "e": ["01:14"],
                  "q": ["poor"]
                },
                {
                  "s": ["01:32"],
                  "e": ["06:15"],
                  "q": ["good"]
                }
              ]
            }
          ]
        }
      ]
    }
  ]
