# Supplementary material for: Ephemeral data handling in microservices with Tquery
Source: PeerJ Comput Sci. 2022 Jul 22;8:e1037. doi: 10.7717/peerj-cs.1037 (PMC9454887; doi:10.7717/peerj-cs.1037)
Supplement: Supplemental Information 1 — The JSON files that we generated to benchmark our system and the other scripts used for benchmarking. [file peerj-cs-08-1037-s001.zip › data/biometric-4.json]

[
{
"date":[20200101],"t":[38.3, 38.1, 37.6, 38.8, 37.2, 36.1, 37.5, 37.7, 37.3, 38.1, 37.9, 36.4, 37.4, 37.2, 38.7, 38.0, 36.6, 36.1, 38.1, 38.7, 38.7, 37.2, 38.2, 38.0, 38.6, 36.6, 37.2, 37.1, 36.4, 36.1, 36.1, 36.3, 38.1, 36.5, 38.8, 36.8, 36.8, 37.3, 38.7, 36.7, 38.9, 36.4, 36.9, 38.5, 37.9, 38.3, 38.2, 37.7, 36.7, 37.8, 37.9, 38.4, 36.4, 37.0, 36.1, 37.2, 36.1, 37.8, 38.6, 38.0, 38.9, 37.6, 37.2, 39.0, 37.0, 38.2, 37.8, 36.8, 37.4, 36.0, 36.9, 38.6, 36.6, 38.6, 36.6, 38.5, 37.7, 38.2, 37.7, 37.3, 38.2, 36.7, 37.8, 37.0, 37.4, 37.2, 36.3, 36.2, 37.1, 38.3, 36.2, 38.0, 37.2, 36.5, 37.0, 36.2, 37.3, 36.7, 38.8, 36.3, 37.5, 36.7, 38.0, 38.9, 38.8, 37.2, 36.5, 36.3, 37.1, 37.5, 37.5, 38.8, 37.9, 36.4, 37.8, 38.8, 37.5, 38.9, 36.7, 37.0, 37.6, 37.2, 37.1, 37.6, 36.6, 39.0, 37.9, 38.6, 36.2, 38.1, 37.9, 38.4, 36.6, 39.0, 38.1, 37.7, 37.1, 36.1, 36.9, 37.6, 38.9, 39.0, 37.7, 37.9, 38.5, 36.9, 36.8, 38.8, 36.1, 36.1, 38.5, 36.8, 38.1, 37.4, 38.6, 38.9, 38.0, 38.2, 36.7, 37.2, 36.1, 36.8, 38.4, 36.5, 38.7, 38.9, 38.3, 36.3, 38.2, 37.5, 36.5, 39.0, 38.3, 38.5, 38.0, 38.2, 38.5, 36.3, 38.0, 36.8, 36.4, 37.3, 37.8, 36.8, 38.4, 37.6, 37.1, 38.0, 38.3, 38.5, 36.4, 37.4, 36.2, 37.2, 36.4, 36.7, 36.1, 36.8, 38.2, 38.0, 38.7, 36.2, 37.9, 36.8, 37.5, 38.6, 38.9, 36.8, 38.3, 39.0, 36.3, 37.2, 36.4, 38.3, 37.2, 37.7, 37.9, 37.2, 37.9, 36.4, 38.2, 36.7, 36.5, 36.8, 37.7, 36.9, 37.9, 37.9, 38.9, 37.0, 36.7, 37.5, 36.9, 38.4, 37.8, 37.3, 36.8, 38.5, 37.6, 36.3, 38.1, 37.9, 37.4, 37.0, 36.2, 36.8, 38.6, 37.3, 37.7, 38.9, 36.1, 37.4, 37.9, 38.8, 36.6, 36.9, 37.3, 38.2, 37.2, 37.4, 38.9, 39.0, 37.0, 37.8, 36.7, 36.0, 36.8, 37.7, 38.8, 37.1, 39.0, 38.1, 36.4, 36.9, 37.9, 36.9, 37.6, 36.7, 38.3, 37.8, 37.3, 37.4, 36.8, 38.3, 37.5, 37.2, 37.8, 37.6, 36.5, 38.6, 38.3, 37.1, 37.5, 38.4, 36.0, 37.9, 36.7, 36.5, 37.6, 37.1, 38.3, 38.9, 37.9, 37.8, 38.3, 37.3, 36.6, 36.5, 37.0, 36.5, 36.6, 37.8, 37.3, 38.4, 36.8, 37.7, 37.7, 37.1, 36.0, 38.2, 37.1, 37.7, 37.9, 38.2, 38.7, 38.1, 37.2, 36.8, 38.3, 38.2, 37.7, 37.5, 36.6, 37.8, 38.4, 38.1, 37.5, 37.2, 37.3, 37.2, 38.6, 38.8, 36.9, 38.1, 37.6, 36.5, 38.2, 37.2, 37.8, 38.9, 36.2, 36.4, 37.0, 38.4, 38.8, 36.7, 38.8, 38.9, 38.6, 37.5, 36.8, 37.9, 38.4, 38.4, 36.3, 37.1, 37.0, 36.8, 38.1, 38.0, 37.5, 37.2, 37.3, 37.0, 36.2, 36.3, 36.3, 39.0, 37.1, 36.2, 38.3, 38.9, 38.4, 36.8, 38.6, 37.0, 38.1, 38.0, 36.2, 36.3, 37.8, 37.1, 36.7, 37.9, 36.2, 38.8, 38.8, 37.1, 37.4, 37.9, 38.1, 36.2, 36.0, 38.0, 38.9, 38.6, 37.8, 38.8, 38.1, 36.3, 38.7, 37.6, 37.6, 36.9, 38.8, 36.4, 37.5, 38.2, 38.8, 36.1, 38.0, 37.4, 37.1, 38.7, 38.2, 36.3, 38.9, 36.6, 37.5, 38.6, 38.7, 38.4, 37.7, 37.4, 37.5, 37.9, 38.6, 37.6, 36.7, 36.5, 36.2, 38.9, 38.9, 38.1, 36.0, 38.9, 37.9, 37.7, 38.7, 37.7, 36.4, 37.9, 37.6, 37.9, 37.2, 37.1, 36.2, 36.6, 37.4, 37.9, 38.3, 38.3, 39.0, 37.9, 36.4, 37.5, 38.2, 37.5, 36.7, 36.9, 37.4, 36.6, 37.8, 37.9, 37.5, 38.6, 36.8, 39.0, 37.2, 38.6, 37.2, 38.6, 38.0, 38.5, 38.1, 37.5, 38.2, 37.8, 38.5, 38.8, 36.1, 37.1, 38.8, 37.0, 37.3, 38.5, 36.9, 38.1, 37.7, 37.2, 37.0, 37.2, 37.7, 36.1, 38.5, 37.0, 36.3, 38.8, 36.7, 38.3, 36.9, 38.0, 36.0, 38.2, 38.7, 38.2, 37.4, 36.6, 38.1, 38.4, 38.8, 38.4, 37.4, 37.0, 38.5, 38.9, 39.0, 38.2, 37.2, 38.6, 38.2, 38.6, 36.4, 36.7, 38.5, 37.6, 36.6, 38.2, 39.0, 37.4, 37.7, 37.7, 37.0, 36.3, 37.2, 37.6, 36.1, 36.4, 38.2, 37.6, 38.2, 37.2, 36.6, 37.8, 37.8, 38.6, 37.6, 37.6, 37.9, 38.6, 36.5, 37.7, 36.9, 37.3, 37.0, 36.8, 38.9, 39.0, 36.9, 37.3, 38.8, 36.7, 38.8, 37.3, 36.7, 36.4, 37.6, 38.4, 37.6, 38.9, 37.7, 38.1, 36.4, 37.1, 36.0, 36.8, 38.1, 36.2, 36.4, 38.2, 38.3, 36.1, 37.6, 36.2, 38.3, 37.6, 37.4, 36.8, 37.8, 36.2, 36.1, 37.2, 37.5, 38.7, 37.3, 36.5, 36.8, 36.7, 39.0, 38.9, 38.4, 38.4, 38.6, 38.9, 37.9, 37.3, 36.7, 37.2, 37.7, 39.0, 38.9, 38.3, 38.5, 37.7, 36.2, 36.8, 37.0, 38.1, 37.3, 38.5, 36.9, 38.0, 36.8, 36.3, 38.2, 36.1, 37.3, 37.6, 37.4, 36.7, 36.4, 38.6, 38.5, 37.5, 37.7, 38.6, 37.9, 36.2, 37.3, 37.6, 37.7, 36.8, 38.7, 36.8, 36.5, 38.6, 37.3, 36.7, 36.7, 36.1, 38.9, 36.2, 37.7, 37.2, 38.2, 37.3, 38.1, 37.0, 37.4, 36.1, 36.5, 37.4, 36.3, 38.5, 37.5, 37.4, 38.5, 38.0, 36.2, 36.5, 37.2, 36.2, 36.3, 38.9, 38.8, 37.3, 38.7, 36.0, 36.2, 37.9, 37.4, 38.1, 38.3, 38.1, 36.8, 36.3, 38.6, 36.9, 38.3, 36.2, 37.4, 37.8, 37.6, 36.2, 36.6, 38.5, 38.5, 38.3, 37.7, 38.4, 37.4, 37.3, 38.2, 36.7, 36.8, 38.3, 36.3, 37.7, 37.4, 38.8, 36.9, 37.9, 38.6, 36.1, 37.5, 36.5, 36.9, 37.9, 37.2, 36.4, 38.2, 38.5, 36.8, 37.5, 37.6, 38.4, 37.8, 39.0, 37.4, 38.0, 37.1, 38.6, 36.0, 38.1, 38.6, 37.3, 38.0, 36.5, 37.4, 38.0, 36.0, 37.8, 37.9, 38.6, 36.9, 37.6, 37.0, 36.6, 37.2, 38.9, 38.5, 38.3, 36.9, 37.5, 37.3, 38.7, 36.8, 38.1, 36.5, 36.5, 38.2, 37.6, 37.2, 37.9, 36.6, 37.9, 36.7, 37.8, 37.9, 36.5, 38.1, 37.2, 36.9, 37.4, 36.4, 36.0, 38.9, 37.1, 37.7, 37.6, 36.7, 37.5, 36.3, 38.3, 36.1, 37.2, 38.9, 36.8, 36.5, 37.3, 37.9, 36.2, 37.7, 38.4, 38.4, 37.6, 37.6, 38.3, 38.1, 36.4, 38.0, 36.5, 37.3, 36.7, 38.2, 37.1, 36.8, 36.3, 37.0, 36.2, 37.7, 38.6, 38.5, 38.0, 38.9, 37.9, 36.9, 38.8, 38.7, 36.4, 38.5, 37.2, 39.0, 37.1, 38.5, 36.6, 36.5, 36.5, 37.6, 37.7, 37.1, 38.5, 36.1, 38.8, 36.7, 38.5, 37.8, 37.2, 38.7, 37.6, 38.9, 36.8, 38.4, 36.6, 36.7, 38.0, 36.2, 37.6, 37.4, 36.4, 37.4, 36.9, 39.0, 38.1, 36.3, 36.6, 36.4, 37.3, 37.0, 36.8, 38.8, 36.1, 37.2, 36.5, 38.0, 36.1, 38.4, 38.5, 38.4, 36.7, 37.9, 36.3, 38.4, 36.3, 37.6, 36.7, 36.9, 37.7, 37.9, 36.5, 37.7, 38.3, 39.0, 39.0, 37.8, 38.1, 37.8, 38.4, 37.1, 38.6, 37.5, 38.0, 36.6, 36.5, 36.7, 38.6, 36.9, 37.3, 36.4, 38.2, 37.3, 37.6, 36.6, 36.8, 37.6, 37.3, 36.7, 36.4, 38.5, 38.0, 36.8, 38.8, 38.8, 37.4, 38.6, 37.4, 36.8, 37.2, 36.0, 37.8, 36.1, 37.6, 37.2, 38.4, 37.1, 36.5, 36.6, 37.9, 39.0, 37.0, 36.8, 36.2, 36.2, 38.6, 36.7, 38.6, 37.6, 37.8, 37.7, 37.4, 36.1, 36.1, 36.1, 36.9, 37.3, 36.8, 38.3, 38.6, 39.0, 37.9, 36.5, 36.8, 37.3, 37.6, 36.1, 36.9, 38.6, 37.2, 38.8, 36.5, 37.8, 36.7, 36.3, 38.2, 38.7, 37.8, 37.4, 38.6, 37.5, 36.8, 38.0, 37.7, 38.9, 36.9, 38.3, 37.5, 37.5, 36.7, 36.2, 36.4, 36.4, 38.5, 38.5, 36.8, 37.1, 37.3, 36.7, 38.3, 36.0, 36.1, 37.7, 37.2, 38.6, 37.2, 37.4, 38.6, 37.3, 36.5, 38.0, 37.3, 38.9, 38.0, 37.4, 38.7, 37.9, 38.2, 38.1, 37.2, 38.6, 37.9, 38.0, 37.3, 37.4, 38.5, 37.9, 37.7, 38.7, 36.6, 38.6, 39.0, 36.5, 37.8, 38.6, 36.3, 37.3, 36.8, 37.6, 37.9, 36.6, 37.8, 37.5, 36.9, 37.8, 38.9, 36.9, 38.6, 38.7, 37.7, 36.5, 37.8, 36.6, 38.7, 38.7, 38.2, 38.3, 36.0, 36.2, 37.8, 37.5, 36.3, 36.3, 36.8, 38.5, 38.7, 37.9, 37.9, 36.8, 37.3, 37.2, 37.1, 38.3, 36.6, 36.1, 37.1, 36.0, 38.7, 36.0, 38.5, 36.1, 37.9, 38.5, 38.7, 36.7, 37.0, 38.6, 37.4, 37.2, 38.1, 36.2, 37.3, 37.1, 36.2, 38.7, 38.9, 37.2, 37.2, 37.1, 38.7, 37.1, 38.4, 38.9, 36.5, 36.8, 38.2, 38.6, 37.3, 37.7, 38.2, 38.8, 36.7, 36.5, 36.1, 38.8, 38.6, 38.9, 37.9, 38.2, 38.1, 36.7, 38.3, 37.4, 36.5, 38.9, 36.8, 38.5, 37.6, 37.6, 37.3, 37.3, 37.9, 38.0, 38.2, 39.0, 37.0, 38.1, 37.3, 37.1, 37.4, 38.6, 37.2, 37.2, 36.6, 36.9, 36.9, 38.5, 38.7, 36.7, 36.3, 38.1, 37.0, 38.8, 37.7, 36.1, 38.6, 38.9, 38.3, 36.5, 37.4, 37.8, 36.2, 38.8, 36.1, 36.4, 38.5, 37.4, 37.8, 38.8, 38.3, 36.7, 38.2, 38.8, 38.6, 37.3, 36.5, 37.2, 38.3, 38.7, 36.3, 37.6, 37.7, 38.3, 38.4, 37.0, 39.0, 37.7, 36.7, 36.9, 37.9, 36.5, 38.1, 37.3, 36.0, 37.4, 37.0, 36.7, 38.1, 36.9, 39.0, 38.0, 38.7, 36.3, 37.6, 36.2, 38.9, 37.7, 36.1, 38.1, 39.0, 37.5, 38.8, 38.7, 36.5, 36.4, 38.1, 36.0, 38.7, 36.4, 36.0, 37.2, 36.9, 37.4, 36.9, 37.1, 38.0, 38.0, 36.2, 37.4, 36.2, 36.1, 37.5, 38.2, 36.1, 38.4, 38.6, 38.6, 36.2, 36.4, 36.8, 37.1, 38.1, 37.6, 38.0, 37.1, 38.5, 37.6, 36.0, 37.4, 38.2, 36.0, 37.2, 39.0, 38.8, 36.4, 36.9, 37.2, 38.4, 36.4, 36.3, 37.3, 36.4, 36.2, 37.8, 38.1, 37.0, 37.1, 38.4, 36.9, 37.1, 37.9, 37.2, 37.3, 38.4, 38.0, 37.4, 37.1, 37.3, 36.2, 36.7, 36.4, 37.2, 36.8, 38.2, 38.2, 37.3, 37.6, 38.1, 38.4, 36.2, 38.1, 36.8, 38.6, 36.6, 38.9, 36.8, 38.2, 38.1, 38.3, 37.3, 36.9, 37.0, 36.9, 38.5, 38.4, 38.1, 37.5, 37.1, 37.7, 38.5, 36.5, 36.3, 38.3, 37.0, 36.2, 37.3, 37.2, 36.6, 37.8, 38.9, 38.2, 39.0, 38.8, 36.6, 36.4, 37.2, 36.2, 36.3, 37.4, 37.0, 37.5, 38.5, 37.0, 36.9, 36.8, 38.3, 38.0, 38.5, 37.3, 38.2, 38.5, 37.7, 38.4, 36.7, 37.0, 36.3, 36.1, 36.8, 36.8, 38.1, 37.7, 38.1, 37.1, 36.6, 37.9, 36.6, 38.3, 38.8, 37.0, 38.4, 37.6, 38.5, 38.0, 37.6, 37.8, 37.2, 37.5, 37.6, 36.6, 37.8, 36.1, 38.8, 38.0, 37.1, 39.0, 36.9, 38.3, 38.0, 38.7, 38.3, 38.0, 38.4, 37.5, 36.7, 36.3, 38.5, 36.2, 38.0, 37.5, 37.2, 37.5, 38.5, 36.0, 37.4, 37.0, 39.0, 38.8, 38.1, 36.7, 38.8, 37.1, 37.0, 37.9, 36.6, 37.6, 36.7, 37.4, 36.7, 36.5, 38.0, 37.0, 38.7, 38.0, 37.9, 37.8, 36.2, 38.8, 36.6, 38.7, 37.4, 36.8, 36.9, 37.0, 36.9, 36.6, 37.9, 38.5, 37.6, 37.8, 38.0, 38.6, 36.2, 36.1, 37.9, 36.7, 38.4, 38.3, 38.0, 38.3, 38.6, 37.1, 36.6, 36.3, 36.4, 37.6, 38.0, 36.9, 39.0, 37.2, 38.6, 38.4, 38.5, 38.4, 39.0, 37.2, 36.6, 38.4, 37.7, 38.1, 36.7, 38.3, 38.5, 37.9, 37.2, 36.9, 38.8, 37.0, 37.2, 37.6, 36.4, 37.0, 38.2, 37.3, 37.3, 37.5, 37.7, 37.9, 38.7, 38.9, 38.4, 37.4, 37.8, 36.4, 36.9, 36.1, 38.1, 38.2, 38.2, 36.3, 37.5, 38.0, 37.7, 37.7, 37.7, 38.5, 38.5, 36.8, 36.9, 37.7, 38.2, 36.5, 38.3, 36.4, 38.9, 38.4, 36.6, 38.9, 37.2, 37.1, 37.5, 37.5, 36.6, 38.2, 36.3, 38.5, 39.0, 37.0, 38.8, 36.3, 36.5, 37.8, 38.3, 38.6, 37.9, 36.9, 37.4, 37.0, 37.0, 38.3, 37.9, 36.1, 37.5, 38.1, 37.0, 36.9, 38.5, 36.8, 38.1, 38.8, 37.9, 38.6, 37.3, 37.8, 38.5, 36.3, 37.3, 38.0, 36.6, 36.9, 36.1, 36.7, 37.8, 38.4, 37.0, 36.9, 37.2, 38.7, 37.6, 36.6, 37.7, 37.6, 38.3, 36.8, 37.4, 37.6, 37.5, 36.4, 36.2, 37.7, 38.6, 36.1, 36.2, 36.2, 38.3, 38.6, 37.9, 36.8, 36.4, 38.0, 36.3, 37.4, 36.4, 37.7, 36.5, 36.9, 37.9, 38.3, 36.6, 38.1, 36.0, 37.5, 38.9, 38.0, 36.6, 36.8, 38.8, 37.9, 36.8, 37.0, 38.5, 38.8, 38.0, 37.2, 37.4, 36.3, 37.9, 37.6, 37.8, 38.9, 37.0, 38.6, 38.2, 38.1, 36.1, 38.8, 37.6, 36.1, 37.6, 38.2, 38.5, 36.7, 36.6, 38.1, 38.9, 36.2, 38.5, 38.3, 37.0, 37.8, 38.0, 37.4, 38.2, 36.5, 37.8, 37.1, 38.9, 38.5, 36.1, 36.1, 37.4, 36.2, 36.8, 36.5, 37.1, 37.1, 38.4, 38.5, 37.6, 38.7, 37.4, 37.8, 37.2, 38.1, 38.1, 38.6, 37.2, 37.2, 36.2, 38.7, 36.4, 37.4, 38.7, 38.2, 36.2, 38.1, 38.3, 37.2, 39.0, 38.4, 37.4, 36.8, 38.8, 36.4, 38.6, 37.8, 39.0, 36.6, 36.5, 38.1, 36.1, 37.6, 36.6, 37.1, 38.0, 36.7, 38.1, 37.4, 37.2, 36.9, 36.5, 39.0, 39.0, 36.6, 36.9, 38.8, 37.0, 36.5, 38.7, 36.3, 38.8, 36.5, 36.0, 38.2, 38.8, 36.6, 38.4, 38.3, 36.0, 38.9, 37.7, 37.4, 36.8, 37.2, 36.9, 36.6, 38.4, 38.0, 38.1, 36.6, 36.6, 37.9, 38.1, 37.8, 36.4, 38.7, 36.1, 38.1, 36.7, 38.8, 38.4, 38.1, 37.7, 36.7, 38.0, 36.5, 37.2, 37.7, 37.6, 37.7, 37.1, 39.0, 36.1, 37.6, 36.2, 36.2, 37.0, 37.5, 36.1, 37.7, 37.7, 36.8, 37.6, 36.5, 37.5, 38.6, 36.0, 36.3, 38.1, 38.8, 37.6, 36.4, 38.5, 38.1, 37.3, 38.6, 38.3, 36.8, 38.9, 37.2, 39.0, 36.1, 38.4, 36.0, 38.1, 38.5, 38.1, 38.2, 36.4, 36.8, 38.5, 37.0, 37.1, 38.2, 36.1, 37.2, 37.8, 36.5, 36.6, 36.2, 36.9, 37.9, 37.3, 38.4, 36.1, 38.0, 37.5, 37.1, 38.7, 38.6, 36.6, 38.7, 39.0, 38.2, 36.8, 37.3, 37.0, 36.3, 38.1, 36.5, 36.2, 37.5, 36.8, 38.3, 36.4, 36.3, 36.1, 38.2, 38.1, 38.2, 37.6, 38.8, 37.8, 38.3, 36.3, 37.0, 38.9, 37.4, 36.7, 38.0, 38.5, 36.1, 38.6, 36.7, 37.1, 36.1, 38.4, 38.1, 36.7, 37.8, 36.2, 37.8, 36.2, 36.0, 37.4, 38.2, 36.9, 37.3, 37.3, 38.4, 37.8, 39.0, 37.7, 37.1, 37.3, 37.7, 37.5, 36.6, 37.2, 37.8, 38.1, 37.9, 38.7, 38.3, 38.1, 37.3, 36.4, 38.5, 37.7, 38.7, 36.6, 38.9, 38.4, 36.5, 37.7, 37.3, 37.6, 36.4, 37.9, 37.2, 36.4, 36.5, 36.1, 38.0, 36.2, 36.3, 37.4, 36.0, 37.4, 38.6, 37.9, 38.6, 36.4, 37.5, 37.2, 38.2, 36.2, 38.2, 38.6, 37.8, 36.0, 38.4, 36.2, 36.6, 37.0, 37.2, 37.7, 37.3, 38.0, 36.5, 37.4, 38.0, 37.0, 36.2, 38.6, 37.5, 36.2, 37.3, 36.8, 37.7, 38.7, 38.6, 37.9, 36.8, 37.3, 38.9, 37.7, 36.8, 36.6, 39.0, 37.2, 37.7, 37.4, 38.3, 36.4, 36.4, 38.0, 36.2, 37.3, 37.1, 37.2, 38.1, 36.5, 37.9, 37.1, 38.1, 36.6, 38.9, 38.7, 38.3, 37.3, 36.3, 37.4, 37.2, 39.0, 36.3, 37.3, 36.3, 37.4, 38.5, 37.6, 37.5, 38.6, 36.1, 38.8, 37.3, 36.6, 36.2, 37.7, 36.6, 37.2, 38.3, 36.7, 36.3, 37.7, 37.0, 38.2, 37.3, 36.5, 37.4, 38.1, 36.1, 36.3, 36.6, 36.7, 39.0, 37.3, 36.9, 38.5, 38.2, 36.9, 37.0, 37.2, 38.8, 38.3, 36.7, 36.2, 36.7, 37.3, 37.4, 38.4, 37.3, 38.3, 38.2, 37.6, 36.3, 36.4, 37.7, 36.7, 37.6, 37.7, 37.6, 38.9, 37.8, 38.0, 37.7, 38.7, 36.8, 36.9, 36.7, 38.4, 36.2, 38.9, 36.2, 38.2, 37.8, 37.5, 36.6, 37.2, 36.5, 38.7, 36.6, 38.8, 37.7, 39.0, 38.5, 37.4, 36.1, 38.8, 37.2, 37.6, 38.9, 36.1, 37.4, 37.3, 36.1, 38.2, 38.6, 38.9, 37.0, 37.8, 37.4, 38.0, 37.5, 38.7, 38.4, 36.9, 38.8, 36.1, 36.0, 39.0, 36.7, 36.2, 38.8, 36.8, 37.1, 36.9, 38.6, 37.3, 37.2, 36.5, 38.3, 38.4, 37.9, 36.9, 36.7, 37.1, 38.3, 37.1, 37.6, 37.0, 36.4, 36.0, 38.7, 38.5, 38.1, 38.9, 38.5, 36.1, 36.9, 38.2, 36.5, 36.1, 37.9, 38.2, 37.6, 36.1, 37.6, 37.4, 37.5, 38.0, 37.4, 38.5, 37.2, 38.6, 37.8, 38.5, 37.0, 38.4, 36.6, 37.7, 36.6, 36.1, 36.3, 36.9, 36.7, 39.0, 36.1, 38.8, 38.5, 38.0, 38.8, 38.5, 37.0, 36.3, 37.4, 36.1, 36.5, 38.2, 36.7, 37.9, 37.0, 39.0, 36.6, 37.5, 38.9, 36.9, 38.5, 37.7, 37.1, 36.5, 38.6, 39.0, 36.1, 37.5, 36.3, 38.7, 37.5, 37.9, 39.0, 38.5, 37.2, 37.5, 36.5, 37.7, 37.2, 36.3, 38.0, 38.6, 36.7, 38.5, 37.2, 38.6, 36.3, 38.8, 38.0, 37.8, 37.7, 36.2, 38.8, 36.0, 37.3, 37.3, 36.3, 38.8, 37.7, 37.7, 38.2, 38.9, 36.2, 38.2, 36.6, 38.5, 37.0, 38.1, 36.2, 39.0, 37.3, 36.3, 36.4, 37.4, 38.5, 38.4, 38.3, 36.9, 36.8, 36.4, 36.9, 38.6, 37.2, 36.0, 37.4, 37.7, 36.2, 38.7, 38.3, 37.4, 37.6, 36.8, 37.6, 36.9, 38.0, 38.0, 37.3, 36.8, 37.8, 37.6, 38.8, 36.1, 37.1, 38.8, 36.4, 36.5, 36.9, 36.5, 38.4, 36.7, 38.3, 38.4, 38.2, 38.4, 37.7, 36.4, 36.4, 36.4, 36.6, 38.7, 36.6, 36.2, 37.0, 37.4, 38.7, 38.4, 38.7, 37.3, 38.8, 38.9, 36.9, 38.7, 37.7, 37.5, 37.7, 36.9, 38.9, 38.1, 36.1, 38.7, 38.9, 38.8, 38.8, 37.8, 38.3, 38.6, 37.1, 38.0, 37.6, 38.6, 38.0, 36.9, 37.7, 36.6, 36.8, 36.2, 38.8, 36.4, 38.2, 36.5, 39.0, 38.1, 36.1, 37.2, 36.9, 37.9, 38.6, 38.7, 38.5, 37.1, 38.2, 37.0, 37.3, 38.8, 38.7, 38.3, 37.4, 37.1, 38.0, 37.6, 38.9, 36.7, 37.6, 37.1, 37.4, 37.2, 37.2, 36.4, 37.5, 37.9, 37.5, 38.3, 38.8, 38.9, 36.9, 37.2, 37.9, 38.2, 37.9, 36.3, 36.2, 37.9, 38.0, 38.3, 38.3, 37.6, 36.0, 37.3, 38.4, 36.2, 37.6, 36.6, 37.5, 37.1, 36.4, 38.9, 37.6, 37.2, 37.8, 37.9, 38.6, 36.8, 36.1, 39.0, 38.9, 36.4, 37.6, 36.5, 38.8, 36.7, 37.1, 38.1, 37.2, 36.3, 36.7, 38.8, 36.3, 37.7, 37.8, 36.5, 36.7, 38.2, 36.7, 38.0, 37.6, 38.2, 36.2, 36.0, 37.7, 37.9, 37.7, 36.2, 37.0, 36.7, 38.8, 37.4, 38.4, 38.0, 38.4, 38.6, 37.2, 38.0, 37.0, 38.4, 38.4, 37.8, 38.7, 36.7, 36.9, 37.4, 36.1, 38.4, 38.1, 36.4, 37.0, 37.6, 36.6, 38.0, 37.5, 39.0, 38.5, 36.2, 37.7, 38.0, 36.1, 37.3, 37.2, 36.7, 38.8, 37.9, 37.7, 36.2, 37.1, 37.0, 37.6, 36.9, 36.7, 37.0, 36.8, 37.3, 37.8, 37.0, 38.8, 37.9, 38.5, 36.2, 36.4, 38.1, 37.1, 38.4, 38.3, 38.9, 37.7, 38.9, 38.7, 37.7, 36.7, 37.3, 38.7, 37.8, 38.5, 37.4, 38.0, 36.2, 38.3, 38.7, 38.6, 36.6, 38.5, 38.2, 37.5, 38.2, 37.4, 38.1, 38.4, 37.7, 37.7, 38.8, 37.1, 38.9, 38.1, 36.1, 36.6, 37.9, 38.2, 36.8, 36.4, 37.4, 38.5, 37.7, 37.6, 38.5, 38.0, 36.5, 38.0, 36.8, 38.7, 36.8, 37.7, 37.5, 37.1, 36.6, 38.4, 38.3, 37.7, 36.2, 37.6, 38.6, 37.7, 36.9, 36.4, 36.4, 36.3, 37.1, 36.5, 38.4, 39.0, 36.3, 36.5, 37.0, 38.5, 36.9, 36.5, 37.7, 38.9, 37.1, 37.4, 37.7, 37.1, 38.8, 36.0, 36.6, 38.5, 36.5, 37.1, 36.5, 36.3, 36.1, 38.3, 38.7, 37.4, 38.5, 38.9, 36.3, 36.8, 37.8, 37.5, 38.9, 36.5, 37.0, 38.2, 37.8, 37.7, 38.6, 37.1, 36.7, 38.9, 36.1, 38.6, 37.7, 37.3, 36.9, 37.7, 37.6, 37.2, 37.3, 37.5, 36.3, 37.1, 37.4, 38.6, 36.7, 38.8, 37.4, 36.9, 37.4, 37.8, 37.2, 38.8, 36.7, 37.7, 38.0, 36.7, 36.7, 37.7, 36.6, 39.0, 37.8, 37.9, 36.4, 38.8, 37.0, 37.2, 37.0, 38.5, 37.7, 37.6, 38.8, 38.5, 37.1, 38.0, 36.3, 37.7, 36.0, 36.6, 38.3, 36.9, 36.9, 37.0, 37.9, 38.9, 37.6, 38.7, 38.4, 37.8, 37.7, 36.7, 39.0, 37.7, 36.1, 37.9, 38.4, 36.0, 36.1, 37.5, 38.1, 36.1, 38.5, 37.4, 37.0, 36.4, 37.2, 36.4, 36.5, 38.0, 37.4, 38.1, 37.9, 37.4, 38.8, 38.4, 38.9, 36.3, 38.5, 36.8, 36.2, 37.6, 38.5, 37.4, 36.3, 37.5, 37.3, 38.1, 37.5, 37.2, 37.2, 38.0, 38.3, 38.6, 37.5, 38.0, 37.0, 36.1, 38.5, 37.0, 37.8, 36.5, 38.5, 36.5, 36.9, 36.2, 37.3, 36.7, 37.8, 38.6, 36.0, 37.2, 38.5, 36.4, 37.2, 37.5, 36.6, 38.5, 38.3, 37.0, 37.9, 36.5, 37.9, 36.2, 36.3, 36.7, 37.6, 38.9, 38.9, 36.4, 36.3, 37.6, 36.1, 37.2, 36.9, 38.2, 37.0, 37.4, 39.0, 37.6, 37.3, 37.9, 37.7, 36.6, 38.6, 37.1, 36.2, 36.5, 37.9, 36.3, 38.7, 37.4, 36.8, 36.4, 37.6, 37.1, 36.6, 37.9, 37.0, 37.9, 36.4, 37.3, 37.3, 38.4, 37.5, 37.7, 37.6, 37.3, 36.2, 38.3, 37.8, 36.9, 36.8, 37.2, 38.6, 37.7, 36.6, 37.1, 37.3, 37.2, 37.6, 37.2, 37.1, 37.8, 36.9, 36.5, 38.6, 37.7, 37.4, 37.7, 36.9, 38.1, 37.4, 38.6, 38.7, 38.3, 36.4, 37.7, 36.3, 38.8, 37.1, 38.3, 36.5, 37.3, 37.7, 38.2, 37.6, 37.2, 38.6, 37.2, 38.9, 38.3, 36.7, 38.8, 38.3, 36.9, 37.7, 38.4, 38.8, 36.0, 36.7, 36.3, 36.4, 38.1, 37.4, 36.6, 38.9, 36.6, 36.4, 38.8, 37.0, 37.4, 37.7, 36.4, 37.8, 37.8, 39.0, 37.0, 36.1, 38.5, 37.4, 37.3, 38.6, 37.6, 38.8, 37.3, 38.9, 37.8, 37.5, 38.7, 37.4, 37.8, 37.1, 36.1, 38.7, 37.6, 38.7, 36.3, 36.4, 37.1, 36.1, 36.6, 37.6, 36.3, 37.1, 38.3, 37.5, 36.2, 38.3, 37.0, 37.8, 38.6, 36.6, 38.9, 37.0, 38.3, 37.2, 36.6, 36.5, 38.7, 38.6, 38.5, 38.4, 37.1, 38.8, 38.7, 37.6, 38.1, 36.8, 37.6, 38.5, 36.1, 36.9, 36.8, 36.4, 36.4, 37.7, 37.5, 38.3, 38.8, 38.4, 36.9, 37.4, 36.0, 36.5, 38.5, 37.1, 38.3, 37.1, 36.8, 37.5, 36.4, 38.5, 38.1, 36.3, 36.2, 36.2, 37.8, 38.3, 37.7, 38.3, 37.0, 38.1, 36.8, 38.9, 36.8, 37.0, 38.6, 37.7, 36.3, 37.5, 37.5, 36.8, 37.0, 36.3, 37.3, 38.0, 37.7, 36.9, 38.7, 38.2, 38.0, 37.4, 38.9, 36.6, 38.7, 36.2, 37.0, 36.7, 38.8, 36.3, 36.3, 36.8, 36.3, 38.5, 36.1, 37.9, 37.7, 39.0, 37.8, 36.8, 36.9, 37.5, 38.3, 37.5, 36.8, 38.9, 36.5, 36.1, 38.7, 38.8, 36.8, 36.5, 36.3, 36.9, 37.4, 36.2, 38.5, 38.6, 38.6, 38.1, 38.0, 38.7, 38.3, 38.5, 36.9, 37.8, 37.7, 38.5, 39.0, 38.1, 38.0, 36.8, 36.8, 37.4, 37.4, 36.2, 36.8, 37.1, 37.9, 37.9, 37.0, 38.9, 36.3, 36.3, 38.8, 38.3, 36.2, 37.2, 36.5, 36.2, 38.8, 36.3, 37.9, 36.6, 38.2, 36.5, 37.7, 37.8, 36.5, 37.4, 37.2, 36.2, 36.5, 36.9, 37.0, 36.0, 36.2, 38.9, 38.3, 38.0, 37.5, 39.0, 36.9, 37.0, 36.6, 38.7, 36.6, 38.8, 37.2, 36.9, 38.6, 36.4, 36.1, 37.4, 37.0, 36.8, 36.3, 37.6, 37.0, 37.9, 37.4, 37.7, 37.1, 36.9, 37.5, 38.4, 38.5, 37.2, 36.5, 37.1, 37.3, 37.7, 38.0, 37.2, 36.7, 36.6, 37.5, 38.9, 36.0, 37.8, 38.4, 36.4, 38.7, 36.2, 36.1, 37.3, 37.4, 38.0, 38.4, 38.5, 38.4, 37.2, 37.3, 36.7, 36.7, 36.1, 37.0, 38.8, 37.0, 38.9, 36.6, 36.6, 37.6, 38.5, 37.3, 37.4, 36.7, 38.6, 39.0, 38.2, 36.8, 37.9, 38.7, 36.3, 36.0, 36.3, 37.1, 38.1, 39.0, 37.8, 36.9, 39.0, 38.4, 38.9, 36.6, 36.2, 37.4, 37.7, 38.8, 38.2, 38.9, 37.5, 36.6, 37.5, 37.5, 36.5, 36.6, 36.9, 38.0, 36.6, 36.2, 36.9, 37.6, 38.0, 37.3, 36.2, 38.2, 36.2, 37.5, 37.8, 36.9, 37.0, 38.5, 37.5, 37.2, 38.3, 38.3, 37.5, 38.8, 38.7, 37.6, 37.1, 36.7, 36.1, 38.9, 37.4, 38.3, 37.2, 36.6, 37.4, 36.3, 36.2, 38.5, 37.8, 36.3, 36.3, 36.9, 37.7, 38.0, 37.4, 37.9, 36.4, 37.8, 36.1, 38.5, 36.7, 37.2, 38.6, 39.0, 37.8, 38.7, 37.9, 36.2, 36.1, 38.4, 38.7, 37.4, 36.7, 38.5, 38.4, 37.4, 38.3, 38.1, 36.5, 38.4, 38.6, 37.1, 37.0, 38.9, 36.3, 36.3, 37.1, 38.5, 36.6, 38.3, 38.2, 37.6, 38.2, 36.5, 36.6, 36.1, 36.3, 39.0, 37.7, 36.4, 38.1, 38.1, 38.3, 37.1, 37.6, 37.8, 38.2, 36.3, 38.2, 37.9, 36.4, 38.7, 36.6, 38.0, 36.5, 39.0, 38.0, 38.2, 36.3, 36.6, 38.9, 36.4, 38.1, 38.5, 37.0, 38.2, 37.1, 38.5, 38.1, 36.9, 38.6, 36.8, 36.9, 38.3, 37.0, 36.1, 38.6, 38.8, 38.0, 38.8, 38.0, 38.1, 38.6, 37.5, 37.2, 38.6, 37.4, 38.9, 37.6, 38.2, 37.0, 37.0, 37.7, 38.3, 38.5, 37.7, 38.6, 36.9, 37.9, 38.8, 37.3, 36.3, 37.3, 37.0, 36.6, 37.2, 38.9, 37.6, 38.3, 37.5, 36.6, 36.5, 38.7, 37.6, 38.9, 36.1, 36.7, 38.3, 36.9, 37.4, 36.8, 36.0, 37.8, 36.4, 36.2, 38.9, 37.5, 38.6, 37.5, 37.8, 38.7, 37.5, 37.6, 37.6, 37.5, 36.7, 38.4, 36.6, 38.2, 36.2, 37.1, 38.3, 37.4, 37.2, 36.8, 37.6, 37.6, 37.9, 38.1, 37.0, 38.9, 37.6, 36.2, 38.6, 38.5, 38.5, 38.0, 38.4, 37.6, 38.2, 38.7, 39.0, 37.0, 38.3, 37.3, 37.6, 36.9, 38.9, 37.3, 37.5, 37.8, 38.0, 36.9, 37.7, 38.6, 36.2, 38.2, 38.1, 37.3, 38.7, 38.1, 37.1, 37.6, 36.4, 36.8, 37.9, 36.5, 36.2, 36.3, 36.9, 37.8, 36.1, 37.2, 37.2, 38.8, 37.3, 38.8, 36.8, 37.1, 38.4, 37.9, 37.5, 38.8, 38.5, 37.9, 36.9, 38.5, 38.4, 37.5, 36.2, 36.8, 37.0, 38.5, 37.3, 37.4, 36.4, 36.3, 38.6, 36.5, 37.8, 37.1, 37.3, 37.6, 37.9, 38.4, 38.3, 37.3, 37.7, 38.6, 37.3, 38.2, 38.0, 37.2, 36.3, 36.8, 38.9, 36.8, 36.3, 36.4, 36.8, 36.5, 38.5, 36.8, 37.8, 38.3, 38.8, 38.3, 36.7, 38.5, 37.5, 36.2, 39.0, 38.1, 37.9, 36.9, 38.2, 36.3, 37.8, 37.8, 37.7, 38.0, 36.9, 37.7, 38.8, 39.0, 38.2, 36.9, 37.4, 37.4, 38.2, 36.4, 36.5, 36.4, 37.6, 38.4, 36.8, 36.8, 37.7, 39.0, 37.6, 38.8, 37.5, 37.6, 37.3, 38.0, 37.7, 38.4, 38.0, 37.9, 38.6, 37.7, 38.1, 37.4, 37.2, 38.7, 37.3, 38.2, 37.6, 36.1, 37.5, 38.2, 38.8, 37.4, 37.8, 37.5, 37.8, 37.9, 38.4, 36.4, 38.8, 38.3, 38.6, 37.8, 37.8, 37.0, 36.9, 38.0, 39.0, 37.3, 37.9, 37.2, 36.3, 37.6, 37.2, 37.2, 36.1, 38.8, 37.6, 36.7, 38.7, 37.3, 38.6, 38.6, 36.2, 36.0, 37.4, 38.6, 36.0, 36.4, 37.7, 38.9, 37.1, 37.7, 38.3, 38.1, 37.2, 38.1, 37.0, 38.0, 36.1, 37.0, 39.0, 38.1, 38.1, 37.9, 36.5, 36.1, 38.0, 36.4, 38.4, 38.4, 38.6, 38.8, 36.3, 36.6, 38.5, 38.7, 37.1, 37.9, 36.8, 38.5, 37.5, 36.6, 36.5, 37.7, 38.0, 38.0, 37.6, 37.4, 37.9, 36.1, 37.6, 36.8, 37.7, 38.7, 38.0, 36.7, 38.0, 36.3, 38.4, 38.9, 37.4, 36.1, 37.2, 38.1, 38.4, 36.6, 37.4, 36.3, 37.7, 37.4, 38.1, 36.7, 37.9, 38.0, 38.8, 38.9, 38.9, 38.4, 37.3, 38.4, 37.6, 38.5, 38.7, 38.1, 37.1, 38.1, 36.7, 36.8, 36.2, 37.7, 38.4, 37.9, 37.8, 38.7, 36.8, 38.0, 36.9, 37.2, 38.8, 38.6, 36.8, 36.1, 38.8, 38.7, 36.3, 36.3, 36.6, 36.8, 38.8, 38.6, 38.5, 36.2, 38.5, 36.8, 38.6, 39.0, 37.2, 36.7, 36.9, 38.9, 37.6, 38.9, 37.0, 36.9, 36.9, 37.9, 37.6, 36.3, 37.7, 36.8, 37.8, 38.3, 36.5, 36.0, 37.5, 38.1, 36.7, 36.0, 37.2, 36.8, 36.9, 38.4, 36.3, 38.5, 37.2, 36.8, 38.5, 38.8, 39.0, 38.7, 37.2, 38.2, 38.8, 37.9, 38.4, 36.6, 36.1, 37.2, 37.0, 36.9, 36.7, 38.1, 36.2, 38.2, 36.6, 36.5, 36.1, 37.0, 36.3, 38.7, 38.6, 38.0, 37.3, 38.7, 37.1, 37.3, 38.3, 37.5, 37.0, 37.4, 39.0, 36.2, 38.0, 37.0, 36.6, 38.2, 36.4, 37.2, 37.3, 38.5, 38.1, 38.0, 36.1, 37.5, 36.4, 37.7, 37.8, 36.0, 36.8, 36.9, 36.5, 37.8, 37.0, 37.8, 38.4, 38.5, 36.2, 37.2, 36.8, 37.7, 37.9, 38.6, 37.7, 36.7, 37.3, 37.1, 36.9, 36.5, 38.2, 37.9, 36.9, 38.8, 38.2, 38.6, 37.4, 36.6, 36.8, 37.5, 36.6, 37.2, 38.2, 38.0, 36.5, 38.5, 37.5, 38.6, 37.0, 37.4, 38.4, 37.1, 36.7, 37.5, 38.2, 38.4, 36.2, 37.2, 37.5, 38.7, 36.2, 38.3, 38.6, 36.9, 38.3, 36.9, 39.0, 37.1, 37.7, 36.4, 36.2, 36.2, 38.6, 37.6, 36.9, 38.1, 37.2, 36.6, 38.9, 38.2, 37.4, 37.5, 37.0, 36.9, 37.5, 37.0, 37.6, 36.2, 36.4, 37.7, 37.3, 37.2, 38.4, 38.9, 36.2, 38.3, 38.4, 37.5, 36.9, 36.4, 36.2, 38.4, 36.5, 37.3, 37.1, 36.8, 36.9, 36.5, 36.0, 36.9, 37.3, 38.8, 36.2, 37.6, 38.8, 38.0, 36.2, 36.2, 37.0, 36.4, 36.4, 38.2, 36.2, 38.7, 37.4, 36.9, 38.7, 36.3, 38.4, 38.0, 37.5, 37.8, 38.4, 37.0, 36.6, 37.5, 37.2, 37.2, 38.1, 36.7, 38.5, 36.1, 38.6, 38.3, 38.8, 36.8, 38.6, 36.7, 36.6, 38.9, 37.7, 37.0, 38.7, 38.4, 37.7, 37.4, 38.9, 37.9, 36.0, 38.3, 38.4, 37.8, 38.1, 36.1, 37.0, 37.4, 36.8, 38.3, 38.4, 37.9, 37.7, 37.5, 36.6, 36.7, 37.2, 38.0, 36.8, 36.8, 36.7, 38.6, 38.1, 38.8, 37.9, 36.3, 37.3, 36.3, 37.3, 38.5, 38.1, 37.2, 37.3, 38.3, 37.3, 38.1, 38.2, 38.7, 38.3, 37.2, 37.3, 36.7, 36.4, 37.0, 38.5, 37.1, 36.7, 38.1, 36.2, 38.4, 37.6, 37.4, 38.8, 37.6, 36.8, 36.6, 36.6, 37.3, 36.8, 38.7, 38.2, 37.1, 36.8, 38.7, 36.0, 39.0, 37.7, 37.6, 38.2, 37.9, 38.6, 37.0, 37.7, 37.1, 37.3, 38.5, 36.8, 37.2, 36.5, 36.2, 36.0, 36.3, 38.0, 37.2, 36.1, 38.6, 37.2, 36.6, 37.6, 38.0, 38.1, 37.0, 38.9, 36.6, 38.3, 36.9, 36.6, 38.2, 38.6, 37.2, 36.2, 37.8, 37.6, 38.6, 37.1, 38.1, 36.7, 36.1, 38.0, 37.3, 36.5, 37.4, 38.2, 37.5, 36.6, 37.4, 37.1, 37.8, 36.7, 38.7, 37.2, 37.9, 37.9, 37.0, 38.0, 38.0, 38.6, 37.7, 36.4, 37.9, 36.1, 37.1, 37.9, 37.4, 37.0, 38.6, 38.4, 36.9, 38.8, 38.6, 37.4, 36.9, 36.4, 38.9, 38.9, 36.9, 36.2, 37.1, 36.6, 37.9, 38.9, 36.5, 38.5, 38.3, 36.9, 36.5, 38.3, 36.2, 37.5, 37.7, 38.2, 37.7, 37.9, 36.7, 36.3, 37.5, 37.1, 37.9, 37.5, 38.5, 36.5, 37.5, 36.8, 37.0, 38.7, 37.5, 37.1, 38.7, 36.8, 38.8, 36.8, 38.5, 36.5, 37.4, 37.2, 37.8, 37.3, 38.7, 37.9, 37.4, 37.9, 38.5, 37.2, 36.7, 38.7, 36.6, 38.2, 37.3, 37.3, 36.2, 38.5, 37.7, 38.2, 37.3, 36.0, 38.7, 38.5, 36.1, 38.1, 38.5, 36.4, 36.8, 36.7, 38.4, 38.2, 38.5, 37.9, 38.3, 38.6, 37.1, 39.0, 38.6, 36.9, 36.4, 38.1, 37.7, 36.8, 36.8, 36.4, 37.3, 37.2, 36.8, 38.3, 38.5, 37.5, 36.1, 36.3, 36.5, 36.9, 38.6, 36.9, 38.8, 37.5, 38.5, 36.3, 36.2, 38.0, 38.8, 38.4, 38.3, 38.7, 36.5, 37.7, 38.5, 38.9, 37.4, 37.0, 37.8, 37.3, 37.1, 37.8, 36.9, 38.4, 37.4, 36.8, 38.1, 38.4, 36.7, 38.7, 36.2, 38.1, 37.0, 37.9, 38.1, 37.1, 36.7, 39.0, 37.0, 37.3, 38.3, 38.2, 37.2, 37.4, 36.1, 37.0, 38.6, 36.1, 37.4, 37.4, 37.6, 37.5, 36.9, 37.2, 36.2, 38.2, 36.0, 38.6, 38.4, 38.6, 37.4, 37.5, 38.4, 38.0, 38.1, 36.4, 36.4, 38.5, 38.3, 36.9, 37.0, 37.7, 36.2, 36.5, 36.6, 36.2, 37.4, 38.3, 38.0, 38.3, 38.4, 36.7, 36.4, 37.3, 37.3, 37.8, 37.6, 38.8, 37.7, 37.7, 37.5, 37.9, 36.0, 38.0, 36.7, 37.5, 36.7, 37.6, 38.0, 36.1, 37.7, 38.6, 36.8, 36.5, 37.3, 36.1, 36.7, 36.9, 37.7, 37.3, 38.9, 36.4, 38.6, 37.3, 36.9, 38.8, 36.1, 38.3, 37.4, 36.7, 38.9, 38.3, 37.1, 38.4, 37.0, 36.3, 38.1, 38.5, 37.6, 36.1, 36.9, 37.6, 38.8, 37.8, 37.5, 36.3, 37.5, 37.0, 36.4, 37.7, 36.3, 38.9, 36.8, 37.0, 39.0, 38.0, 38.5, 36.3, 37.5, 36.9, 38.1, 36.2, 38.1, 38.1, 38.0, 36.2, 38.5, 38.5, 36.5, 37.5, 37.0, 36.3, 36.6, 38.9, 38.3, 36.8, 36.7, 36.5, 36.9, 38.9, 37.1, 38.4, 38.8, 36.4, 36.8, 36.7, 37.5, 37.3, 37.6, 36.1, 36.7, 38.5, 38.3, 37.4, 36.9, 39.0, 37.1, 38.1, 38.8, 36.4, 37.3, 38.5, 36.6, 36.8, 36.6, 38.6, 37.3, 37.5, 38.6, 37.8, 36.0, 38.7, 38.2, 38.2, 37.4, 36.3, 36.0, 36.8, 36.8, 38.4, 37.8, 38.9, 36.9, 38.4, 37.2, 36.3, 37.2, 37.2, 37.0, 36.9, 36.5, 36.9, 38.0, 36.2, 38.5, 36.8, 38.9, 38.0, 38.2, 36.2, 36.5, 38.6, 38.8, 38.4, 36.4, 36.9, 38.3, 36.4, 38.5, 37.0, 37.6, 36.3, 36.6, 36.4, 38.7, 37.6, 38.4, 38.0, 37.2, 36.3, 37.7, 38.4, 38.0, 36.0, 37.1, 38.9, 36.8, 37.5, 36.2, 36.3, 37.0, 37.6, 39.0, 37.7, 37.9, 37.7, 37.8, 36.8, 36.9, 37.3, 39.0, 36.9, 38.5, 38.7, 36.7, 38.2, 37.1, 36.6, 38.1, 37.5, 37.1, 38.0, 38.9, 38.2, 38.8, 38.2, 36.4, 38.6, 37.8, 37.8, 37.6, 38.7, 36.2, 38.8, 36.1, 38.2, 37.0, 36.9, 38.0, 36.4, 37.7, 36.5, 36.7, 37.5, 37.1, 37.1, 37.3, 36.3, 37.1, 37.4, 38.6, 37.5, 38.9, 36.2, 36.5, 38.6, 38.7, 37.6, 37.0, 38.1, 38.7, 37.0, 37.4, 37.4, 38.7, 38.5, 36.4, 37.2, 38.1, 37.6, 37.9, 37.0, 37.9, 36.1, 38.1, 37.2, 37.0, 38.0, 38.4, 36.8, 36.5, 38.8, 38.8, 36.5, 38.5, 36.3, 38.3, 38.6, 38.8, 38.9, 36.8, 37.8, 36.8, 38.1, 36.1, 38.9, 38.9, 38.3, 37.2, 36.6, 38.4, 38.2, 38.0, 37.6, 38.7, 37.7, 36.6, 38.6, 38.5, 38.4, 36.1, 37.5, 37.5, 36.9, 36.7, 36.2, 36.6, 38.2, 37.7, 37.1, 37.4, 37.3, 37.0, 37.4, 36.8, 37.4, 38.3, 38.7, 38.3, 37.5, 36.1, 37.3, 36.6, 38.9, 37.5, 37.2, 36.8, 36.9, 37.8, 37.1, 38.3, 37.8, 37.5, 37.4, 36.9, 37.0, 36.7, 37.2, 37.8, 37.0, 37.4, 36.7, 38.2, 37.5, 38.2, 39.0, 37.5, 38.0, 38.5, 37.1, 38.0, 36.4, 36.2, 37.3, 37.3, 38.2, 38.9, 37.2, 37.3, 37.8, 37.4, 37.7, 36.5, 36.1, 36.5, 37.0, 38.8, 36.9, 38.7, 38.6, 36.1, 36.5, 36.2, 36.5, 37.8, 38.2, 36.3, 38.1, 37.7, 37.4, 38.8, 36.5, 38.7, 38.7, 37.6, 38.5, 38.2, 37.1, 37.1, 36.3, 37.8, 36.6, 38.9, 36.3, 38.1, 37.7, 36.4, 36.7, 37.8, 38.4, 37.1, 38.4, 36.6, 37.3, 36.0, 36.9, 38.9, 38.2, 38.4, 37.8, 36.3, 37.3, 36.3, 38.2, 37.0, 37.9, 38.6, 37.5, 38.9, 36.9, 36.9, 37.0, 36.5, 38.5, 36.5, 37.9, 37.2, 36.4, 36.2, 36.0, 36.0, 37.5, 36.5, 37.7, 36.4, 36.3, 37.0, 37.5, 36.3, 36.5, 38.6, 37.9, 36.6, 38.4, 36.2, 37.7, 39.0, 36.6, 37.0, 37.3, 38.5, 38.9, 37.8, 36.5, 36.0, 38.5, 37.0, 36.6, 37.7, 36.1, 36.1, 36.6, 36.9, 37.2, 36.6, 36.4, 39.0, 37.1, 36.3, 37.2, 37.3, 37.5, 39.0, 38.5, 36.4, 36.6, 37.8, 38.4, 37.3, 37.1, 36.4, 36.2, 36.6, 37.5, 38.3, 37.5, 37.9, 37.9, 38.0, 38.3, 36.7, 36.5, 37.9, 36.7, 36.6, 36.9, 37.3, 38.9, 36.5, 36.7, 36.9, 39.0, 37.7, 37.6, 38.6, 36.9, 39.0, 37.5, 36.6, 39.0, 37.6, 38.2, 37.2, 38.2, 38.9, 36.5, 36.9, 37.2, 38.7, 38.1, 36.7, 36.0, 37.7, 37.7, 37.0, 38.6, 36.9, 36.8, 37.4, 36.7, 37.5, 36.8, 38.8, 37.5, 37.0, 37.5, 38.2, 38.4, 36.3, 38.7, 36.7, 36.9, 38.1, 36.6, 37.7, 37.2, 38.6, 38.0, 38.0, 37.4, 38.6, 37.5, 36.4, 37.3, 37.7, 36.9, 36.3, 38.8, 36.0, 38.4, 38.1, 38.9, 38.9, 38.4, 37.8, 37.1, 37.6, 36.7, 36.5, 37.0, 36.6, 37.3, 38.5, 38.2, 38.8, 37.1, 38.8, 38.1, 38.5, 38.8, 36.3, 37.5, 38.7, 36.5, 38.8, 37.7, 36.3, 36.7, 36.1, 36.9, 36.5, 38.5, 37.2, 38.9, 37.3, 36.1, 38.6, 37.2, 37.0, 37.9, 36.3, 36.5, 36.5, 37.6, 38.2, 38.4, 37.5, 37.1, 38.0, 36.5, 36.4, 38.9, 36.3, 36.9, 38.6, 37.8, 36.8, 38.0, 36.8, 37.6, 38.1, 36.3, 37.1, 36.8, 36.9, 37.2, 38.0, 38.6, 37.2, 37.4, 37.8, 37.4, 36.6, 38.9, 38.5, 38.5, 37.8, 37.2, 38.1, 38.9, 38.3, 38.2, 37.3, 36.5, 38.2, 39.0, 39.0, 38.7, 38.8, 37.3, 38.1, 39.0, 37.0, 36.6, 37.0, 37.4, 37.0, 36.3, 38.4, 37.7, 39.0, 36.8, 38.3, 37.0, 37.0, 36.6, 36.6, 37.6, 37.0, 38.3, 38.5, 38.2, 37.6, 37.4, 37.4, 38.0, 37.8, 36.8, 37.4, 38.8, 38.8, 36.1, 37.7, 38.7, 37.2, 38.6, 37.7, 37.2, 37.7, 38.7, 38.3, 38.4, 38.9, 36.7, 37.8, 38.6, 37.3, 38.7, 38.2, 37.6, 36.1, 38.8, 37.7, 38.2, 36.5, 37.9, 36.9, 36.5, 38.2, 36.4, 38.1, 36.6, 38.5, 37.6, 37.0, 36.1, 37.4, 38.2, 36.9, 38.0, 37.5, 36.6, 36.6, 36.6, 38.6, 38.6, 38.2, 36.6, 37.7, 37.7, 36.1, 36.9, 37.5, 36.9, 37.4, 36.7, 37.7, 38.2, 38.6, 38.1, 38.5, 38.5, 37.8, 38.8, 38.1, 37.2, 36.5, 38.8, 37.1, 36.5, 37.9, 38.9, 37.4, 38.8, 37.3, 38.0, 36.9, 37.1, 38.3, 38.2, 36.4, 36.8, 38.1, 37.7, 36.1, 37.1, 38.2, 38.1, 37.4, 37.1, 37.6, 39.0, 38.9, 38.6, 36.6, 37.5, 38.2, 36.9, 37.3, 37.0, 37.0, 37.3, 38.5, 38.0, 37.6, 37.7, 38.6, 36.8, 36.4, 36.8, 37.2, 36.4, 37.5, 36.6, 37.6, 37.6, 37.0, 36.1, 36.8, 36.9, 38.7, 37.6, 36.4, 38.6, 36.5, 37.6, 37.6, 38.7, 38.0, 36.3, 37.2, 36.2, 38.4, 38.4, 36.7, 38.7, 36.8, 37.9, 37.7, 37.4, 38.5, 37.5, 38.8, 37.6, 38.5, 37.1, 38.3, 37.1, 38.2, 38.3, 38.8, 36.3, 38.0, 36.2, 36.2, 38.8, 37.6, 37.7, 37.7, 38.1, 36.2, 36.9, 36.6, 38.9, 36.3, 36.4, 38.8, 37.9, 36.5, 36.4, 38.8, 36.9, 36.6, 38.4, 38.9, 36.0, 36.2, 37.2, 38.5, 37.9, 37.7, 36.8, 36.5, 36.7, 36.9, 37.7, 38.7, 37.4, 37.4, 38.9, 38.6, 36.6, 36.3, 37.5, 36.8, 36.3, 37.6, 37.0, 36.3, 36.1, 36.3, 38.0, 39.0, 38.7, 36.5, 36.0, 37.5, 36.9, 36.6, 38.4, 36.5, 37.0, 36.0, 36.7, 38.0, 38.1, 36.4, 38.9, 38.5, 38.3, 36.6, 36.7, 38.5, 37.9, 36.8, 36.9, 38.0, 37.4, 38.5, 38.4, 36.7, 36.7, 39.0, 37.0, 37.5, 37.5, 38.8, 36.1, 38.9, 38.5, 39.0, 37.3, 37.2, 36.2, 38.8, 37.8, 37.3, 38.1, 38.1, 37.4, 38.5, 37.5, 37.8, 37.9, 38.5, 38.7, 38.7, 36.7, 38.6, 37.5, 37.9, 39.0, 39.0, 36.8, 38.5, 36.7, 37.8, 37.2, 37.5, 38.5, 38.6, 38.9, 37.6, 36.6, 38.1, 36.8, 36.6, 38.1, 36.7, 36.9, 36.9, 36.7, 38.3, 37.2, 36.4, 36.2, 36.4, 37.1, 36.9, 36.5, 38.4, 37.0, 37.0, 37.7, 38.9, 36.2, 38.9, 36.1, 38.2, 36.7, 36.5, 37.8, 37.2, 37.1, 37.6, 38.5, 37.0, 38.7, 36.0, 39.0, 38.5, 36.1, 38.7, 38.6, 38.4, 36.7, 36.6, 38.3, 37.1, 36.0, 37.6, 38.6, 36.5, 38.6, 36.5, 37.5, 38.7, 36.2, 37.5, 38.7, 37.5, 38.3, 37.6, 37.4, 37.2, 38.5, 37.4, 36.7, 38.1, 37.6, 38.2, 38.6, 36.1, 36.4, 36.6, 38.6, 36.5, 36.1, 37.8, 37.9, 39.0, 38.2, 37.1, 38.2, 38.5, 37.2, 37.8, 37.7, 36.5, 38.4, 36.4, 37.5, 36.6, 37.1, 37.6, 36.4, 38.2, 37.0, 36.5, 38.6, 37.0, 36.4, 38.3, 38.0, 37.9, 38.0, 36.4, 36.7, 36.0, 37.5, 37.0, 37.3, 36.9, 38.9, 37.4, 38.9, 37.7, 37.0, 38.3, 36.2, 36.9, 38.6, 36.2, 37.6, 36.7, 37.4, 38.9, 38.7, 37.9, 36.1, 38.0, 37.4, 37.0, 38.2, 38.4, 36.4, 38.0, 36.6, 36.9, 38.0, 38.0, 38.2, 37.7, 37.9, 37.1, 37.9, 38.1, 38.2, 36.7, 36.6, 37.5, 38.4, 38.9, 39.0, 37.0, 36.6, 38.8, 37.9, 36.1, 36.2, 37.1, 39.0, 36.4, 38.5, 36.1, 36.0, 36.8, 38.9, 38.9, 37.6, 38.7, 38.0, 36.4, 36.5, 39.0, 36.7, 37.4, 36.2, 38.8, 38.6, 38.3, 38.9, 36.8, 36.8, 36.4, 37.5, 36.4, 36.5, 38.3, 36.5, 36.8, 37.2, 37.2, 38.3, 37.2, 36.8, 38.2, 36.1, 36.1, 37.6, 36.1, 38.2, 38.8, 36.3, 37.8, 38.3, 37.0, 38.6, 38.3, 37.6, 38.9, 37.9, 38.9, 37.4, 37.7, 36.5, 37.5, 36.3, 38.2, 38.2, 37.5, 36.3, 38.0, 38.5, 37.4, 37.4, 36.7, 38.2, 36.0, 37.8, 37.0, 36.7, 38.7, 37.6, 37.3, 38.9, 37.7, 37.5, 39.0, 37.0, 39.0, 38.3, 37.8, 38.2, 36.0, 36.6, 37.4, 38.9, 36.3, 37.7, 37.3, 36.1, 38.7, 39.0, 36.5, 37.7, 36.3, 38.7, 36.9, 38.2, 39.0, 37.4, 36.2, 37.7, 37.8, 38.0, 36.5, 36.8, 38.7, 36.1, 36.8, 36.3, 37.8, 38.5, 36.4, 38.0, 37.9, 37.3, 37.6, 36.5, 36.8, 36.4, 38.0, 38.5, 37.0, 37.6, 36.5, 37.2, 37.0, 36.5, 36.8, 36.7, 36.2, 36.3, 36.5, 38.5, 37.6, 38.6, 37.4, 37.3, 37.3, 37.8, 37.3, 37.1, 36.7, 36.7, 36.3, 37.0, 36.8, 36.7, 38.3, 36.6, 38.3, 38.3, 37.9, 36.8, 36.5, 38.9, 37.6, 36.4, 38.1, 36.7, 38.9, 38.0, 37.8, 37.4, 37.0, 36.2, 37.3, 38.6, 36.9, 38.1, 37.5, 37.2, 37.2, 36.0, 36.4, 36.7, 36.1, 38.0, 37.9, 36.8, 36.1, 36.2, 36.7, 38.9, 36.1, 36.4, 38.2, 38.8, 37.9, 37.4, 37.4, 36.3, 36.1, 37.7, 36.8, 36.7, 36.1, 38.8, 36.7, 37.6, 38.5, 38.6, 38.8, 38.4, 37.3, 36.7, 36.4, 37.7, 38.5, 38.8, 37.1, 37.0, 38.1, 36.0, 38.3, 37.6, 39.0, 36.1, 36.5, 37.5, 38.4, 38.7, 36.1, 38.8, 37.8, 36.7, 37.0, 36.6, 37.9, 36.8, 37.3, 38.0, 38.1, 37.1, 36.8, 36.8, 36.5, 36.1, 38.1, 36.6, 36.2, 38.8, 36.8, 37.6, 36.8, 37.6, 38.8, 38.5, 36.8, 36.6, 36.3, 38.0, 36.2, 36.5, 38.2, 37.6, 37.7, 37.6, 36.7, 38.3, 38.8, 37.5, 38.2, 37.8, 36.5, 37.1, 36.8, 36.2, 38.5, 36.6, 36.8, 37.2, 37.8, 37.3, 36.6, 37.3, 38.1, 37.6, 38.6, 36.5, 38.6, 36.7, 38.1, 38.2, 38.5, 37.9, 38.4, 36.2, 38.0, 36.7, 37.8, 36.0, 38.4, 37.8, 37.6, 36.9, 36.5, 37.5, 37.2, 38.3, 38.7, 37.2, 38.7, 36.9, 38.2, 36.6, 38.8, 37.7, 37.7, 38.5, 38.1, 37.6, 38.1, 36.9, 36.2, 36.6, 36.8, 36.4, 37.6, 36.2, 36.5, 36.8, 36.6, 38.1, 36.6, 36.4, 37.0, 38.0, 37.8, 37.0, 36.0, 37.3, 38.2, 37.8, 36.2, 36.6, 36.5, 38.7, 38.2, 37.0, 38.3, 38.4, 36.6, 37.3, 37.6, 37.6, 38.4, 38.7, 37.3, 36.0, 38.6, 38.2, 37.8, 38.0, 37.4, 38.4, 37.0, 37.8, 38.2, 36.5, 38.9, 37.7, 37.1, 37.2, 37.9, 38.4, 38.4, 38.1, 37.6, 37.6, 37.1, 38.6, 36.6, 37.3, 38.2, 36.3, 37.1, 37.5, 38.1, 36.8, 36.7, 37.0, 36.0, 36.9, 38.6, 36.6, 36.4, 38.9, 36.5, 36.1, 36.4, 37.2, 36.8, 36.7, 36.4, 37.0, 36.7, 38.5, 38.8, 37.9, 39.0, 38.5, 37.2, 37.0, 36.1, 37.5, 37.1, 38.7, 38.4, 36.8, 36.1, 38.6, 36.1, 37.5, 37.3, 38.4, 37.3, 38.5, 38.9, 37.5, 36.3, 38.6, 37.1, 37.2, 36.4, 36.5, 36.4, 36.7, 38.3, 37.8, 38.7, 37.6, 36.9, 36.7, 37.9, 37.5, 38.8, 36.3, 37.1, 39.0, 38.2, 37.2, 37.8, 37.1, 36.0, 38.9, 36.2, 36.4, 36.1, 38.9, 36.0, 37.6, 38.8, 38.7, 38.7, 38.2, 36.3, 38.2, 36.7, 36.2, 36.2, 37.0, 37.1, 36.3, 38.6, 38.5, 38.9, 37.3, 37.7, 36.7, 38.1, 36.9, 37.6, 36.9, 37.7, 37.2, 37.2, 36.7, 38.9, 36.3, 37.2, 36.7, 36.0, 37.1, 36.1, 38.6, 36.3, 36.5, 37.1, 38.7, 37.4, 37.2, 37.6, 37.4, 37.6, 36.7, 36.5, 38.2, 37.0, 37.6, 38.0, 38.6, 36.4, 37.8, 36.4, 36.1, 36.3, 36.4, 36.8, 36.9, 38.1, 36.4, 36.7, 37.1, 38.7, 36.2, 38.6, 38.4, 37.9, 37.2, 37.4, 37.2, 37.8, 36.8, 36.9, 37.1, 36.7, 36.1, 37.7, 37.9, 38.9, 38.5, 38.5, 36.2, 36.7, 36.2, 37.7, 38.8, 37.3, 37.9, 36.8, 39.0, 37.9, 38.5, 38.1, 37.2, 38.5],"hr":[137, 113, 138, 113, 135, 78, 62, 61, 150, 128, 54, 58, 138, 149, 146, 65, 119, 86, 73, 156, 83, 140, 121, 155, 128, 141, 113, 139, 106, 144, 75, 71, 105, 59, 67, 117, 74, 73, 135, 157, 108, 131, 68, 88, 61, 151, 51, 71, 145, 138, 131, 52, 88, 97, 114, 114, 93, 70, 90, 154, 63, 60, 100, 103, 83, 55, 98, 135, 104, 87, 90, 71, 105, 131, 159, 61, 131, 141, 136, 57, 131, 154, 81, 57, 56, 157, 133, 113, 143, 111, 110, 123, 73, 69, 149, 75, 152, 114, 138, 75, 66, 64, 74, 109, 149, 100, 157, 158, 112, 109, 116, 157, 91, 122, 119, 118, 73, 134, 81, 141, 110, 87, 59, 84, 99, 121, 106, 64, 89, 69, 91, 68, 125, 66, 132, 117, 109, 62, 120, 61, 127, 83, 145, 57, 118, 102, 142, 101, 141, 84, 137, 159, 121, 108, 141, 92, 121, 101, 103, 86, 133, 127, 86, 90, 115, 69, 143, 78, 66, 62, 135, 149, 134, 154, 114, 111, 63, 59, 76, 100, 111, 99, 107, 89, 127, 73, 159, 131, 111, 60, 69, 65, 94, 158, 137, 135, 76, 65, 100, 71, 78, 121, 154, 125, 107, 114, 55, 69, 149, 74, 91, 79, 111, 71, 96, 114, 115, 142, 87, 139, 156, 94, 143, 106, 96, 73, 60, 132, 60, 136, 156, 136, 157, 100, 73, 62, 71, 156, 112, 77, 131, 86, 53, 97, 72, 92, 81, 65, 139, 56, 151, 123, 78, 105, 97, 106, 143, 89, 83, 105, 137, 117, 118, 87, 140, 148, 88, 131, 140, 151, 52, 145, 81, 128, 68, 133, 70, 84, 113, 92, 116, 87, 147, 98, 65, 112, 130, 155, 94, 51, 57, 119, 132, 96, 152, 127, 159, 153, 83, 101, 156, 117, 104, 59, 63, 64, 123, 133, 121, 62, 53, 81, 59, 130, 159, 132, 91, 130, 145, 50, 65, 159, 52, 70, 153, 72, 113, 93, 68, 153, 91, 96, 134, 83, 106, 127, 116, 148, 152, 65, 95, 98, 143, 93, 150, 85, 80, 137, 50, 69, 113, 104, 149, 138, 52, 116, 123, 125, 76, 129, 151, 69, 50, 128, 120, 123, 73, 80, 123, 67, 101, 138, 140, 141, 130, 147, 60, 125, 128, 143, 129, 117, 157, 139, 60, 60, 87, 101, 52, 86, 57, 152, 66, 90, 118, 152, 82, 109, 70, 112, 67, 128, 82, 50, 95, 147, 54, 113, 68, 137, 125, 51, 63, 138, 142, 119, 103, 102, 103, 61, 154, 69, 75, 89, 93, 149, 141, 97, 97, 105, 86, 142, 145, 152, 155, 93, 89, 107, 149, 148, 86, 130, 53, 120, 106, 125, 52, 89, 51, 101, 153, 55, 56, 145, 124, 88, 102, 66, 69, 111, 141, 118, 150, 147, 81, 57, 157, 91, 118, 91, 133, 61, 123, 129, 90, 64, 98, 108, 104, 120, 96, 68, 81, 66, 88, 79, 156, 102, 141, 94, 96, 74, 152, 126, 115, 153, 82, 98, 132, 58, 118, 69, 154, 62, 72, 125, 117, 129, 55, 96, 83, 151, 65, 144, 103, 121, 118, 101, 156, 123, 154, 103, 81, 80, 148, 158, 91, 122, 87, 66, 102, 158, 99, 69, 145, 125, 131, 123, 108, 94, 147, 91, 100, 110, 137, 99, 57, 69, 150, 103, 135, 91, 79, 105, 56, 140, 135, 116, 95, 69, 148, 156, 99, 147, 151, 54, 58, 87, 87, 52, 117, 130, 57, 90, 126, 53, 97, 101, 113, 138, 127, 117, 105, 94, 148, 115, 119, 73, 154, 123, 110, 133, 141, 86, 71, 76, 87, 129, 64, 105, 95, 151, 106, 119, 102, 159, 75, 73, 93, 127, 141, 86, 119, 53, 96, 100, 120, 109, 78, 69, 156, 61, 99, 128, 157, 68, 55, 120, 63, 76, 150, 119, 50, 96, 155, 135, 89, 158, 102, 91, 96, 95, 67, 158, 62, 99, 136, 53, 91, 57, 105, 152, 53, 132, 145, 75, 150, 51, 77, 88, 108, 77, 68, 87, 50, 76, 131, 112, 126, 159, 110, 97, 135, 67, 72, 118, 87, 113, 72, 110, 111, 144, 71, 125, 67, 72, 70, 95, 82, 114, 73, 69, 128, 85, 137, 134, 155, 69, 142, 67, 57, 58, 96, 59, 74, 66, 132, 126, 70, 97, 73, 132, 93, 111, 96, 117, 78, 131, 101, 88, 111, 64, 77, 66, 51, 101, 78, 73, 58, 118, 126, 159, 112, 99, 155, 140, 154, 114, 151, 104, 111, 87, 141, 147, 118, 57, 58, 84, 70, 113, 116, 102, 63, 58, 83, 155, 132, 87, 58, 151, 151, 93, 57, 94, 156, 148, 61, 71, 122, 98, 110, 149, 146, 104, 62, 109, 106, 137, 159, 64, 62, 98, 77, 112, 138, 111, 103, 120, 146, 64, 92, 82, 116, 95, 71, 78, 58, 113, 73, 89, 106, 97, 127, 58, 106, 155, 90, 86, 112, 123, 79, 93, 87, 136, 94, 101, 54, 140, 128, 98, 144, 101, 79, 158, 95, 57, 90, 146, 131, 58, 93, 82, 119, 56, 107, 137, 120, 152, 68, 152, 149, 104, 87, 110, 136, 99, 77, 59, 155, 131, 80, 76, 89, 90, 138, 62, 158, 100, 52, 133, 55, 143, 105, 122, 50, 135, 98, 57, 114, 62, 117, 57, 76, 124, 159, 52, 107, 101, 149, 101, 145, 114, 51, 112, 68, 132, 117, 109, 103, 120, 78, 159, 134, 142, 123, 74, 151, 96, 62, 88, 128, 99, 143, 116, 124, 86, 54, 143, 100, 114, 158, 63, 146, 102, 133, 52, 154, 75, 87, 58, 98, 83, 66, 96, 136, 140, 149, 137, 51, 140, 129, 152, 98, 140, 116, 112, 145, 113, 135, 131, 145, 147, 66, 117, 154, 129, 112, 137, 88, 80, 99, 59, 91, 50, 144, 130, 131, 143, 128, 115, 125, 148, 156, 116, 120, 127, 59, 123, 61, 88, 109, 154, 57, 108, 77, 111, 147, 52, 89, 107, 79, 125, 124, 82, 78, 112, 73, 64, 132, 132, 114, 139, 139, 111, 135, 109, 124, 71, 74, 101, 131, 89, 152, 57, 153, 134, 154, 59, 151, 147, 104, 134, 110, 109, 73, 130, 105, 57, 53, 135, 154, 125, 94, 68, 82, 116, 151, 53, 131, 98, 152, 83, 144, 139, 107, 149, 80, 127, 81, 61, 148, 81, 71, 93, 82, 92, 116, 101, 52, 105, 125, 75, 158, 77, 51, 62, 81, 129, 96, 50, 90, 102, 52, 128, 107, 65, 128, 118, 110, 74, 119, 57, 103, 58, 114, 91, 126, 114, 74, 130, 57, 79, 133, 94, 126, 74, 85, 53, 130, 66, 92, 119, 87, 139, 114, 53, 109, 108, 140, 55, 55, 95, 139, 99, 98, 135, 103, 88, 57, 83, 86, 52, 122, 64, 71, 128, 122, 129, 145, 128, 134, 126, 158, 114, 92, 117, 115, 116, 150, 122, 86, 118, 109, 144, 72, 83, 139, 51, 74, 154, 129, 53, 90, 89, 95, 151, 127, 108, 148, 75, 98, 128, 122, 78, 100, 93, 53, 112, 138, 67, 69, 141, 58, 133, 55, 83, 55, 96, 153, 99, 100, 68, 70, 84, 71, 92, 95, 140, 102, 113, 115, 102, 79, 91, 93, 61, 128, 97, 135, 106, 76, 121, 118, 76, 131, 123, 131, 106, 125, 158, 73, 84, 87, 140, 69, 130, 79, 65, 158, 52, 154, 119, 66, 112, 99, 131, 158, 139, 88, 133, 58, 93, 50, 95, 106, 82, 80, 114, 139, 147, 70, 76, 92, 157, 121, 103, 128, 127, 97, 155, 116, 101, 104, 66, 144, 85, 103, 103, 105, 155, 50, 149, 52, 69, 69, 125, 58, 124, 147, 69, 74, 114, 73, 151, 114, 91, 54, 139, 134, 84, 139, 106, 58, 114, 115, 119, 129, 65, 150, 88, 120, 67, 150, 145, 80, 155, 108, 150, 152, 109, 110, 149, 54, 129, 89, 63, 102, 113, 154, 80, 109, 133, 120, 159, 119, 61, 50, 61, 123, 72, 120, 86, 56, 102, 66, 108, 90, 91, 55, 92, 90, 107, 141, 51, 97, 54, 156, 138, 141, 58, 146, 151, 75, 63, 135, 55, 87, 101, 81, 134, 62, 74, 140, 64, 84, 104, 119, 120, 54, 124, 75, 131, 98, 122, 54, 88, 75, 133, 145, 55, 131, 121, 60, 159, 64, 142, 78, 128, 87, 135, 101, 70, 145, 141, 103, 83, 59, 118, 85, 71, 88, 114, 153, 159, 132, 123, 158, 55, 107, 98, 80, 151, 71, 145, 52, 58, 94, 121, 62, 61, 102, 64, 54, 138, 100, 147, 94, 87, 120, 127, 116, 126, 123, 52, 63, 120, 124, 67, 87, 106, 124, 151, 153, 133, 112, 74, 68, 86, 102, 138, 150, 104, 115, 120, 90, 158, 147, 99, 92, 74, 69, 114, 139, 62, 129, 120, 92, 124, 94, 55, 115, 83, 81, 68, 119, 127, 66, 147, 62, 66, 121, 90, 111, 80, 131, 157, 81, 108, 97, 135, 145, 87, 110, 152, 61, 99, 146, 97, 124, 72, 90, 77, 122, 138, 74, 124, 127, 61, 136, 102, 63, 62, 121, 106, 90, 141, 76, 101, 57, 121, 154, 132, 82, 53, 94, 142, 78, 77, 83, 112, 85, 97, 102, 132, 87, 135, 80, 145, 107, 154, 119, 102, 141, 68, 120, 86, 93, 91, 148, 60, 72, 152, 92, 56, 108, 81, 78, 77, 143, 79, 84, 83, 94, 86, 54, 141, 144, 100, 108, 80, 153, 85, 53, 153, 122, 119, 148, 123, 155, 152, 118, 95, 151, 151, 158, 50, 112, 105, 97, 64, 78, 129, 138, 139, 112, 139, 156, 105, 159, 133, 104, 154, 55, 104, 107, 138, 62, 126, 123, 118, 89, 124, 118, 135, 102, 54, 66, 52, 105, 143, 148, 96, 119, 110, 57, 117, 55, 124, 74, 96, 96, 77, 158, 151, 66, 149, 74, 108, 145, 65, 68, 55, 132, 75, 146, 153, 105, 116, 52, 94, 157, 90, 137, 113, 123, 62, 133, 69, 107, 105, 52, 57, 155, 148, 63, 120, 149, 104, 83, 106, 66, 126, 93, 58, 61, 141, 146, 140, 81, 93, 115, 64, 117, 153, 153, 148, 82, 139, 104, 53, 114, 97, 54, 154, 134, 56, 158, 108, 134, 127, 66, 153, 123, 84, 95, 51, 135, 90, 123, 121, 159, 56, 57, 144, 116, 148, 139, 69, 119, 134, 150, 70, 79, 114, 90, 58, 61, 93, 124, 127, 83, 74, 134, 50, 50, 71, 136, 144, 67, 120, 80, 90, 159, 137, 96, 118, 67, 121, 143, 67, 135, 150, 56, 155, 79, 150, 101, 92, 123, 72, 78, 59, 137, 158, 132, 148, 155, 131, 134, 150, 77, 56, 116, 140, 136, 132, 52, 68, 95, 93, 70, 148, 109, 143, 119, 68, 72, 135, 93, 80, 62, 138, 99, 62, 92, 102, 68, 142, 100, 107, 59, 58, 96, 74, 95, 75, 102, 146, 91, 150, 136, 113, 87, 109, 136, 119, 65, 120, 54, 134, 144, 144, 100, 133, 88, 150, 144, 96, 145, 55, 139, 64, 81, 92, 103, 121, 140, 77, 138, 147, 94, 118, 69, 148, 158, 156, 102, 87, 79, 68, 86, 63, 83, 139, 120, 150, 115, 127, 65, 138, 52, 98, 81, 92, 124, 125, 78, 88, 158, 129, 98, 134, 88, 92, 111, 102, 158, 75, 94, 85, 136, 144, 156, 56, 153, 137, 130, 71, 140, 77, 66, 154, 133, 50, 124, 111, 74, 134, 72, 115, 103, 69, 91, 70, 71, 146, 69, 55, 102, 83, 114, 152, 125, 83, 120, 82, 63, 60, 121, 86, 90, 115, 153, 100, 61, 80, 58, 144, 156, 123, 121, 61, 118, 79, 146, 63, 83, 114, 144, 86, 120, 56, 58, 52, 152, 153, 139, 104, 93, 105, 118, 158, 139, 64, 133, 70, 89, 141, 83, 127, 123, 127, 61, 138, 104, 130, 137, 73, 58, 128, 147, 138, 55, 156, 70, 113, 71, 151, 137, 65, 78, 63, 149, 108, 76, 74, 69, 69, 107, 121, 111, 135, 66, 50, 55, 70, 71, 95, 144, 128, 79, 74, 52, 105, 100, 56, 51, 126, 106, 87, 69, 128, 131, 115, 114, 60, 107, 80, 116, 153, 134, 111, 159, 91, 64, 122, 50, 109, 62, 51, 114, 139, 68, 65, 76, 140, 95, 91, 157, 54, 62, 62, 69, 156, 132, 119, 148, 72, 148, 106, 76, 143, 149, 83, 153, 111, 67, 81, 80, 57, 114, 149, 68, 115, 61, 109, 64, 102, 57, 118, 69, 107, 120, 156, 126, 126, 54, 72, 81, 115, 70, 119, 138, 86, 86, 89, 127, 135, 57, 121, 100, 96, 155, 158, 118, 118, 109, 149, 66, 129, 123, 82, 112, 97, 109, 91, 59, 83, 118, 131, 105, 71, 117, 81, 86, 74, 84, 138, 131, 67, 112, 156, 71, 135, 74, 129, 85, 146, 62, 74, 146, 97, 76, 51, 91, 59, 147, 153, 50, 99, 145, 59, 94, 92, 147, 117, 78, 134, 78, 156, 89, 134, 70, 58, 130, 105, 124, 94, 95, 61, 118, 102, 143, 155, 150, 146, 151, 137, 139, 70, 150, 117, 53, 69, 62, 91, 100, 79, 128, 90, 127, 139, 53, 68, 77, 87, 64, 149, 79, 52, 107, 62, 79, 116, 135, 56, 93, 141, 98, 141, 124, 144, 88, 59, 112, 150, 71, 101, 64, 137, 56, 112, 140, 118, 50, 153, 149, 147, 116, 115, 150, 95, 97, 140, 84, 143, 95, 102, 99, 91, 103, 58, 122, 51, 159, 96, 75, 118, 157, 144, 148, 113, 95, 76, 83, 90, 84, 75, 103, 88, 62, 85, 82, 108, 92, 89, 95, 101, 84, 153, 93, 102, 114, 113, 51, 151, 78, 119, 78, 57, 97, 120, 75, 61, 93, 108, 98, 60, 61, 156, 115, 86, 129, 123, 120, 139, 75, 100, 122, 54, 59, 56, 111, 111, 149, 136, 93, 152, 62, 110, 123, 157, 153, 91, 100, 145, 65, 132, 66, 97, 88, 158, 97, 99, 94, 90, 142, 159, 158, 73, 66, 56, 55, 98, 127, 96, 71, 55, 106, 71, 76, 86, 116, 80, 101, 56, 72, 155, 138, 112, 114, 102, 88, 148, 90, 151, 140, 155, 100, 130, 57, 68, 71, 67, 62, 117, 84, 150, 138, 149, 151, 156, 50, 138, 110, 65, 116, 94, 158, 101, 131, 104, 157, 56, 147, 92, 131, 136, 104, 69, 52, 91, 143, 66, 100, 62, 65, 52, 127, 159, 95, 56, 76, 150, 93, 94, 128, 107, 126, 141, 153, 79, 89, 68, 64, 107, 144, 150, 129, 153, 141, 100, 87, 104, 154, 99, 137, 148, 89, 80, 145, 118, 151, 130, 94, 57, 116, 98, 141, 155, 148, 112, 60, 63, 76, 57, 105, 116, 113, 98, 68, 142, 99, 128, 105, 86, 72, 88, 140, 103, 60, 137, 63, 56, 72, 74, 137, 103, 55, 81, 55, 97, 126, 159, 127, 105, 145, 155, 86, 87, 104, 105, 79, 64, 143, 145, 134, 92, 153, 129, 55, 114, 63, 141, 119, 92, 104, 99, 145, 119, 99, 147, 119, 131, 68, 78, 140, 158, 129, 157, 100, 157, 72, 102, 101, 96, 68, 73, 97, 119, 115, 104, 104, 124, 116, 139, 133, 105, 152, 157, 111, 105, 132, 139, 74, 126, 62, 86, 76, 78, 75, 126, 96, 62, 87, 77, 158, 140, 138, 78, 107, 146, 152, 154, 60, 99, 78, 52, 90, 148, 96, 102, 145, 75, 61, 158, 92, 88, 101, 61, 117, 152, 84, 84, 97, 73, 72, 103, 105, 77, 71, 57, 139, 108, 158, 120, 143, 74, 135, 123, 118, 134, 140, 87, 61, 141, 84, 120, 110, 140, 147, 54, 137, 146, 62, 81, 72, 124, 70, 108, 75, 138, 142, 63, 92, 148, 142, 114, 54, 67, 153, 152, 131, 120, 130, 52, 121, 80, 121, 130, 125, 149, 123, 69, 97, 59, 128, 70, 121, 128, 75, 154, 117, 151, 85, 146, 72, 112, 136, 74, 109, 125, 143, 57, 67, 141, 62, 50, 82, 89, 159, 78, 136, 73, 99, 152, 108, 159, 143, 144, 59, 111, 75, 102, 105, 156, 83, 100, 122, 61, 116, 107, 58, 130, 65, 55, 109, 113, 110, 67, 106, 138, 138, 51, 137, 138, 129, 78, 89, 60, 136, 117, 71, 54, 97, 147, 147, 121, 65, 126, 74, 151, 153, 63, 152, 125, 120, 137, 154, 114, 115, 79, 141, 59, 158, 88, 134, 101, 86, 58, 126, 110, 108, 92, 129, 146, 75, 79, 146, 84, 125, 159, 101, 73, 112, 61, 147, 148, 124, 67, 95, 151, 159, 73, 118, 59, 74, 107, 91, 81, 74, 50, 66, 126, 63, 64, 118, 102, 115, 64, 154, 103, 92, 106, 96, 156, 117, 139, 87, 83, 73, 85, 58, 108, 78, 152, 123, 61, 55, 142, 105, 99, 149, 132, 93, 147, 76, 153, 127, 85, 53, 103, 107, 102, 97, 157, 55, 127, 101, 51, 136, 130, 157, 108, 78, 60, 116, 156, 84, 91, 131, 68, 60, 88, 51, 117, 104, 101, 60, 155, 146, 128, 123, 64, 159, 118, 113, 152, 121, 138, 96, 136, 63, 135, 131, 59, 112, 96, 131, 73, 109, 107, 152, 60, 76, 155, 156, 63, 153, 148, 156, 73, 101, 90, 91, 79, 104, 98, 141, 138, 111, 116, 76, 101, 116, 104, 61, 55, 148, 152, 94, 54, 147, 93, 101, 140, 122, 119, 126, 100, 66, 111, 157, 130, 123, 150, 158, 63, 84, 154, 56, 128, 60, 138, 118, 62, 119, 147, 114, 122, 111, 107, 93, 109, 53, 108, 88, 109, 141, 94, 67, 103, 150, 87, 105, 116, 58, 81, 78, 125, 61, 65, 131, 122, 114, 141, 64, 111, 75, 151, 59, 150, 78, 147, 122, 93, 138, 88, 147, 108, 58, 136, 112, 69, 147, 154, 79, 144, 133, 125, 55, 87, 80, 71, 140, 78, 140, 54, 94, 155, 102, 110, 125, 140, 51, 133, 139, 122, 106, 100, 93, 159, 137, 134, 97, 100, 97, 149, 98, 156, 78, 73, 101, 131, 152, 126, 104, 85, 93, 144, 56, 120, 124, 113, 114, 89, 149, 144, 88, 106, 129, 86, 124, 82, 99, 108, 88, 64, 96, 155, 111, 128, 137, 81, 116, 97, 128, 87, 76, 92, 65, 92, 74, 68, 138, 136, 117, 129, 157, 141, 143, 78, 61, 61, 75, 138, 155, 147, 131, 154, 141, 130, 91, 126, 121, 72, 125, 94, 69, 86, 113, 105, 75, 59, 86, 122, 74, 153, 99, 127, 135, 113, 51, 154, 81, 83, 144, 136, 157, 125, 104, 68, 143, 111, 81, 140, 73, 102, 90, 101, 151, 78, 152, 125, 126, 58, 54, 129, 72, 133, 65, 158, 106, 99, 122, 63, 116, 152, 88, 124, 94, 109, 70, 100, 89, 142, 72, 150, 135, 132, 63, 70, 54, 79, 103, 57, 52, 84, 107, 155, 65, 106, 142, 124, 75, 88, 150, 114, 139, 56, 54, 104, 59, 87, 119, 120, 57, 130, 130, 150, 66, 135, 144, 103, 132, 157, 83, 145, 150, 122, 89, 84, 89, 67, 129, 51, 143, 96, 59, 57, 120, 57, 92, 65, 71, 72, 125, 58, 146, 133, 146, 74, 129, 62, 99, 51, 95, 114, 123, 136, 113, 123, 52, 63, 122, 81, 135, 156, 52, 51, 151, 152, 65, 51, 109, 98, 80, 127, 60, 148, 55, 112, 65, 76, 128, 125, 104, 51, 67, 62, 94, 76, 106, 92, 152, 110, 90, 112, 50, 100, 77, 80, 131, 111, 156, 50, 156, 90, 136, 99, 92, 108, 136, 139, 83, 153, 122, 96, 96, 125, 76, 155, 91, 137, 111, 83, 76, 155, 158, 134, 131, 115, 53, 51, 79, 75, 82, 60, 150, 103, 66, 147, 62, 124, 91, 106, 123, 153, 64, 76, 133, 83, 61, 115, 62, 155, 96, 139, 94, 61, 113, 93, 65, 117, 66, 154, 85, 93, 147, 155, 66, 101, 130, 130, 148, 84, 118, 101, 124, 141, 121, 132, 143, 117, 112, 146, 78, 96, 81, 74, 128, 149, 158, 99, 98, 93, 65, 76, 113, 127, 159, 77, 135, 154, 124, 145, 60, 70, 61, 80, 91, 146, 134, 101, 89, 154, 127, 148, 152, 94, 95, 133, 94, 149, 85, 112, 71, 118, 94, 129, 135, 73, 103, 70, 156, 88, 158, 93, 124, 154, 87, 111, 77, 66, 53, 138, 104, 109, 65, 148, 107, 94, 152, 70, 86, 143, 133, 146, 100, 84, 96, 118, 60, 109, 99, 63, 159, 93, 89, 117, 116, 73, 74, 82, 111, 144, 88, 63, 102, 50, 135, 126, 130, 137, 50, 62, 61, 152, 131, 135, 57, 76, 64, 82, 106, 74, 145, 54, 61, 108, 148, 78, 111, 83, 129, 59, 90, 156, 134, 144, 80, 79, 108, 139, 91, 121, 94, 156, 126, 114, 119, 65, 51, 147, 61, 102, 56, 91, 85, 74, 77, 153, 50, 109, 135, 144, 132, 82, 118, 132, 58, 64, 58, 87, 98, 51, 77, 116, 97, 117, 103, 72, 137, 115, 57, 153, 96, 127, 83, 142, 158, 79, 59, 55, 109, 70, 72, 89, 121, 104, 154, 100, 135, 54, 62, 121, 76, 75, 101, 155, 82, 110, 117, 124, 119, 110, 77, 132, 135, 66, 106, 106, 116, 104, 88, 91, 98, 92, 60, 113, 91, 117, 77, 148, 88, 89, 115, 55, 145, 107, 108, 51, 108, 110, 85, 154, 79, 150, 131, 79, 89, 60, 67, 95, 133, 61, 96, 77, 102, 137, 111, 58, 110, 64, 90, 104, 73, 149, 103, 67, 139, 150, 67, 125, 53, 78, 119, 79, 142, 56, 57, 119, 58, 130, 113, 75, 90, 76, 96, 111, 55, 138, 95, 66, 110, 147, 144, 75, 101, 133, 91, 79, 93, 97, 126, 131, 63, 107, 112, 112, 81, 106, 124, 107, 81, 151, 110, 121, 65, 127, 70, 156, 98, 99, 115, 53, 137, 147, 109, 150, 90, 108, 58, 124, 132, 138, 50, 141, 129, 128, 123, 101, 98, 141, 121, 139, 69, 114, 141, 145, 57, 61, 156, 99, 126, 57, 135, 128, 108, 156, 80, 53, 147, 97, 85, 153, 95, 127, 91, 66, 116, 96, 76, 84, 79, 67, 106, 129, 76, 54, 85, 96, 52, 149, 63, 110, 85, 60, 105, 68, 59, 83, 54, 50, 159, 96, 143, 76, 148, 154, 103, 53, 99, 122, 123, 76, 140, 111, 123, 72, 125, 150, 112, 146, 76, 51, 137, 84, 92, 108, 61, 115, 82, 87, 128, 75, 86, 101, 130, 83, 105, 115, 76, 156, 101, 138, 86, 83, 71, 135, 98, 85, 109, 157, 133, 91, 87, 67, 73, 56, 124, 138, 119, 117, 142, 68, 53, 134, 54, 155, 81, 98, 139, 146, 124, 62, 92, 117, 69, 76, 91, 135, 74, 132, 85, 73, 71, 74, 79, 94, 105, 158, 50, 137, 74, 95, 65, 120, 95, 101, 65, 84, 100, 152, 142, 75, 136, 149, 113, 75, 155, 87, 56, 113, 76, 57, 73, 87, 98, 50, 145, 139, 131, 60, 50, 74, 122, 139, 69, 99, 115, 97, 55, 108, 141, 78, 80, 85, 120, 132, 89, 131, 110, 104, 146, 117, 74, 145, 90, 131, 108, 61, 94, 88, 58, 155, 81, 124, 67, 71, 149, 97, 50, 77, 101, 143, 154, 88, 115, 159, 149, 126, 156, 93, 94, 154, 74, 105, 130, 147, 87, 64, 56, 65, 58, 89, 94, 64, 98, 60, 149, 59, 155, 146, 59, 115, 80, 143, 127, 79, 117, 143, 58, 139, 107, 144, 133, 54, 89, 117, 127, 122, 54, 86, 61, 97, 50, 122, 76, 73, 61, 95, 78, 107, 91, 140, 85, 121, 107, 91, 117, 73, 50, 138, 87, 133, 100, 78, 130, 54, 138, 109, 63, 156, 96, 116, 83, 111, 73, 94, 132, 101, 105, 159, 99, 115, 66, 151, 115, 127, 58, 149, 102, 104, 142, 79, 75, 103, 92, 73, 79, 88, 67, 59, 57, 55, 58, 81, 107, 87, 60, 81, 118, 155, 88, 128, 58, 51, 104, 157, 53, 121, 60, 107, 64, 113, 124, 76, 148, 158, 86, 114, 133, 69, 57, 117, 152, 136, 70, 66, 83, 132, 55, 130, 86, 117, 155, 101, 118, 116, 139, 53, 72, 101, 70, 148, 129, 144, 57, 144, 134, 158, 134, 107, 93, 155, 51, 126, 74, 116, 65, 144, 92, 143, 146, 155, 71, 147, 141, 106, 150, 147, 121, 128, 155, 140, 103, 114, 57, 66, 146, 129, 74, 124, 116, 142, 154, 116, 69, 90, 118, 57, 158, 98, 98, 52, 143, 87, 137, 158, 141, 116, 51, 67, 125, 116, 144, 90, 99, 76, 99, 125, 142, 137, 143, 100, 50, 66, 147, 159, 149, 110, 85, 70, 82, 63, 100, 89, 71, 126, 137, 95, 128, 83, 157, 117, 155, 144, 143, 112, 146, 126, 151, 147, 135, 82, 67, 101, 90, 136, 148, 99, 77, 78, 84, 86, 141, 66, 107, 111, 99, 58, 94, 154, 94, 90, 101, 54, 83, 130, 63, 135, 132, 155, 77, 85, 133, 72, 140, 68, 64, 50, 136, 104, 139, 135, 150, 55, 99, 156, 71, 71, 68, 101, 101, 84, 156, 51, 71, 154, 106, 142, 64, 119, 118, 147, 145, 90, 150, 58, 156, 109, 123, 112, 87, 84, 118, 151, 94, 91, 56, 96, 122, 126, 78, 113, 124, 58, 148, 103, 50, 50, 154, 115, 113, 153, 70, 123, 113, 136, 84, 96, 101, 54, 69, 149, 55, 130, 140, 69, 116, 51, 135, 139, 79, 155, 84, 150, 120, 108, 143, 117, 101, 128, 151, 157, 121, 133, 106, 124, 58, 65, 159, 57, 97, 72, 50, 141, 128, 90, 138, 68, 53, 76, 88, 51, 85, 135, 153, 146, 123, 158, 130, 154, 100, 88, 154, 81, 127, 115, 75, 55, 126, 132, 61, 92, 55, 126, 153, 88, 93, 76, 76, 72, 87, 156, 149, 83, 116, 144, 147, 115, 115, 69, 113, 55, 74, 127, 115, 77, 75, 83, 72, 71, 110, 55, 83, 73, 111, 148, 87, 153, 96, 59, 94, 145, 72, 123, 97, 79, 125, 138, 100, 93, 156, 72, 157, 127, 112, 145, 106, 159, 74, 109, 149, 115, 53, 89, 121, 115, 144, 153, 80, 94, 92, 122, 79, 59, 68, 126, 59, 108, 87, 102, 90, 58, 114, 59, 73, 57, 106, 65, 106, 109, 158, 151, 123, 156, 86, 112, 113, 78, 64, 116, 69, 64, 116, 143, 57, 90, 66, 108, 90, 56, 108, 153, 69, 144, 88, 148, 130, 132, 152, 135, 93, 129, 77, 79, 93, 71, 152, 92, 158, 66, 133, 111, 97, 108, 59, 104, 88, 142, 52, 89, 72, 144, 121, 92, 74, 112, 62, 54, 150, 111, 82, 65, 111, 155, 117, 77, 158, 117, 59, 52, 114, 57, 137, 134, 135, 87, 54, 112, 56, 105, 108, 76, 82, 133, 117, 60, 51, 116, 97, 86, 68, 119, 60, 64, 151, 132, 71, 139, 111, 83, 56, 117, 69, 142, 92, 152, 95, 151, 73, 135, 93, 50, 108, 120, 151, 122, 62, 154, 107, 79, 94, 78, 107, 127, 131, 139, 127, 130, 131, 68, 136, 122, 131, 123, 156, 55, 62, 98, 148, 109, 137, 64, 96, 70, 156, 113, 127, 73, 64, 90, 98, 67, 90, 121, 145, 61, 73, 54, 95, 88, 65, 68, 92, 154, 106, 114, 131, 59, 58, 128, 75, 135, 142, 70, 58, 63, 89, 142, 113, 86, 83, 64, 116, 143, 113, 68, 117, 136, 68, 129, 70, 50, 148, 66, 69, 58, 54, 133, 84, 71, 141, 75, 60, 88, 120, 72, 141, 52, 97, 59, 158, 104, 53, 71, 140, 123, 52, 147, 74, 64, 94, 67, 59, 102, 55, 137, 118, 100, 141, 80, 156, 139, 65, 152, 72, 99, 62, 119, 123, 106, 127, 124, 69, 120, 55, 154, 114, 100, 141, 101, 52, 58, 98, 110, 79, 119, 114, 115, 110, 107, 106, 59, 121, 118, 136, 117, 158, 142, 140, 86, 126, 53, 64, 97, 100, 62, 137, 145, 62, 159, 52, 86, 70, 156, 132, 83, 121, 121, 80, 148, 95, 99, 134, 105, 67, 61, 93, 152, 137, 117, 73, 134, 100, 126, 151, 68, 117, 76, 149, 152, 66, 138, 105, 126, 151, 135, 56, 126, 118, 71, 56, 147, 62, 153, 130, 95, 107, 88, 156, 90, 149, 155, 138, 102, 90, 119, 149, 131, 81, 139, 57, 145, 54, 71, 119, 101, 97, 50, 130, 153, 115, 152, 124, 85, 124, 100, 69, 61, 51, 151, 108, 126, 86, 150, 156, 95, 128, 102, 66, 71, 136, 76, 105, 69, 107, 154, 66, 53, 145, 112, 68, 135, 85, 68, 132, 132, 52, 159, 51, 107, 55, 126, 152, 110, 87, 140, 78, 95, 118, 67, 71, 95, 100, 54, 146, 55, 142, 157, 79, 132, 150, 69, 62, 109, 66, 94, 114, 79, 68, 157, 57, 102, 66, 53, 66, 88, 63, 122, 70, 123, 137, 122, 113, 91, 127, 123, 110, 59, 155, 150, 62, 77, 75, 157, 52, 111, 84, 119, 64, 93, 127, 61, 145, 152, 90, 132, 97, 145, 133, 86, 153, 82, 159, 91, 81, 89, 125, 152, 55, 139, 140, 125, 95, 149, 76, 99, 59, 71, 105, 157, 124, 58, 80, 82, 107, 127, 99, 159, 145, 54, 110, 69, 103, 101, 89, 98, 120, 111, 132, 151, 123, 110, 143, 63, 121, 126, 61, 134, 127, 92, 65, 96, 139, 140, 151, 111, 115, 131, 81, 149, 82, 114, 134, 127, 96, 142, 107, 63, 137, 111, 152, 77, 80, 85, 90, 91, 88, 90, 64, 100, 80, 136, 113, 66, 94, 82, 79, 77, 63, 54, 68, 53, 120, 159, 104, 67, 82, 69, 79, 68, 154, 73, 88, 158, 81, 122, 128, 51, 65, 147, 134, 87, 71, 106, 152, 63, 91, 63, 107, 131, 144, 100, 119, 111, 153, 143, 73, 61, 119, 112, 64, 85, 128, 112, 83, 51, 70, 149, 128, 62, 62, 91, 135, 80, 88, 72, 53, 76, 60, 149, 135, 112, 150, 103, 99, 144, 112, 139, 113, 92, 154, 151, 145, 108, 116, 124, 142, 83, 139, 106, 87, 96, 136, 56, 71, 156, 148, 108, 94, 118, 154, 105, 144, 85, 111, 159, 110, 120, 61, 148, 97, 73, 119, 119, 133, 87, 146, 62, 60, 91, 92, 56, 117, 146, 148, 51, 101, 74, 134, 69, 105, 101, 143, 151, 159, 73, 112, 152, 114, 150, 77, 81, 80, 129, 56, 90, 65, 150, 52, 87, 63, 90, 157, 88, 88, 64, 102, 123, 70, 158, 68, 73, 110, 108, 100, 61, 140, 96, 156, 66, 131, 88, 139, 112, 122, 159, 117, 147, 102, 142, 101, 145, 131, 51, 56, 64, 156, 71, 73, 128, 75, 81, 60, 91, 54, 94, 118, 113, 76, 139, 97, 87, 131, 75, 114, 125, 118, 104, 142, 96, 125, 91, 99, 53, 54, 119, 148, 122, 142, 103, 136, 104, 91, 83, 147, 104, 150, 93, 133, 121, 84, 58, 136, 144, 85, 143, 77, 155, 69, 151, 118, 61, 132, 146, 113, 70, 130, 115, 113, 141, 75, 96, 146, 144, 124, 121, 147, 128, 135, 50, 120, 59, 54, 107, 135, 109, 154, 96, 52, 122, 121, 107, 117, 149, 143, 81, 102, 70, 72, 158, 51, 79, 90, 98, 132, 121, 100, 103, 70, 89, 137, 133, 60, 69, 51, 117, 130, 62, 134, 92, 82, 159, 117, 145, 103, 64, 141, 121, 140, 151, 69, 105, 126, 112, 111, 63, 60, 76, 156, 138, 156, 143, 54, 108, 138, 97, 80, 66, 157, 98, 154, 141, 92, 63, 100, 60, 78, 133, 157, 60, 88, 68, 93, 59, 90, 62, 88, 63, 121, 55, 100, 83, 103, 91, 64, 133, 111, 83, 142, 58, 135, 99, 155, 87, 133, 78, 100, 95, 60, 147, 123, 104, 122, 118, 125, 88, 82, 103, 77, 108, 143, 74, 70, 87, 107, 82, 131, 85, 112, 54, 76, 76, 142, 61, 124, 52, 58, 135, 112, 60, 107, 71, 114, 123, 112, 145, 145, 55, 96, 113, 94, 144, 150, 84, 64, 97, 144, 56, 52, 74, 58, 52, 128, 63, 140, 158, 51, 112, 139, 106, 153, 124, 116, 136, 97, 108, 96, 55, 126, 102, 70, 68, 120, 151, 86, 90, 65, 140, 79, 97, 98, 115, 59, 90, 128, 62, 125, 98, 148, 73, 137, 158, 102, 67, 101, 137, 69, 68, 132, 155, 53, 72, 152, 104, 106, 109, 101, 74, 106, 95, 158, 55, 137, 138, 106, 155, 101, 112, 155, 131, 143, 67, 67, 132, 65, 106, 158, 142, 58, 139, 129, 152, 149, 127, 136, 101, 104, 92, 108, 69, 82, 59, 107, 157, 85, 126, 158, 153, 120, 104, 159, 120, 99, 143, 144, 74, 61, 51, 80, 51, 124, 115, 137, 70, 157, 118, 113, 151, 88, 125, 103, 121, 157, 145, 153, 122, 122, 137, 116, 127, 74, 79, 112, 71, 86, 155, 83, 110, 65, 159, 90, 68, 99, 115, 85, 148, 155, 119, 97, 66, 100, 96, 87, 106, 132, 82, 54, 98, 124, 138, 68, 83, 155, 67, 70, 138, 68, 68, 88, 117, 81, 67, 68, 85, 92, 112, 98, 153, 103, 66, 50, 83, 70, 116, 51, 72, 82, 77, 133, 129, 96, 57, 135, 55, 70, 123, 98, 68, 50, 142, 102, 110, 74, 90, 77, 68, 51, 150, 145, 67, 152, 58, 70, 122, 123, 75, 54, 115, 77, 148, 68, 60, 110, 156, 107, 99, 140, 127, 57, 133, 66, 64, 74, 59, 77, 151, 81, 53, 58, 128, 127, 73, 79, 147, 83, 91, 93, 114, 107, 103, 98, 138, 141, 120, 148, 107, 130, 149, 151, 154, 71, 157, 86, 88, 111, 101, 112, 71, 114, 157, 54, 113, 64, 83, 123, 153, 70, 95, 128, 123, 150, 105, 114, 59, 86, 69, 75, 90, 76, 105, 76, 80, 57, 55, 127, 69, 66, 116, 76, 125, 64, 132, 99, 87, 151, 61, 107, 154, 85, 87, 67, 71, 66, 138, 131, 126, 104, 127, 57, 100, 86, 124, 88, 70, 96, 100, 131, 52, 105, 110, 120, 98, 122, 114, 159, 85, 129, 109, 77, 108, 118, 59, 76, 139, 76, 137, 124, 81, 79, 154, 149, 155, 138, 149, 92, 150, 156, 58, 98, 143, 97, 109, 158, 105, 108, 102, 94, 139, 147, 55, 86, 108, 157, 109, 98, 151, 80, 102, 128, 85, 152, 83, 73, 120, 121, 74, 74, 149, 55, 89, 149, 126, 100, 124, 61, 147, 102, 124, 111, 139, 128, 143, 75, 154, 126, 53, 127, 157, 133, 127, 109, 63, 117, 59, 119, 72, 71, 105, 119, 129, 101, 64, 86, 139, 140, 158, 122, 137, 56, 114, 145, 104, 76, 80, 158, 58, 65, 134, 93, 137, 85, 99, 156, 78, 112, 124, 87, 109, 132, 120, 120, 53, 96, 108, 131, 122, 63, 144, 128, 67, 72, 128, 88, 76, 60, 159]
},
{
"date":[20200102],"t":[36.2, 37.9, 36.9, 36.8, 38.0, 38.4, 38.1, 36.8, 38.6, 37.8, 36.1, 38.9, 38.5, 37.5, 36.3, 38.4, 37.0, 37.6, 38.5, 38.9, 36.0, 39.0, 38.2, 37.9, 38.8, 38.9, 38.3, 38.9, 36.9, 38.3, 37.2, 36.8, 37.6, 37.4, 36.8, 36.6, 37.9, 37.2, 39.0, 37.3, 38.8, 39.0, 36.2, 38.1, 36.4, 37.9, 37.5, 36.2, 38.3, 36.1, 38.4, 36.0, 38.0, 37.7, 37.2, 38.1, 37.1, 38.6, 38.8, 36.9, 37.5, 36.6, 38.5, 36.6, 36.0, 38.2, 38.5, 38.1, 38.3, 38.7, 36.0, 36.7, 36.6, 38.4, 38.0, 37.1, 37.8, 38.9, 37.4, 38.3, 36.4, 37.9, 38.9, 38.4, 36.4, 38.5, 38.9, 36.9, 36.9, 38.4, 39.0, 36.9, 37.4, 37.1, 37.3, 38.4, 36.6, 38.0, 36.1, 37.7, 38.7, 36.9, 37.0, 38.2, 37.0, 36.5, 36.8, 38.0, 36.2, 38.6, 36.0, 37.0, 38.3, 37.6, 38.7, 37.5, 37.8, 36.3, 36.0, 38.8, 38.3, 36.7, 38.9, 38.1, 36.7, 37.2, 37.8, 37.8, 36.9, 36.5, 37.3, 38.8, 36.5, 36.4, 38.5, 38.3, 38.1, 37.9, 36.2, 36.5, 37.9, 38.1, 38.5, 38.4, 37.7, 38.6, 38.6, 37.1, 37.4, 36.5, 37.0, 38.3, 37.2, 37.3, 38.9, 36.9, 37.6, 37.3, 37.7, 38.6, 37.2, 36.4, 38.2, 38.4, 38.9, 37.2, 38.7, 36.7, 37.7, 37.6, 36.0, 38.2, 38.4, 37.9, 38.7, 38.7, 36.5, 38.3, 38.8, 36.1, 37.8, 38.7, 38.3, 37.3, 38.9, 36.8, 38.2, 36.1, 37.6, 38.8, 37.7, 37.4, 37.9, 36.5, 37.6, 38.4, 38.5, 37.7, 36.0, 38.7, 36.2, 37.7, 38.5, 36.0, 38.8, 37.8, 37.1, 38.0, 37.8, 37.8, 37.7, 38.7, 36.1, 36.1, 37.6, 37.8, 37.0, 37.1, 37.5, 37.0, 38.7, 36.5, 36.9, 36.2, 36.3, 37.9, 37.7, 36.8, 38.5, 36.1, 36.9, 37.1, 38.3, 37.3, 37.9, 37.1, 38.3, 36.8, 37.3, 36.7, 39.0, 38.1, 36.8, 38.4, 39.0, 38.9, 37.0, 36.8, 37.5, 37.6, 38.3, 36.8, 38.7, 36.5, 37.8, 37.2, 37.2, 38.3, 38.6, 37.4, 36.4, 38.0, 38.3, 36.3, 37.0, 38.8, 37.1, 39.0, 36.8, 38.0, 38.4, 37.9, 37.6, 36.2, 37.7, 38.6, 38.9, 36.8, 36.4, 38.5, 38.5, 37.2, 38.7, 38.0, 38.9, 37.9, 37.3, 38.9, 36.6, 36.4, 37.5, 36.5, 37.9, 38.1, 37.1, 36.4, 37.5, 36.8, 38.2, 36.5, 38.4, 38.4, 36.6, 36.8, 38.4, 37.8, 36.6, 38.0, 36.5, 38.8, 36.2, 36.1, 38.2, 36.9, 37.2, 38.3, 37.5, 36.8, 39.0, 38.8, 36.3, 37.3, 36.9, 37.3, 36.7, 38.6, 37.8, 37.6, 37.0, 37.5, 37.7, 38.8, 37.2, 37.4, 36.6, 37.0, 36.9, 36.7, 38.0, 38.3, 36.4, 36.7, 37.1, 36.8, 37.2, 37.5, 38.4, 37.7, 37.9, 37.3, 36.6, 36.6, 38.7, 37.1, 36.2, 38.0, 38.8, 38.3, 36.4, 37.1, 37.4, 36.9, 38.8, 38.8, 37.5, 38.1, 36.6, 37.7, 36.3, 38.1, 38.7, 36.7, 38.3, 38.1, 36.1, 36.5, 39.0, 37.2, 38.4, 37.1, 38.1, 38.3, 36.9, 38.4, 38.3, 38.6, 38.3, 38.6, 37.4, 37.3, 36.1, 36.2, 36.3, 36.2, 36.1, 37.5, 38.0, 38.7, 38.6, 36.7, 38.9, 36.8, 36.3, 37.7, 37.2, 37.1, 36.4, 37.3, 38.5, 37.1, 36.6, 37.0, 37.8, 37.2, 39.0, 37.8, 36.3, 37.7, 36.9, 36.3, 36.5, 36.6, 38.3, 37.9, 38.0, 36.4, 38.7, 38.9, 38.3, 38.0, 37.7, 37.2, 37.9, 38.6, 36.7, 36.0, 36.6, 36.5, 38.8, 38.8, 36.5, 37.8, 38.7, 38.1, 37.4, 36.6, 37.0, 36.1, 36.9, 37.5, 36.5, 37.6, 38.5, 38.6, 38.3, 37.7, 36.8, 36.7, 38.1, 36.9, 36.8, 38.1, 36.9, 37.6, 36.5, 37.1, 36.5, 38.2, 36.1, 38.5, 38.4, 38.8, 38.1, 36.5, 36.6, 38.0, 38.4, 36.7, 37.3, 37.2, 38.6, 36.2, 38.1, 36.4, 36.4, 36.1, 37.1, 37.9, 38.7, 37.4, 36.4, 36.1, 38.8, 36.1, 37.9, 36.1, 38.7, 36.8, 38.2, 37.9, 36.2, 38.4, 38.5, 38.2, 38.9, 37.5, 36.7, 36.6, 37.7, 38.3, 38.8, 36.4, 38.8, 36.6, 36.9, 36.5, 36.6, 38.2, 37.3, 36.2, 37.2, 36.0, 39.0, 36.6, 38.0, 37.1, 36.2, 37.6, 37.1, 37.0, 37.0, 36.9, 36.6, 37.1, 36.8, 37.4, 37.7, 36.1, 39.0, 37.8, 38.5, 36.4, 36.3, 37.2, 38.3, 38.7, 36.2, 38.3, 37.0, 36.8, 36.0, 36.5, 36.5, 38.1, 36.3, 38.2, 37.4, 38.1, 37.9, 38.4, 37.6, 38.8, 37.4, 36.1, 37.3, 37.0, 37.0, 36.5, 37.6, 36.1, 38.8, 37.2, 36.8, 36.3, 38.8, 36.5, 38.0, 38.8, 38.0, 37.6, 39.0, 37.0, 37.5, 38.4, 37.6, 37.2, 37.5, 36.6, 36.2, 37.5, 38.0, 37.8, 37.2, 36.6, 36.1, 36.8, 37.2, 38.0, 37.9, 36.3, 37.6, 38.7, 38.4, 38.3, 37.2, 37.3, 37.8, 36.3, 36.7, 38.1, 37.2, 38.3, 36.9, 37.1, 37.8, 37.4, 36.3, 38.2, 38.4, 37.5, 36.7, 37.7, 38.5, 36.7, 38.1, 37.8, 36.1, 37.3, 37.3, 37.3, 36.7, 36.7, 37.8, 36.9, 37.6, 38.7, 37.6, 38.2, 36.4, 36.2, 37.8, 37.5, 37.6, 37.7, 37.0, 36.7, 36.6, 37.3, 37.4, 36.6, 38.9, 38.9, 38.5, 38.2, 37.6, 37.6, 38.7, 38.8, 37.9, 37.7, 38.0, 36.6, 37.2, 36.8, 37.9, 36.1, 38.0, 38.0, 37.8, 37.1, 37.1, 38.4, 36.4, 36.0, 38.7, 37.7, 36.5, 38.8, 38.1, 36.6, 36.9, 37.1, 36.1, 38.3, 38.6, 36.9, 37.1, 36.8, 37.5, 36.6, 36.9, 38.1, 37.5, 37.0, 37.5, 37.4, 36.0, 38.8, 38.6, 38.1, 37.6, 38.7, 36.4, 38.0, 37.0, 39.0, 38.1, 37.7, 38.0, 38.9, 37.5, 36.6, 36.9, 37.5, 37.0, 37.8, 38.4, 36.5, 38.8, 37.5, 37.6, 36.3, 36.9, 36.6, 36.5, 38.6, 36.4, 36.3, 36.7, 38.5, 37.8, 37.8, 37.4, 37.8, 37.9, 38.6, 39.0, 36.7, 38.2, 37.8, 38.9, 37.3, 37.8, 38.1, 38.5, 36.5, 38.9, 36.8, 36.7, 38.8, 36.0, 37.3, 37.0, 37.6, 37.3, 37.2, 38.5, 37.4, 37.1, 36.2, 36.6, 36.3, 36.5, 36.9, 38.8, 36.5, 36.6, 38.5, 37.5, 38.1, 37.6, 36.9, 38.8, 38.3, 38.7, 36.2, 37.9, 37.4, 37.2, 36.3, 38.2, 36.7, 38.2, 37.0, 37.7, 37.4, 38.9, 37.7, 37.7, 37.9, 37.5, 37.5, 37.2, 36.7, 36.3, 38.8, 36.8, 38.8, 36.8, 38.4, 37.7, 36.3, 36.4, 37.0, 36.1, 38.1, 36.2, 36.5, 37.7, 36.3, 37.0, 36.0, 38.6, 37.7, 36.7, 38.8, 37.3, 36.0, 38.5, 39.0, 38.7, 36.6, 38.6, 36.3, 37.5, 38.6, 38.0, 38.2, 37.4, 36.0, 37.0, 38.3, 36.1, 37.6, 38.2, 36.7, 36.8, 36.5, 37.2, 38.9, 36.4, 38.9, 38.9, 37.0, 38.2, 36.5, 37.4, 38.1, 36.7, 38.2, 36.4, 37.4, 37.2, 36.3, 36.2, 36.7, 36.9, 38.0, 37.5, 36.9, 36.0, 38.9, 38.2, 37.4, 36.3, 37.3, 36.2, 37.5, 37.5, 38.5, 36.9, 38.0, 37.9, 36.1, 36.6, 37.5, 37.0, 36.2, 36.4, 38.4, 36.3, 36.8, 38.6, 38.7, 38.0, 37.2, 36.5, 38.0, 37.7, 36.0, 38.4, 39.0, 36.7, 37.7, 39.0, 39.0, 37.8, 38.5, 37.1, 38.1, 36.2, 37.8, 37.3, 38.3, 38.9, 36.6, 37.6, 36.8, 37.9, 38.2, 36.4, 36.3, 36.3, 36.4, 38.6, 36.9, 37.4, 37.1, 37.3, 36.7, 37.9, 37.4, 37.6, 38.1, 38.2, 38.5, 39.0, 36.6, 38.4, 38.4, 36.9, 36.6, 37.7, 37.8, 38.7, 37.6, 38.1, 37.9, 38.4, 38.9, 37.8, 37.8, 36.4, 36.6, 36.9, 38.4, 36.1, 38.4, 36.4, 36.5, 36.4, 36.0, 38.4, 38.1, 38.8, 38.7, 36.3, 36.8, 36.2, 38.0, 36.3, 36.1, 37.9, 38.6, 38.3, 36.5, 38.2, 37.9, 36.2, 36.9, 37.1, 36.5, 37.5, 39.0, 36.7, 36.6, 37.5, 36.2, 38.2, 36.7, 36.9, 37.3, 38.3, 37.8, 36.4, 38.0, 37.2, 38.0, 39.0, 37.9, 37.2, 38.7, 36.9, 36.1, 37.0, 36.3, 36.2, 36.9, 38.0, 36.7, 37.8, 38.3, 37.7, 37.4, 37.6, 37.1, 36.5, 37.0, 38.6, 37.9, 37.8, 38.0, 38.1, 37.2, 37.1, 38.1, 38.2, 36.1, 37.0, 37.2, 36.6, 37.4, 38.4, 37.8, 38.9, 36.5, 38.9, 36.5, 38.7, 36.6, 36.6, 36.0, 38.0, 36.4, 37.0, 37.9, 38.4, 38.2, 37.5, 38.9, 38.9, 38.6, 37.6, 37.1, 37.5, 36.2, 36.2, 38.6, 38.4, 38.0, 37.8, 37.2, 36.8, 37.0, 37.8, 37.1, 38.9, 36.3, 36.6, 37.9, 38.1, 36.7, 37.9, 38.2, 37.6, 37.2, 36.2, 38.8, 36.7, 36.8, 37.1, 38.5, 36.2, 38.9, 38.2, 36.0, 37.7, 37.8, 36.4, 38.2, 37.3, 38.2, 38.9, 38.4, 36.6, 36.2, 38.3, 37.6, 37.7, 38.0, 38.2, 36.8, 38.2, 38.9, 38.5, 38.7, 37.7, 38.6, 38.5, 38.5, 36.2, 36.9, 38.9, 37.9, 37.7, 36.9, 37.2, 38.8, 36.7, 36.9, 38.8, 36.5, 37.1, 38.2, 38.8, 38.8, 37.1, 36.8, 37.4, 36.8, 37.1, 37.8, 37.1, 39.0, 37.7, 37.7, 38.5, 37.9, 37.9, 36.1, 38.2, 37.7, 37.4, 37.5, 36.1, 38.3, 38.8, 38.7, 36.8, 38.8, 36.4, 37.1, 36.9, 38.5, 36.0, 38.6, 37.9, 38.1, 38.4, 36.8, 37.9, 36.4, 38.2, 38.9, 36.9, 36.8, 37.7, 37.0, 38.3, 38.9, 38.3, 37.6, 37.8, 37.9, 36.6, 36.6, 38.3, 36.5, 37.3, 37.1, 37.9, 36.7, 37.5, 36.8, 37.1, 36.7, 38.4, 38.5, 36.9, 37.1, 38.2, 38.8, 38.8, 37.4, 37.8, 37.4, 38.2, 37.4, 37.8, 38.3, 36.9, 36.7, 36.6, 37.5, 38.8, 38.4, 36.1, 36.8, 37.8, 38.6, 38.0, 38.9, 37.8, 37.3, 37.4, 36.4, 36.4, 37.4, 38.5, 37.5, 37.9, 37.2, 36.5, 36.5, 36.2, 37.1, 36.2, 36.6, 38.4, 38.6, 36.5, 37.2, 38.9, 38.2, 37.7, 38.8, 38.5, 38.5, 38.5, 38.5, 36.1, 36.5, 38.9, 38.6, 37.6, 36.4, 38.2, 37.8, 38.5, 38.3, 37.8, 36.6, 38.1, 38.7, 36.1, 37.3, 36.1, 38.8, 38.4, 37.9, 37.6, 37.5, 38.3, 37.3, 38.9, 38.3, 36.8, 37.9, 38.3, 37.4, 36.8, 37.5, 37.6, 38.0, 36.4, 38.6, 38.3, 37.3, 37.8, 38.4, 36.6, 36.0, 36.3, 36.5, 38.6, 38.6, 36.8, 37.3, 38.6, 37.5, 36.8, 38.3, 36.6, 37.7, 36.8, 36.4, 36.7, 38.0, 36.8, 36.2, 38.7, 36.7, 38.3, 38.7, 38.8, 36.3, 37.4, 36.4, 37.4, 38.8, 36.0, 37.3, 36.3, 37.4, 36.6, 36.2, 36.3, 36.2, 37.2, 37.0, 38.0, 36.7, 37.5, 37.9, 36.3, 38.6, 38.3, 38.5, 37.7, 37.4, 38.8, 38.4, 36.4, 36.2, 37.2, 36.9, 36.2, 38.0, 36.3, 36.6, 36.3, 38.8, 36.1, 37.3, 37.3, 38.9, 36.5, 38.6, 37.6, 38.9, 36.7, 38.8, 37.8, 36.7, 38.4, 36.2, 36.3, 38.2, 38.2, 36.2, 36.5, 37.2, 37.1, 38.6, 36.8, 38.2, 37.2, 37.2, 37.4, 37.5, 37.2, 37.6, 37.9, 38.1, 37.6, 38.0, 36.6, 36.6, 37.5, 36.4, 36.8, 38.7, 38.7, 36.8, 37.6, 37.2, 36.1, 37.3, 38.9, 38.6, 36.5, 38.2, 37.4, 38.7, 38.3, 38.0, 37.1, 38.5, 38.5, 38.4, 37.2, 37.3, 38.5, 38.7, 37.1, 36.9, 36.3, 38.6, 38.7, 36.4, 36.0, 37.1, 36.8, 37.8, 38.8, 37.3, 37.8, 39.0, 36.0, 36.4, 37.8, 38.4, 36.7, 38.8, 38.9, 38.5, 36.3, 38.6, 37.5, 38.1, 36.6, 36.2, 37.0, 36.2, 38.6, 37.0, 38.9, 37.0, 36.4, 38.8, 36.6, 36.4, 36.4, 37.6, 38.4, 38.9, 38.9, 37.6, 36.5, 36.6, 38.9, 38.5, 38.0, 37.1, 39.0, 38.2, 38.0, 38.7, 36.6, 38.4, 37.4, 38.7, 38.3, 38.2, 37.0, 38.7, 37.0, 36.4, 37.6, 36.7, 37.1, 37.2, 38.2, 38.1, 37.5, 36.3, 38.6, 38.8, 36.8, 36.5, 39.0, 36.0, 38.1, 36.9, 37.0, 37.3, 37.5, 37.0, 37.3, 37.0, 38.4, 38.5, 36.3, 38.6, 38.6, 36.1, 38.9, 38.7, 38.7, 36.7, 36.6, 38.1, 37.4, 36.5, 36.8, 39.0, 38.6, 36.3, 38.9, 38.2, 38.5, 38.4, 38.0, 37.0, 37.4, 36.9, 37.8, 36.3, 36.2, 37.0, 38.2, 38.6, 36.1, 37.0, 38.1, 37.7, 37.5, 36.5, 37.0, 36.9, 38.6, 38.4, 38.1, 36.5, 36.2, 37.4, 36.1, 37.1, 36.1, 38.0, 36.8, 37.3, 37.6, 37.9, 37.2, 37.3, 37.5, 38.4, 36.9, 38.2, 38.3, 37.2, 38.3, 38.7, 36.6, 37.5, 37.5, 38.2, 36.2, 37.8, 37.1, 37.6, 36.2, 36.1, 37.7, 38.7, 38.1, 36.4, 37.4, 36.4, 36.6, 37.4, 37.9, 37.7, 38.2, 38.1, 38.2, 37.6, 38.0, 37.7, 36.0, 38.2, 37.0, 36.6, 37.6, 38.7, 38.0, 38.1, 38.2, 36.7, 38.3, 38.9, 37.2, 37.6, 36.9, 36.7, 36.2, 36.4, 37.4, 36.5, 38.6, 37.9, 38.1, 38.0, 37.3, 36.4, 38.7, 36.4, 39.0, 37.8, 36.8, 37.8, 38.1, 36.7, 36.5, 37.3, 37.7, 36.7, 36.2, 36.2, 38.3, 37.6, 37.8, 38.3, 38.9, 36.6, 38.2, 36.8, 38.6, 37.0, 37.8, 36.8, 38.2, 38.0, 37.6, 36.8, 36.4, 38.6, 37.9, 37.9, 37.5, 38.0, 36.6, 37.0, 38.7, 36.3, 37.5, 36.5, 37.1, 38.9, 38.1, 36.4, 37.3, 38.2, 36.8, 38.1, 38.8, 36.6, 37.8, 38.7, 38.2, 36.4, 37.0, 36.3, 39.0, 38.7, 38.4, 36.6, 37.1, 38.0, 38.6, 37.4, 37.1, 36.1, 37.4, 38.2, 36.0, 36.8, 36.4, 37.6, 38.1, 36.2, 37.1, 39.0, 38.2, 37.5, 38.6, 39.0, 37.9, 38.9, 37.2, 38.8, 37.0, 38.8, 36.5, 36.7, 38.2, 38.2, 38.2, 36.5, 36.7, 37.1, 37.1, 36.8, 37.3, 36.1, 37.7, 38.4, 38.7, 36.7, 36.5, 37.7, 37.9, 38.9, 36.6, 37.4, 38.4, 37.5, 36.1, 36.4, 38.1, 38.6, 36.1, 39.0, 38.0, 36.8, 36.8, 38.7, 38.9, 37.5, 37.0, 37.5, 38.4, 37.8, 37.5, 37.7, 37.2, 38.4, 37.9, 36.9, 38.3, 38.7, 38.7, 37.0, 36.7, 36.3, 38.6, 37.9, 38.5, 38.8, 36.9, 38.3, 37.6, 38.5, 37.1, 36.3, 37.2, 36.4, 36.1, 37.7, 38.4, 37.7, 37.2, 36.9, 38.8, 36.4, 36.5, 36.7, 36.9, 37.3, 37.2, 37.6, 36.6, 37.9, 37.2, 36.6, 36.1, 36.0, 36.3, 38.0, 38.4, 37.6, 38.3, 38.7, 38.1, 36.1, 38.6, 36.3, 38.0, 38.3, 36.5, 38.9, 38.6, 36.2, 36.8, 38.4, 36.9, 37.1, 36.1, 36.8, 36.6, 37.3, 38.2, 38.7, 37.5, 37.1, 38.2, 37.7, 36.8, 37.1, 37.2, 38.5, 38.7, 37.5, 38.4, 37.0, 38.9, 38.8, 38.5, 37.7, 38.6, 37.0, 38.2, 37.1, 38.5, 37.9, 37.3, 36.1, 37.7, 38.7, 36.1, 38.6, 36.2, 36.9, 36.3, 38.8, 37.1, 37.0, 36.2, 38.1, 36.3, 37.5, 38.4, 38.1, 37.4, 38.6, 37.0, 36.8, 36.2, 37.5, 37.5, 38.6, 36.4, 37.0, 37.8, 36.1, 37.1, 37.6, 39.0, 38.3, 36.2, 37.9, 36.4, 38.3, 36.0, 37.0, 37.7, 37.1, 38.0, 38.6, 37.5, 38.4, 39.0, 36.5, 37.0, 38.0, 36.6, 36.5, 36.2, 36.9, 37.2, 38.1, 37.7, 37.6, 37.8, 38.3, 36.5, 39.0, 36.6, 38.7, 37.2, 37.7, 37.4, 36.0, 36.6, 38.2, 38.1, 38.7, 36.0, 38.7, 37.3, 36.7, 37.1, 37.3, 37.5, 36.9, 36.8, 38.5, 37.6, 37.0, 36.5, 37.8, 36.2, 37.1, 36.1, 38.2, 36.4, 36.3, 36.7, 38.8, 37.6, 37.1, 38.1, 36.7, 38.6, 37.1, 37.1, 37.2, 36.3, 38.1, 36.8, 37.3, 37.4, 36.2, 38.8, 36.2, 37.1, 37.3, 38.9, 38.9, 36.9, 37.9, 36.2, 37.0, 36.9, 36.1, 36.5, 36.7, 37.3, 38.5, 36.4, 37.8, 37.9, 38.6, 38.3, 37.6, 36.2, 38.3, 37.2, 37.1, 36.9, 37.5, 36.0, 37.9, 37.8, 38.9, 36.0, 39.0, 37.9, 38.8, 38.2, 38.1, 37.8, 36.3, 37.7, 36.8, 38.6, 36.9, 38.0, 37.2, 36.5, 38.9, 36.7, 36.5, 38.1, 38.0, 38.7, 38.9, 39.0, 38.7, 37.7, 37.2, 38.2, 38.6, 37.6, 37.2, 38.6, 36.2, 36.5, 37.3, 36.8, 38.4, 39.0, 36.5, 39.0, 36.7, 37.0, 38.3, 36.0, 37.1, 37.2, 37.8, 36.9, 36.5, 37.6, 38.9, 36.3, 38.3, 37.7, 38.6, 38.0, 37.3, 37.4, 38.9, 38.0, 37.4, 38.5, 36.4, 37.0, 37.0, 38.6, 38.8, 38.2, 38.0, 38.6, 38.0, 38.6, 37.8, 36.8, 39.0, 37.4, 37.9, 36.0, 38.1, 36.3, 37.8, 37.9, 37.7, 37.6, 37.1, 38.0, 36.2, 36.2, 36.9, 37.1, 36.7, 38.7, 37.0, 36.5, 38.1, 37.5, 37.7, 36.3, 38.5, 36.6, 38.3, 38.3, 38.3, 36.5, 36.7, 37.7, 36.9, 38.3, 38.8, 38.6, 38.9, 38.5, 38.4, 38.6, 38.8, 38.5, 38.3, 37.9, 36.7, 37.5, 37.6, 37.8, 38.8, 37.7, 37.6, 37.5, 36.0, 36.1, 36.8, 36.5, 37.2, 37.8, 38.1, 37.2, 37.7, 36.4, 38.2, 38.1, 38.5, 38.2, 37.6, 37.7, 36.3, 36.5, 38.3, 38.4, 36.0, 38.3, 37.2, 36.5, 38.8, 36.2, 36.9, 37.1, 38.0, 37.4, 36.1, 37.5, 38.0, 37.3, 36.3, 38.3, 37.8, 36.9, 38.4, 38.6, 36.4, 38.0, 36.0, 38.6, 37.9, 37.4, 38.6, 36.4, 37.8, 37.5, 37.3, 38.2, 36.9, 36.4, 36.3, 36.1, 38.2, 37.4, 38.8, 38.2, 37.8, 37.2, 38.4, 37.9, 38.9, 36.7, 36.5, 36.3, 38.3, 38.1, 37.0, 36.9, 37.2, 37.9, 36.1, 37.5, 37.9, 36.5, 36.4, 36.3, 37.2, 38.4, 36.8, 38.4, 36.1, 36.7, 38.4, 36.2, 38.0, 36.2, 37.7, 38.4, 36.2, 38.7, 37.0, 38.0, 36.4, 36.8, 36.3, 38.2, 36.2, 36.9, 37.7, 37.2, 36.2, 37.2, 36.2, 36.6, 36.5, 38.0, 37.1, 36.9, 37.7, 37.3, 37.1, 36.1, 36.8, 36.9, 36.5, 37.6, 38.1, 36.4, 38.7, 36.5, 38.6, 36.5, 36.1, 36.2, 37.8, 36.8, 38.5, 36.2, 37.2, 38.8, 36.6, 37.3, 38.8, 38.9, 38.5, 38.4, 37.9, 38.6, 38.1, 36.4, 37.4, 37.5, 37.0, 38.6, 37.5, 37.9, 38.7, 38.3, 38.5, 37.0, 38.8, 38.3, 36.9, 36.7, 37.0, 36.4, 36.1, 38.4, 36.4, 37.8, 37.3, 36.9, 36.2, 37.3, 37.4, 38.8, 37.0, 38.3, 37.6, 37.6, 38.6, 36.9, 36.3, 36.8, 38.7, 37.9, 36.8, 37.6, 38.3, 38.8, 36.5, 37.8, 37.4, 38.1, 38.7, 37.3, 38.1, 36.1, 38.9, 36.9, 38.5, 36.4, 36.4, 37.8, 36.6, 38.1, 37.4, 36.1, 37.3, 38.4, 37.1, 37.2, 38.6, 36.7, 38.2, 38.5, 37.6, 38.0, 36.7, 38.0, 37.4, 36.3, 36.6, 36.3, 37.2, 38.0, 36.6, 36.0, 36.0, 36.3, 36.7, 36.8, 36.0, 36.9, 36.6, 38.0, 38.3, 37.2, 36.4, 38.1, 36.7, 37.7, 37.3, 37.7, 36.4, 37.3, 37.8, 36.6, 37.0, 37.3, 37.3, 38.4, 36.6, 37.7, 37.9, 37.4, 37.4, 36.7, 38.2, 36.4, 36.7, 38.0, 36.9, 36.4, 37.6, 37.4, 36.2, 36.7, 38.6, 37.9, 36.9, 39.0, 36.6, 36.0, 36.3, 38.4, 38.0, 37.4, 36.1, 36.9, 36.5, 38.7, 38.1, 37.9, 38.7, 37.3, 36.5, 37.5, 37.0, 38.1, 37.2, 36.2, 36.9, 38.3, 36.1, 38.7, 38.8, 37.8, 38.8, 36.6, 38.5, 37.7, 36.3, 38.2, 38.6, 37.7, 36.4, 38.0, 37.6, 38.0, 38.8, 38.1, 36.4, 36.6, 37.4, 38.7, 37.4, 37.6, 38.2, 38.2, 37.9, 36.2, 39.0, 37.8, 36.4, 37.3, 37.8, 36.8, 36.9, 38.1, 36.5, 37.8, 37.4, 38.4, 37.7, 38.9, 38.3, 38.3, 37.6, 37.1, 38.2, 38.3, 36.4, 36.5, 36.7, 37.7, 38.1, 38.0, 37.0, 37.0, 38.1, 37.7, 38.1, 36.5, 38.7, 37.9, 36.7, 38.9, 38.4, 36.2, 38.1, 37.1, 38.7, 37.9, 36.3, 36.8, 38.1, 37.7, 36.8, 36.7, 36.7, 36.2, 36.2, 36.2, 37.2, 38.0, 36.6, 37.6, 36.4, 36.3, 37.1, 37.0, 38.4, 37.7, 38.8, 36.9, 37.2, 37.0, 36.4, 37.7, 37.1, 38.0, 37.9, 37.3, 38.8, 37.9, 36.3, 36.1, 38.3, 36.6, 36.6, 37.9, 37.6, 37.7, 37.5, 37.5, 37.2, 37.6, 38.3, 37.0, 38.7, 36.9, 38.5, 38.2, 38.3, 38.9, 36.4, 38.7, 38.1, 36.2, 36.8, 36.9, 38.4, 36.2, 38.5, 36.4, 38.4, 38.6, 37.5, 37.7, 38.5, 36.9, 36.9, 36.1, 36.8, 36.2, 37.9, 36.8, 36.5, 36.2, 38.8, 37.8, 36.0, 37.1, 38.3, 36.4, 37.9, 37.3, 37.6, 37.3, 37.9, 36.0, 36.9, 36.9, 36.6, 38.2, 37.0, 37.3, 36.3, 36.4, 38.9, 36.2, 37.5, 38.2, 36.4, 37.9, 38.2, 36.3, 37.1, 37.8, 37.6, 36.2, 38.3, 36.5, 37.8, 38.2, 37.6, 37.8, 36.2, 36.2, 36.6, 38.1, 37.4, 38.4, 36.7, 38.6, 37.9, 36.3, 38.1, 37.4, 36.7, 38.4, 38.9, 37.2, 38.8, 36.8, 36.3, 37.8, 37.0, 36.2, 36.2, 38.3, 36.2, 39.0, 36.9, 37.1, 36.2, 38.9, 37.8, 36.3, 36.2, 38.4, 36.1, 37.3, 38.6, 37.2, 36.9, 37.3, 37.4, 36.4, 37.9, 36.9, 36.6, 38.9, 37.0, 38.4, 36.4, 37.6, 38.7, 38.9, 36.4, 37.7, 38.2, 36.8, 36.4, 36.1, 37.8, 37.4, 37.4, 37.3, 38.2, 36.2, 38.2, 38.3, 37.3, 38.3, 36.8, 37.0, 37.9, 36.9, 36.4, 36.4, 38.3, 36.6, 37.8, 36.3, 38.4, 36.7, 37.4, 36.5, 36.2, 37.0, 38.4, 37.4, 37.4, 37.3, 36.5, 37.8, 36.7, 36.4, 37.2, 37.7, 36.4, 36.2, 37.9, 36.5, 38.1, 37.3, 37.2, 36.4, 37.6, 38.3, 36.0, 38.5, 37.5, 38.1, 36.7, 38.0, 38.9, 38.2, 37.1, 36.6, 38.4, 36.5, 38.7, 37.9, 36.9, 36.4, 37.1, 36.3, 38.9, 37.9, 38.7, 36.6, 36.5, 36.1, 38.9, 37.0, 37.5, 38.9, 36.3, 36.1, 38.2, 37.6, 38.2, 38.4, 37.8, 36.5, 37.6, 36.7, 37.8, 36.6, 37.6, 38.3, 36.3, 38.4, 36.1, 37.6, 36.4, 38.5, 37.4, 38.7, 37.7, 38.3, 38.4, 36.4, 36.3, 37.9, 36.9, 38.7, 37.5, 36.2, 37.2, 38.4, 36.4, 37.1, 38.0, 38.9, 37.6, 38.3, 37.4, 37.9, 39.0, 37.0, 38.9, 36.0, 36.3, 37.7, 38.6, 38.0, 36.3, 38.4, 38.3, 37.2, 36.4, 37.4, 36.0, 36.1, 36.5, 37.7, 37.7, 37.4, 37.3, 37.3, 38.1, 36.2, 38.0, 38.9, 37.4, 37.2, 36.7, 36.8, 38.0, 37.3, 37.9, 38.3, 38.1, 36.2, 38.0, 36.1, 38.5, 37.1, 38.8, 38.1, 37.6, 38.2, 36.9, 36.8, 37.5, 38.0, 38.6, 38.3, 36.1, 36.8, 36.9, 38.2, 37.5, 38.1, 37.1, 36.2, 36.4, 37.8, 36.9, 37.8, 38.6, 38.4, 36.8, 37.8, 37.2, 38.2, 36.7, 38.2, 37.1, 38.7, 38.3, 36.7, 37.9, 36.8, 36.3, 37.5, 36.3, 36.2, 37.9, 36.6, 38.5, 36.5, 38.4, 38.4, 36.2, 37.2, 38.4, 38.7, 36.8, 37.8, 36.4, 36.4, 37.1, 37.2, 38.7, 38.9, 37.5, 38.7, 36.0, 38.9, 37.0, 38.2, 36.8, 36.9, 36.6, 38.0, 38.1, 36.4, 38.4, 37.0, 37.7, 36.7, 37.6, 36.3, 36.3, 36.5, 37.5, 38.5, 37.9, 38.4, 37.2, 38.4, 37.6, 38.0, 38.9, 38.0, 37.3, 36.7, 37.4, 37.9, 36.3, 38.7, 38.0, 36.4, 38.0, 36.4, 38.7, 36.5, 38.2, 37.4, 37.0, 37.2, 37.3, 37.0, 36.1, 37.4, 38.3, 38.3, 36.4, 37.7, 37.8, 36.2, 38.6, 37.8, 37.3, 37.2, 36.5, 37.1, 36.7, 38.6, 36.7, 36.3, 37.0, 38.9, 37.4, 38.9, 37.3, 38.6, 36.5, 38.7, 37.6, 38.0, 38.1, 36.7, 36.6, 38.4, 38.3, 38.9, 36.1, 38.5, 38.9, 38.2, 37.7, 36.3, 37.8, 37.7, 36.2, 36.4, 37.1, 36.6, 36.4, 36.6, 36.1, 36.7, 36.0, 37.0, 38.6, 38.3, 38.8, 37.0, 38.2, 38.3, 38.7, 38.2, 37.2, 36.3, 37.1, 38.5, 36.3, 37.8, 36.8, 37.0, 37.6, 37.8, 36.0, 38.7, 37.3, 38.5, 36.2, 36.2, 38.0, 38.9, 37.8, 38.9, 37.3, 36.6, 38.9, 36.0, 38.2, 36.0, 37.7, 38.9, 38.0, 36.6, 36.3, 37.7, 37.6, 37.0, 38.8, 38.5, 38.4, 38.8, 37.9, 36.7, 38.8, 37.5, 37.3, 37.5, 37.5, 37.7, 36.6, 36.9, 37.5, 38.1, 36.3, 36.6, 37.7, 37.2, 38.9, 38.1, 36.9, 38.0, 38.4, 36.7, 36.5, 37.8, 38.2, 37.6, 36.9, 36.1, 37.2, 36.5, 36.8, 38.1, 36.6, 37.0, 36.4, 36.2, 37.6, 36.1, 36.2, 38.9, 36.0, 36.3, 38.9, 36.5, 36.1, 37.8, 38.1, 37.7, 37.1, 37.0, 38.7, 36.3, 38.9, 39.0, 36.5, 38.1, 37.6, 36.3, 38.2, 37.1, 36.5, 38.0, 36.9, 37.4, 36.1, 37.0, 37.5, 37.8, 36.1, 38.5, 36.9, 36.5, 38.6, 36.1, 36.5, 38.2, 37.1, 38.6, 38.7, 36.4, 38.5, 37.7, 37.2, 36.1, 38.0, 36.9, 38.2, 36.6, 37.9, 38.0, 38.2, 38.4, 38.7, 36.1, 38.5, 38.3, 38.0, 38.6, 38.1, 38.4, 37.0, 38.1, 38.0, 38.4, 36.9, 37.9, 37.8, 36.4, 36.2, 37.1, 36.8, 36.1, 37.6, 38.0, 37.4, 38.7, 36.4, 37.3, 39.0, 38.8, 38.6, 38.4, 37.0, 38.4, 37.9, 38.9, 36.8, 37.1, 38.9, 36.3, 37.9, 38.2, 39.0, 38.1, 36.6, 37.0, 37.6, 36.3, 36.9, 39.0, 37.2, 36.8, 38.6, 37.3, 37.2, 38.1, 36.8, 37.2, 36.7, 36.6, 36.5, 38.6, 37.6, 37.8, 36.1, 38.0, 37.8, 38.1, 38.0, 38.1, 38.8, 37.5, 38.2, 38.8, 37.7, 36.1, 37.2, 36.4, 36.9, 37.4, 38.5, 36.3, 38.0, 37.6, 38.0, 36.1, 38.6, 38.2, 37.5, 36.8, 36.2, 37.2, 38.9, 38.1, 36.5, 37.6, 38.2, 37.9, 38.1, 36.2, 38.1, 38.2, 36.1, 38.2, 37.8, 38.7, 38.6, 38.9, 36.1, 37.3, 38.1, 38.3, 37.9, 36.9, 36.7, 37.3, 38.8, 37.1, 37.8, 37.8, 37.1, 37.3, 38.2, 37.7, 36.3, 37.7, 39.0, 36.4, 37.9, 37.2, 38.8, 37.0, 36.1, 39.0, 38.1, 38.8, 38.3, 38.3, 36.8, 37.7, 37.5, 38.2, 38.3, 37.7, 38.0, 37.2, 37.6, 37.1, 37.3, 37.3, 37.9, 37.8, 36.7, 36.6, 36.8, 39.0, 36.3, 38.9, 38.5, 36.7, 37.2, 37.4, 37.2, 37.8, 36.4, 38.3, 38.7, 36.6, 38.4, 36.6, 37.0, 36.0, 36.2, 37.0, 38.4, 38.7, 36.8, 37.2, 38.1, 37.8, 38.3, 38.3, 38.1, 38.3, 36.3, 38.7, 38.9, 36.2, 37.7, 38.8, 37.2, 37.6, 38.4, 36.8, 36.4, 37.3, 36.2, 38.3, 36.9, 36.7, 37.4, 37.8, 38.2, 38.0, 38.5, 36.6, 36.5, 36.6, 36.8, 36.6, 36.4, 37.9, 38.1, 37.2, 38.6, 36.2, 38.1, 38.1, 38.7, 38.0, 36.7, 38.0, 37.6, 36.2, 37.0, 36.5, 37.9, 38.0, 37.6, 38.2, 36.9, 37.6, 37.2, 37.9, 37.0, 36.6, 37.4, 36.4, 37.3, 38.0, 37.0, 38.9, 37.5, 37.8, 36.3, 37.1, 37.1, 36.6, 37.7, 37.7, 37.8, 36.2, 38.5, 36.3, 36.2, 36.8, 36.9, 38.6, 36.9, 37.2, 37.6, 38.0, 38.2, 37.0, 38.6, 38.3, 37.7, 38.6, 37.8, 38.7, 37.8, 38.0, 38.0, 37.7, 38.7, 38.9, 38.5, 37.0, 38.0, 36.7, 37.4, 38.2, 36.4, 38.2, 38.0, 38.6, 37.7, 39.0, 38.9, 36.1, 37.1, 37.2, 38.1, 38.7, 37.1, 37.0, 38.7, 36.9, 36.6, 36.9, 36.3, 36.3, 37.7, 38.2, 38.3, 37.3, 37.2, 37.4, 36.6, 37.5, 38.7, 38.4, 36.3, 36.4, 36.8, 38.5, 38.8, 37.8, 37.7, 36.3, 36.1, 36.3, 38.2, 38.0, 37.4, 38.3, 38.9, 37.0, 37.1, 37.4, 38.9, 36.9, 38.9, 38.4, 36.3, 37.3, 37.7, 37.0, 37.6, 37.0, 36.7, 38.3, 37.0, 37.8, 36.3, 36.6, 36.3, 37.9, 38.7, 37.1, 38.7, 36.0, 37.6, 37.5, 38.0, 36.8, 36.2, 37.0, 37.8, 36.6, 38.5, 36.0, 38.7, 39.0, 36.5, 38.1, 38.0, 38.4, 38.4, 38.8, 37.2, 38.0, 38.0, 36.4, 37.0, 38.3, 36.2, 36.2, 38.0, 36.5, 37.4, 37.1, 37.7, 38.1, 38.0, 38.9, 38.8, 37.0, 38.7, 37.2, 38.9, 36.2, 36.4, 38.1, 37.9, 36.5, 38.4, 37.4, 38.6, 38.2, 38.1, 38.8, 38.6, 36.8, 38.5, 37.0, 37.2, 38.6, 36.3, 38.0, 36.3, 37.4, 36.4, 38.7, 37.1, 38.3, 36.2, 36.5, 39.0, 37.6, 37.0, 38.7, 36.7, 38.8, 37.6, 37.1, 36.1, 39.0, 38.2, 37.0, 38.5, 38.8, 38.2, 36.5, 38.7, 37.5, 38.9, 38.2, 37.8, 38.8, 37.2, 37.6, 38.4, 37.8, 39.0, 37.6, 36.8, 38.8, 37.1, 37.8, 38.4, 37.4, 37.1, 36.7, 38.8, 36.9, 38.8, 36.3, 36.5, 38.8, 36.4, 38.8, 36.6, 38.6, 38.4, 37.0, 37.0, 37.5, 38.3, 37.7, 36.1, 38.8, 36.9, 37.2, 38.6, 37.0, 36.3, 38.2, 38.3, 38.3, 38.3, 38.0, 36.9, 38.0, 36.2, 36.6, 36.7, 36.5, 37.7, 37.7, 36.6, 38.3, 37.7, 37.1, 38.9, 36.2, 37.8, 37.3, 38.3, 37.9, 36.4, 36.5, 38.4, 36.9, 37.0, 37.1, 36.2, 38.6, 36.1, 37.1, 37.4, 37.2, 36.9, 36.3, 38.6, 37.6, 38.0, 38.8, 37.2, 36.9, 38.1, 38.8, 36.3, 36.2, 36.1, 37.7, 38.6, 37.9, 36.3, 36.1, 38.5, 36.6, 36.5, 38.6, 38.9, 38.0, 38.2, 36.7, 37.7, 38.3, 38.0, 38.5, 36.4, 38.8, 38.4, 37.7, 36.5, 38.2, 37.3, 37.0, 37.5, 38.1, 37.9, 37.3, 38.9, 38.3, 38.0, 38.8, 38.7, 36.6, 38.0, 37.0, 37.8, 37.2, 37.4, 37.9, 36.4, 36.8, 36.1, 38.7, 37.4, 37.1, 37.2, 36.5, 38.1, 38.1, 37.5, 37.4, 36.9, 38.3, 37.5, 37.0, 37.3, 36.8, 36.4, 38.9, 36.4, 36.4, 36.5, 36.3, 36.3, 38.3, 38.8, 38.5, 36.6, 37.4, 37.9, 37.3, 38.3, 36.1, 36.3, 37.4, 36.1, 36.4, 37.1, 37.9, 38.5, 38.9, 38.6, 36.7, 36.0, 38.4, 38.6, 38.9, 36.1, 38.6, 39.0, 36.6, 36.4, 38.5, 39.0, 39.0, 37.9, 36.3, 37.0, 38.6, 38.5, 36.7, 36.3, 37.5, 36.8, 36.9, 36.7, 38.8, 38.2, 37.6, 36.2, 36.9, 37.2, 38.6, 37.2, 37.5, 36.8, 38.1, 36.2, 36.4, 38.2, 37.6, 37.8, 37.3, 36.5, 37.2, 37.3, 37.0, 38.8, 36.8, 37.6, 38.5, 39.0, 38.1, 36.2, 36.3, 38.9, 38.0, 37.8, 38.5, 38.9, 36.1, 36.7, 36.1, 37.9, 37.8, 36.0, 38.6, 36.4, 37.0, 37.8, 36.3, 36.3, 38.9, 36.9, 37.3, 38.4, 38.1, 36.3, 36.1, 37.1, 37.3, 37.7, 36.7, 38.6, 36.2, 38.4, 37.0, 37.3, 36.3, 38.7, 37.7, 37.5, 36.7, 38.4, 38.6, 36.2, 38.5, 37.3, 38.0, 38.6, 37.0, 38.6, 38.7, 38.8, 36.6, 37.4, 38.3, 37.9, 36.3, 37.9, 36.7, 36.3, 38.7, 37.9, 37.0, 36.1, 38.9, 36.6, 37.0, 36.5, 36.7, 37.2, 37.0, 38.8, 37.9, 37.0, 36.6, 36.1, 37.0, 36.3, 36.7, 36.2, 38.0, 37.2, 36.4, 37.1, 38.1, 36.5, 36.0, 38.0, 37.0, 38.1, 36.5, 38.5, 37.1, 38.1, 38.3, 37.0, 38.5, 37.4, 38.0, 37.3, 36.1, 38.8, 36.4, 37.4, 36.5, 38.0, 38.4, 37.1, 38.6, 38.6, 36.3, 37.3, 38.5, 36.6, 36.0, 37.6, 37.3, 38.9, 38.1, 37.4, 36.1, 36.5, 38.3, 37.4, 37.6, 36.0, 38.0, 36.7, 37.7, 36.7, 36.0, 37.0, 38.2, 37.4, 36.4, 38.3, 36.8, 37.6, 37.6, 36.8, 37.4, 37.7, 38.2, 37.6, 36.7, 37.0, 37.8, 36.2, 37.4, 38.7, 39.0, 36.0, 37.0, 37.6, 38.8, 36.8, 38.5, 39.0, 38.5, 36.3, 38.0, 38.5, 36.1, 36.3, 38.2, 38.1, 36.5, 37.4, 36.8, 38.7, 38.1, 37.3, 38.4, 36.8, 37.1, 38.1, 38.1, 38.7, 37.3, 36.7, 38.3, 38.5, 36.2, 37.1, 38.2, 38.1, 38.3, 38.9, 37.7, 37.0, 36.6, 36.0, 36.7, 38.1, 37.4, 38.4, 36.4, 36.3, 37.6, 37.5, 38.0, 36.2, 37.6, 37.6, 38.4, 36.4, 36.5, 38.0, 36.8, 36.6, 36.5, 36.4, 39.0, 36.0, 37.4, 39.0, 36.9, 38.4, 36.7, 37.9, 36.2, 37.2, 38.2, 37.7, 37.6, 36.7, 38.2, 36.3, 36.7, 38.8, 36.6, 38.5, 36.4, 37.2, 38.4, 38.5, 38.0, 36.9, 37.6, 38.5, 36.9, 36.0, 38.2, 36.2, 38.5, 38.6, 38.4, 38.9, 36.1, 38.0, 38.7, 38.9, 37.1, 38.2, 36.6, 36.7, 37.9, 38.5, 36.9, 37.4, 37.6, 38.2, 38.7, 37.7, 37.2, 36.4, 38.5, 36.4, 38.7, 36.8, 38.4, 36.8, 38.6, 37.1, 37.6, 37.1, 37.4, 36.1, 37.8, 38.3, 37.3, 38.9, 36.6, 38.6, 38.8, 36.2, 38.0, 38.1, 37.4, 36.3, 38.6, 37.2, 37.9, 36.2, 38.5, 36.7, 37.5, 37.3, 38.2, 38.7, 38.7, 36.9, 39.0, 38.1, 36.7, 37.0, 39.0, 37.3, 37.0, 38.0, 38.0, 38.9, 37.4, 36.4, 37.6, 36.7, 37.9, 37.1, 38.2, 37.6, 38.6, 37.2, 37.0, 36.2, 38.3, 37.1, 37.2, 36.4, 37.0, 38.2, 38.6, 38.0, 37.4, 36.3, 36.2, 38.5, 38.1, 36.9, 37.0, 38.1, 36.4, 36.1, 37.1, 37.6, 38.0, 36.9, 36.5, 38.7, 36.8, 36.5, 37.5, 36.8, 36.4, 38.1, 36.7, 36.6, 36.8, 36.5, 37.2, 36.6, 37.3, 36.9, 37.7, 38.3, 38.7, 38.8, 36.9, 38.9, 38.3, 36.7, 37.9, 37.2, 38.6, 36.9, 37.1, 36.6, 37.8, 37.1, 38.1, 36.4, 38.5, 36.8, 37.5, 37.2, 38.0, 37.2, 37.4, 36.5, 37.9, 37.3, 36.3, 36.0, 38.9, 36.5, 36.1, 36.3, 38.8, 38.4, 38.1, 38.3, 36.8, 37.2, 36.1, 36.4, 37.8, 37.4, 37.7, 38.8, 36.9, 37.9, 37.6, 38.6, 37.4, 37.4, 38.6, 38.9, 36.0, 38.4, 36.4, 36.7, 37.0, 37.2, 36.3, 38.9, 36.0, 36.2, 38.0, 37.6, 37.1, 38.8, 36.6, 36.9, 36.5, 36.6, 37.1, 38.5, 36.0, 38.6, 36.8, 38.9, 37.3, 37.3, 38.7, 38.5, 37.5, 38.4, 38.9, 36.8, 38.9, 37.5, 38.0, 37.1, 37.4, 37.1, 38.4, 38.8, 38.9, 38.6, 37.4, 36.1, 37.8, 37.5, 37.4, 37.5, 36.7, 37.2, 38.5, 36.2, 37.1, 37.8, 38.1, 38.6, 36.7, 36.1, 38.1, 37.0, 38.2, 38.6, 38.8, 38.0, 36.2, 36.8, 37.0, 38.6, 36.4, 38.6, 38.4, 38.5, 37.5, 36.2, 38.0, 37.6, 38.0, 38.0, 37.4, 37.5, 36.5, 37.5, 36.4, 37.3, 38.7, 36.9, 37.5, 36.0, 38.9, 38.8, 36.3, 37.7, 38.7, 37.4, 38.9, 38.6, 36.9, 38.9, 38.4, 37.7, 37.3, 36.6, 38.8, 38.2, 37.2, 38.2, 38.7, 38.3, 36.8, 38.2, 36.2, 38.1, 39.0, 36.8, 37.8, 37.1, 36.3, 36.9, 38.7, 36.1, 37.6, 37.0, 38.8, 36.8, 37.6, 37.0, 36.9, 37.1, 38.9, 38.5, 36.1, 36.6, 37.6, 36.1, 38.9, 36.4, 38.7, 37.8, 36.7, 37.1, 37.0, 38.4, 38.6, 37.9, 37.3, 38.6, 38.8, 36.2, 37.7, 38.6, 38.2, 38.5, 37.2, 38.0, 37.9, 37.4, 36.3, 37.4, 38.6, 36.4, 36.2, 36.3, 37.6, 38.9, 38.9, 37.1, 37.2, 37.3, 36.6, 36.6, 38.1, 37.3, 37.7, 36.8, 36.8, 37.3, 36.0, 38.1, 38.3, 38.0, 36.1, 38.1, 38.6, 38.2, 38.1, 38.5, 36.9, 37.3, 36.2, 36.9, 39.0, 37.6, 37.7, 37.9, 37.9, 37.1, 37.1, 37.9, 37.5, 38.0, 36.8, 38.1, 36.2, 36.2, 37.2, 36.1, 38.9, 36.7, 38.5, 36.4, 38.5, 38.4, 37.3, 38.7, 36.0, 38.3, 37.9, 36.5, 36.0, 36.3, 37.9, 37.3, 37.1, 37.7, 36.4, 36.1, 36.9, 36.9, 36.6, 36.7, 37.9, 37.5, 38.2, 37.8, 38.1, 37.0, 36.9, 37.9, 37.6, 36.6, 36.6, 38.6, 36.6, 36.8, 37.7, 38.4, 37.7, 36.9, 36.4, 36.2, 37.6, 37.2, 37.6, 37.4, 36.9, 36.7, 36.7, 38.7, 38.5, 37.5, 38.8, 36.4, 38.4, 37.6, 36.7, 38.2, 38.5, 37.1, 38.7, 38.1, 36.5, 37.3, 38.8, 39.0, 38.3, 36.2, 37.8, 37.4, 38.6, 36.2, 38.1, 37.7, 38.9, 36.9, 38.6, 36.1, 37.0, 36.8, 36.4, 37.0, 36.5, 39.0, 37.0, 38.4, 37.3, 38.5, 38.7, 38.5, 36.2, 38.6, 38.8, 38.4, 36.1, 36.9, 37.2, 36.1, 36.4, 37.6, 37.2, 36.4, 37.5, 36.3, 37.7, 37.0, 36.1, 38.0, 37.9, 37.1, 38.3, 36.4, 37.3, 38.0, 36.9, 36.2, 36.5, 37.4, 37.4, 37.7, 36.7, 38.8, 36.1, 38.1, 36.2, 37.1, 37.4, 36.3, 37.2, 37.3, 37.6, 38.6, 37.0, 36.1, 36.3, 36.7, 36.4, 39.0, 36.8, 37.8, 36.6, 37.9, 38.5, 36.4, 38.4, 37.7, 38.3, 37.0, 36.1, 37.2, 38.3, 36.3, 38.6, 36.7, 37.0, 38.5, 39.0, 38.7, 37.9, 38.3, 37.9, 36.5, 36.4, 38.7, 36.4, 37.4, 36.7, 38.0, 37.4, 37.2, 38.0, 38.8, 36.1, 36.3, 38.8, 38.7, 38.7, 36.9, 38.4, 38.9, 37.1, 38.1, 37.3, 36.8, 36.3, 36.7, 38.5, 37.5, 38.9, 37.7, 37.4, 36.0, 36.9, 37.9, 37.7, 38.9, 37.2, 36.2, 37.9, 39.0, 37.1, 37.4, 37.8, 36.4, 38.4, 38.9, 36.0, 36.2, 37.7, 36.5, 36.5, 37.6, 38.7, 36.6, 38.6, 38.3, 36.6, 36.0, 36.4, 37.7, 37.3, 38.5, 38.0, 37.9, 38.3, 38.2, 38.5, 36.5, 37.9, 37.2, 37.7, 36.2, 37.0, 36.3, 38.3, 36.6, 37.8, 38.9, 37.3, 36.5, 36.7, 37.1, 38.8, 37.9, 36.9, 38.0, 38.0, 36.3, 37.0, 38.5, 36.4, 36.7, 38.6, 37.5, 36.8, 36.2, 38.2, 37.3, 36.2, 38.7, 37.6, 38.2, 37.7, 37.8, 36.4, 37.2, 37.9, 36.1, 38.1, 38.4, 38.7, 39.0, 38.3, 38.7, 38.4, 36.1, 38.6, 36.3, 39.0, 37.2, 37.3, 38.9, 36.7, 39.0, 36.2, 38.8, 39.0, 36.5, 37.8, 36.6, 36.2, 37.5, 37.2, 36.2, 37.1, 38.2, 36.9, 36.4, 38.9, 38.7, 36.0, 36.3, 38.3, 38.4, 36.7, 36.1, 36.7, 36.6, 38.4, 37.8, 36.4, 38.1, 37.8, 38.6, 37.0, 38.0, 37.5, 37.7, 37.1, 37.1, 38.9, 36.3, 38.0, 36.8, 38.7, 37.5, 39.0, 38.7, 39.0, 37.1, 38.1, 37.1, 37.3, 37.6, 37.4, 36.5, 36.7, 37.9, 37.2, 37.7, 37.5, 36.5, 37.1, 37.7, 37.3, 36.8, 37.4, 38.8, 38.9, 37.8, 38.1, 38.6, 37.6, 38.4, 37.9, 38.0, 39.0, 38.2, 37.1, 38.8, 36.9, 37.7, 36.3, 36.4, 38.8, 36.4, 36.9, 38.8, 36.7, 39.0, 38.4, 38.1, 36.3, 38.6, 38.6, 38.4, 36.1, 36.2, 37.0, 38.8, 37.8, 36.3, 37.5, 37.0, 36.3, 39.0, 37.6, 38.4, 36.9, 38.6, 38.5, 37.5, 37.5, 37.9, 38.7, 37.4, 36.9, 38.8, 37.2, 36.8, 37.5, 38.7, 38.3, 36.8, 37.5, 37.2, 36.4, 36.9, 38.4, 38.7, 37.4, 36.6, 38.6, 36.0, 36.5, 38.0, 38.7, 36.3, 36.5, 36.6, 37.3, 37.6, 36.7, 38.2, 38.2, 37.7, 36.5, 38.1, 38.0, 38.5, 36.2, 36.7, 38.1, 38.6, 37.3, 36.9, 36.8, 37.7, 37.8, 37.8, 38.5, 37.2, 37.0, 38.3, 36.7, 38.9, 38.2, 36.1, 36.7, 36.3, 36.2, 38.0, 38.5, 36.1, 38.9, 36.0, 38.6, 38.8, 38.7, 39.0, 38.5, 38.2, 36.4, 37.5, 37.2, 38.0, 38.7, 38.8, 36.4, 37.2, 36.7, 36.1, 36.8, 37.4, 38.4, 38.0, 37.8, 38.1, 36.0, 36.7, 36.8, 38.2, 36.6, 37.7, 37.9, 36.2, 37.3, 36.7, 38.0, 36.1, 36.7, 37.1, 37.1, 38.5, 38.3, 36.3, 37.1, 36.1, 37.6, 36.7, 37.7, 36.5, 38.6, 38.5, 37.1, 38.4, 38.6, 37.7, 36.9, 37.0, 36.2, 36.5, 36.2, 38.5, 36.2, 37.2, 36.2, 37.3, 38.5, 36.2, 36.5, 36.1, 38.4, 36.2, 36.6, 37.0, 37.8, 38.5, 37.1, 38.6, 38.2, 36.5, 37.8, 38.9, 36.8, 38.5, 36.4, 38.4, 38.0, 37.8, 37.2, 37.0, 38.3, 38.6, 38.9, 36.1, 38.7, 36.9, 38.4, 36.3, 39.0, 38.0, 37.0, 37.0, 36.8, 36.0, 37.6, 36.6, 38.0, 37.9, 38.8, 36.7, 38.4, 36.4, 38.8, 36.6, 38.6, 38.9, 38.6, 38.0, 37.8, 38.0, 38.6, 36.6, 38.0, 36.9, 36.6, 37.8, 37.1, 36.6, 38.0, 37.5, 37.8, 37.6, 38.7, 37.3, 36.6, 37.7, 37.9, 37.2, 36.8, 36.5, 38.5, 36.4, 36.3, 37.3, 37.0, 38.3, 37.5, 37.7, 37.7, 38.0, 38.8, 38.0, 37.5, 36.5, 36.2, 38.6, 37.5, 38.0, 36.4, 36.1, 38.2, 36.4, 37.9, 37.8, 37.5, 38.3, 36.5, 38.0, 37.2, 36.5, 37.3, 38.8, 36.8, 36.4, 37.2, 36.6, 36.8, 38.8, 37.1, 36.8, 38.2, 38.1, 37.0, 37.0, 37.7, 36.5, 37.5, 38.9, 37.6, 37.5, 36.0, 36.4, 37.6, 36.9, 38.9, 38.2, 36.7, 36.1, 39.0, 36.3, 38.1, 37.8, 36.1, 37.1, 38.1, 37.4, 37.8, 37.1, 37.9, 36.1, 37.8, 39.0, 36.8, 36.9, 36.0, 36.3, 37.0, 39.0, 36.9, 38.0, 38.5, 36.8, 36.6, 38.9, 37.4, 36.6, 37.4, 36.5, 38.9, 37.4, 37.5, 38.6, 37.0, 38.1, 36.2, 36.8, 38.5, 36.6, 38.0, 36.6, 38.9, 38.9, 37.6, 36.4, 38.6, 37.4, 38.4, 36.4, 36.2, 38.8, 37.4, 38.8, 38.2, 38.8, 38.6, 36.5, 37.6, 36.6, 36.2, 37.6, 37.7, 38.2, 36.7, 36.8, 38.8, 36.6, 36.2, 37.7, 38.1, 38.6, 37.9, 38.3, 38.5, 36.5, 38.3, 36.2, 37.5, 36.6, 38.2, 38.8, 36.2, 37.4, 38.3, 38.6, 38.8, 36.7, 38.7, 38.1, 37.2, 37.1, 36.4, 38.9, 38.4, 38.5, 37.7, 37.9, 37.0, 36.7, 38.7, 36.5, 36.6, 36.4, 36.4, 38.4, 37.0, 38.7, 39.0, 36.0, 36.5, 39.0, 38.0, 38.7, 37.0, 36.5, 36.5, 36.7, 38.0, 37.0, 38.5, 37.1, 37.8, 37.2, 37.0, 37.4, 38.6, 36.7, 36.3, 38.5, 36.2, 38.1, 38.2, 36.7, 38.4, 38.9, 36.2, 38.6, 38.8, 37.4, 37.4, 38.7, 38.5, 38.1, 37.0, 36.6, 38.9, 36.1, 37.1, 37.4, 36.1, 36.6, 37.0, 37.7, 38.9, 37.5, 37.2, 37.7, 38.7, 37.1, 36.7, 38.1, 36.7, 36.8, 37.1, 37.7, 37.2, 38.0, 37.2, 37.8, 38.4, 36.3, 37.6, 38.2, 38.7, 37.7, 37.2, 39.0, 36.9, 38.9, 38.3, 37.3, 37.9, 38.2, 37.5, 36.4, 37.1, 38.5, 37.5, 36.1, 36.1, 37.3, 38.7, 38.5, 37.4, 37.6, 37.7, 37.0, 37.9, 38.0, 37.2, 37.4, 38.5, 38.1, 37.3, 36.2, 37.2, 38.0, 36.6, 38.6, 38.4, 37.4, 37.7, 36.1, 36.7, 38.3, 38.5, 38.1, 38.3, 38.7, 37.2, 37.0, 37.1, 36.7, 38.5, 38.0, 36.8, 36.5, 38.9, 36.1, 36.8, 36.3, 36.0, 37.1, 37.6, 36.5, 36.8, 38.0, 36.4, 37.0, 36.5, 37.3, 38.9, 37.9, 36.3, 37.9, 38.9, 37.5, 36.6, 36.6, 37.1, 37.7, 37.4, 38.1, 37.3, 37.2, 38.3, 38.2, 37.8, 38.2, 36.0, 37.7, 38.7, 38.8, 37.5, 36.2, 38.2, 38.3, 37.4, 38.1, 36.9, 36.4, 38.9, 36.7, 36.9, 37.4, 37.3, 38.7, 38.1, 36.5, 38.9, 37.0, 36.6, 38.7, 36.9, 38.6, 38.5, 38.7, 36.2, 36.5, 37.5, 37.6, 36.6, 38.5, 38.7, 36.4, 37.2, 36.5, 38.3, 38.4, 36.8, 38.3, 36.3, 38.6, 38.1, 39.0, 36.0, 36.8, 37.0, 38.5, 37.2, 38.9, 38.4, 38.8, 38.2, 38.0, 36.4, 36.2, 36.4, 38.1, 38.1, 37.8, 37.1, 37.8, 37.7, 37.1, 38.1, 36.8, 37.8, 36.1, 38.3, 37.4, 37.5, 37.9, 39.0, 38.9, 37.0, 38.8, 37.4, 37.3, 37.1, 36.6, 36.6, 36.0, 36.8, 38.4, 38.5, 37.9, 36.7, 38.9, 38.8, 38.5, 36.1, 36.1, 36.3, 36.5, 37.4, 36.7, 36.3, 36.9, 38.4, 37.3, 36.7, 36.7, 38.0, 38.4, 37.9, 38.9, 37.1, 37.5, 36.5, 37.4, 36.4, 38.8, 37.0, 36.1, 38.4, 37.3, 36.7, 38.0, 37.5, 36.5, 37.2, 37.2, 37.4, 36.9, 37.9, 36.8, 37.6, 36.7, 36.3, 37.5, 36.4, 38.3, 36.2, 36.1, 37.0, 37.8, 38.3, 37.5, 38.7, 36.5, 36.0, 36.3, 36.2, 36.3, 37.5, 38.2, 36.7, 38.1, 38.0, 37.7, 37.2, 38.4, 38.3, 36.6, 38.7, 37.2, 38.5, 37.7, 38.8, 37.3, 38.2, 38.5, 36.4, 36.9, 37.4, 36.2, 37.6, 37.4, 37.7, 36.6, 38.5, 38.5, 37.7, 38.9, 36.8, 38.7, 37.3, 38.7, 36.1, 38.1, 38.9, 37.2, 36.9, 37.4, 36.6, 37.1, 37.5, 37.6, 37.4, 37.4, 38.7, 38.3, 37.2, 37.1, 38.1, 38.6, 37.4, 38.3, 38.0, 37.2, 36.3, 36.6, 36.8, 38.6, 38.6, 36.4, 37.5, 38.9, 38.1, 37.3, 36.8, 36.5, 38.1, 36.6, 38.1, 36.7, 36.4, 37.2, 39.0, 38.7, 37.4, 37.6, 37.3, 39.0, 36.4, 36.5, 38.5, 37.9, 37.2, 38.6, 37.9, 38.0, 36.5, 37.9, 36.6, 36.5, 36.6, 36.8, 38.4, 39.0, 38.6, 38.2, 37.9, 38.3, 38.1, 37.6, 36.4, 36.4, 37.2, 36.7, 38.3, 36.4, 37.9, 36.2, 37.0, 38.7, 37.7, 36.6, 38.9, 36.7, 38.4, 38.6, 38.9, 38.8, 36.4, 37.2, 38.1, 38.3, 37.2, 38.3, 38.3, 37.5, 38.1, 37.3, 37.7, 38.8, 36.8, 38.4, 38.5, 38.3, 36.3, 38.6, 38.0, 38.4, 36.5, 38.9, 37.3, 38.2, 37.6, 38.0, 38.9, 36.4, 37.6, 38.3, 37.6, 37.3, 37.4, 37.2, 38.3, 36.5, 36.7, 37.0, 38.4, 38.7, 38.6, 36.7, 36.0, 38.5, 36.5, 36.8, 36.8, 36.4, 37.0, 38.6, 38.1, 36.5, 39.0, 38.6, 36.3, 38.8, 38.0, 37.7, 37.3, 36.8, 36.6, 38.8, 37.0, 37.5, 38.9, 38.4, 36.6, 38.0, 36.0, 37.9, 38.8, 38.6, 37.9, 36.0, 38.9, 37.7, 37.2, 38.8, 36.5, 38.4, 37.1, 37.8, 36.6, 36.6, 38.6, 37.4, 38.8, 36.2, 37.4, 37.0, 38.8, 38.2, 37.7, 36.7, 37.3, 37.0, 38.2, 37.5, 39.0, 36.1, 37.7, 36.9, 37.1, 38.5, 36.1, 36.9, 38.1, 37.7, 37.8, 36.0, 37.7, 37.0, 36.4, 36.3, 36.4, 38.9, 38.9, 36.5, 38.6, 38.7, 36.9, 39.0, 38.0, 36.1, 38.0, 37.9, 37.4, 38.9, 36.3, 36.7, 37.3, 37.4, 37.3, 36.6, 36.1, 38.7, 36.5, 38.8, 38.7, 37.5, 37.1, 36.6, 37.6, 38.4, 38.0, 38.6, 38.0, 36.3, 38.1, 38.8, 36.9, 36.1, 36.4, 37.0, 37.3, 37.2, 38.1, 37.9, 36.0, 37.5, 38.7, 37.1, 37.0, 38.1, 36.4, 38.8, 37.5, 38.3, 38.3, 38.5, 36.8, 36.2, 36.2, 38.9, 37.3, 38.3, 36.5, 37.0, 36.3, 37.7, 38.4, 37.3, 38.1, 37.5, 38.7, 37.5, 38.4, 37.2, 37.3, 37.3, 37.6, 38.2, 38.8, 37.1, 37.4, 37.3, 36.3, 37.6, 38.9, 36.7, 36.0, 36.8, 36.8, 36.9, 38.7, 38.8, 36.9, 37.2, 36.2, 38.8, 38.7, 38.1, 37.4, 37.0, 36.7, 37.9, 38.6, 38.1, 37.3, 38.1, 38.8, 38.7, 37.1, 38.3, 38.6, 37.2, 36.8, 36.1, 37.0, 37.5, 38.7, 37.7, 37.9, 36.6, 36.6, 36.3, 38.9, 38.6, 37.9, 38.4],"hr":[93, 101, 81, 74, 99, 136, 116, 98, 102, 89, 106, 95, 127, 151, 92, 125, 55, 89, 63, 70, 107, 158, 113, 154, 139, 154, 96, 154, 100, 87, 153, 103, 75, 99, 134, 56, 135, 98, 80, 114, 151, 67, 134, 127, 125, 140, 55, 60, 112, 58, 59, 54, 79, 150, 94, 153, 105, 118, 99, 116, 63, 152, 94, 127, 123, 131, 125, 106, 110, 140, 85, 137, 50, 98, 118, 118, 157, 141, 103, 141, 68, 109, 80, 157, 147, 150, 72, 122, 61, 51, 130, 86, 75, 95, 141, 77, 83, 134, 51, 123, 82, 72, 87, 149, 69, 148, 109, 129, 121, 140, 99, 130, 84, 80, 141, 146, 51, 158, 141, 56, 94, 54, 152, 50, 79, 140, 90, 156, 94, 157, 76, 147, 157, 123, 96, 150, 121, 96, 89, 139, 95, 126, 136, 102, 140, 154, 64, 133, 121, 141, 91, 114, 158, 124, 97, 124, 144, 140, 145, 112, 147, 138, 50, 70, 69, 59, 74, 70, 67, 70, 154, 108, 71, 133, 58, 51, 63, 97, 123, 119, 124, 119, 78, 112, 116, 116, 53, 76, 120, 159, 140, 107, 107, 91, 156, 111, 154, 110, 59, 59, 115, 123, 104, 131, 59, 116, 138, 115, 64, 136, 62, 128, 148, 146, 142, 60, 125, 113, 82, 66, 55, 116, 52, 126, 69, 103, 85, 54, 144, 64, 152, 118, 110, 134, 135, 102, 81, 133, 83, 61, 116, 96, 106, 86, 73, 70, 109, 121, 85, 86, 112, 136, 130, 86, 65, 126, 157, 109, 79, 51, 135, 95, 125, 129, 117, 82, 59, 143, 104, 52, 91, 108, 93, 120, 135, 70, 148, 157, 70, 120, 65, 105, 121, 135, 139, 157, 72, 149, 87, 136, 87, 87, 150, 151, 135, 131, 141, 126, 159, 69, 75, 137, 51, 102, 133, 125, 71, 82, 145, 105, 131, 67, 64, 139, 142, 123, 136, 109, 102, 75, 126, 136, 61, 73, 64, 138, 101, 137, 130, 103, 85, 96, 157, 84, 133, 130, 106, 138, 94, 158, 68, 133, 129, 147, 54, 122, 89, 92, 84, 58, 151, 131, 61, 112, 95, 67, 57, 147, 149, 155, 89, 126, 72, 145, 147, 125, 53, 53, 159, 154, 138, 157, 57, 119, 82, 65, 148, 101, 148, 69, 89, 70, 78, 118, 119, 146, 125, 87, 55, 148, 60, 96, 93, 114, 57, 116, 159, 136, 73, 73, 148, 82, 80, 136, 73, 116, 158, 93, 91, 96, 76, 139, 101, 73, 151, 100, 80, 60, 96, 82, 97, 106, 102, 80, 68, 64, 137, 63, 109, 143, 61, 141, 115, 115, 85, 97, 86, 90, 77, 135, 60, 114, 98, 96, 148, 75, 105, 158, 89, 159, 156, 82, 76, 53, 53, 145, 73, 115, 158, 139, 109, 110, 96, 121, 107, 156, 73, 58, 122, 109, 115, 114, 142, 116, 132, 150, 58, 131, 102, 109, 143, 101, 55, 53, 100, 121, 67, 99, 91, 92, 132, 153, 136, 103, 64, 109, 77, 60, 157, 108, 150, 68, 120, 131, 153, 139, 61, 85, 80, 60, 156, 133, 104, 54, 59, 96, 90, 121, 100, 112, 114, 115, 77, 155, 89, 88, 72, 63, 54, 113, 88, 136, 110, 75, 91, 116, 99, 78, 129, 90, 73, 136, 92, 143, 85, 145, 78, 94, 57, 111, 85, 70, 151, 123, 63, 157, 71, 116, 121, 81, 101, 68, 106, 106, 58, 121, 71, 112, 99, 56, 128, 156, 123, 122, 72, 65, 103, 83, 59, 123, 150, 54, 104, 133, 145, 116, 64, 152, 102, 105, 156, 145, 86, 99, 138, 142, 149, 145, 88, 57, 70, 114, 95, 89, 130, 135, 128, 85, 53, 91, 142, 117, 125, 125, 96, 93, 108, 139, 100, 98, 142, 92, 124, 112, 90, 61, 119, 122, 119, 107, 154, 124, 125, 81, 114, 157, 60, 89, 91, 109, 77, 112, 123, 155, 156, 62, 76, 152, 151, 122, 159, 90, 153, 51, 95, 67, 72, 66, 147, 103, 128, 81, 146, 78, 115, 62, 80, 95, 145, 113, 152, 61, 147, 52, 120, 149, 105, 101, 51, 119, 63, 68, 78, 110, 94, 61, 50, 156, 136, 155, 98, 156, 145, 85, 110, 87, 98, 116, 122, 116, 60, 153, 89, 109, 118, 139, 101, 134, 65, 134, 86, 86, 76, 153, 141, 142, 159, 144, 120, 154, 140, 139, 106, 157, 128, 78, 59, 114, 57, 150, 98, 124, 77, 93, 116, 92, 130, 140, 66, 94, 158, 111, 119, 154, 101, 155, 102, 143, 56, 59, 68, 80, 141, 93, 57, 88, 75, 75, 102, 63, 106, 134, 112, 111, 90, 57, 53, 143, 113, 131, 117, 61, 60, 78, 115, 73, 57, 53, 102, 148, 66, 109, 101, 79, 155, 60, 152, 52, 148, 75, 59, 106, 50, 77, 127, 91, 78, 139, 75, 86, 57, 92, 119, 148, 56, 119, 79, 138, 126, 126, 95, 111, 153, 118, 93, 140, 136, 119, 55, 139, 134, 69, 61, 94, 82, 77, 123, 87, 53, 157, 81, 67, 89, 64, 154, 130, 130, 142, 88, 50, 125, 79, 85, 158, 77, 64, 159, 152, 130, 145, 68, 65, 89, 75, 116, 72, 112, 115, 122, 116, 126, 71, 145, 138, 116, 123, 142, 51, 54, 89, 135, 149, 101, 107, 118, 124, 79, 129, 90, 104, 157, 85, 69, 127, 151, 151, 118, 96, 127, 151, 150, 54, 63, 89, 131, 111, 131, 78, 134, 75, 97, 53, 118, 104, 87, 63, 54, 111, 123, 59, 155, 78, 81, 156, 125, 134, 149, 55, 115, 67, 126, 114, 51, 133, 132, 139, 140, 50, 146, 95, 122, 51, 97, 75, 60, 75, 59, 86, 79, 84, 117, 99, 135, 140, 50, 119, 94, 94, 157, 78, 69, 56, 106, 130, 155, 70, 58, 81, 114, 128, 50, 150, 79, 137, 90, 67, 102, 153, 148, 126, 107, 147, 96, 96, 61, 146, 144, 125, 51, 73, 151, 54, 101, 111, 137, 74, 137, 106, 116, 87, 90, 101, 78, 142, 81, 90, 89, 92, 51, 156, 69, 143, 57, 114, 154, 92, 115, 142, 133, 140, 119, 84, 52, 64, 125, 141, 74, 142, 65, 71, 75, 53, 93, 94, 64, 69, 80, 112, 136, 132, 58, 87, 52, 60, 151, 64, 105, 91, 134, 64, 107, 73, 113, 155, 98, 146, 120, 68, 106, 81, 85, 123, 130, 143, 111, 52, 107, 89, 50, 101, 153, 84, 140, 63, 68, 89, 77, 91, 51, 133, 101, 113, 60, 116, 126, 119, 149, 55, 87, 77, 101, 66, 137, 68, 118, 136, 113, 157, 56, 159, 114, 54, 124, 104, 123, 156, 148, 93, 151, 90, 63, 65, 106, 141, 94, 126, 142, 89, 98, 65, 123, 81, 54, 154, 93, 87, 62, 82, 82, 146, 68, 144, 52, 85, 102, 123, 74, 57, 66, 88, 151, 136, 107, 81, 59, 51, 89, 143, 112, 54, 85, 62, 117, 105, 58, 54, 90, 133, 80, 138, 153, 94, 101, 60, 111, 155, 149, 71, 76, 98, 79, 87, 124, 97, 57, 136, 137, 106, 53, 90, 132, 87, 86, 72, 51, 142, 97, 66, 84, 86, 64, 68, 91, 143, 93, 133, 133, 65, 69, 110, 159, 109, 102, 84, 126, 51, 154, 50, 70, 146, 135, 141, 96, 107, 72, 91, 64, 149, 84, 152, 87, 154, 71, 61, 85, 51, 116, 84, 96, 115, 55, 106, 69, 127, 83, 60, 51, 78, 148, 148, 83, 80, 75, 95, 56, 93, 77, 145, 63, 127, 112, 159, 55, 99, 71, 97, 96, 77, 159, 65, 55, 109, 55, 83, 137, 51, 149, 82, 131, 97, 74, 90, 55, 53, 155, 94, 67, 52, 101, 60, 71, 85, 56, 109, 54, 140, 61, 64, 96, 98, 76, 134, 60, 95, 155, 51, 129, 138, 59, 121, 157, 83, 74, 102, 149, 137, 82, 69, 133, 105, 97, 64, 117, 99, 116, 126, 116, 62, 139, 148, 86, 150, 99, 116, 79, 106, 76, 84, 88, 110, 100, 78, 147, 136, 134, 52, 83, 84, 91, 53, 78, 136, 143, 115, 83, 71, 72, 129, 152, 65, 153, 130, 95, 61, 55, 149, 64, 143, 86, 90, 101, 133, 138, 100, 72, 60, 60, 152, 82, 117, 91, 113, 72, 82, 137, 155, 134, 154, 82, 114, 52, 123, 58, 65, 97, 68, 55, 134, 159, 112, 55, 141, 106, 94, 148, 50, 59, 119, 124, 138, 116, 148, 92, 92, 51, 140, 101, 64, 143, 158, 55, 144, 136, 87, 90, 158, 155, 118, 80, 133, 104, 155, 136, 82, 102, 100, 93, 63, 64, 68, 63, 112, 85, 150, 57, 132, 86, 67, 114, 158, 127, 62, 139, 55, 52, 52, 55, 104, 131, 63, 86, 51, 85, 124, 77, 61, 51, 102, 131, 64, 99, 150, 115, 130, 127, 114, 67, 79, 137, 95, 130, 136, 77, 111, 156, 115, 100, 134, 57, 107, 133, 116, 122, 78, 135, 50, 78, 139, 133, 82, 156, 150, 99, 139, 79, 84, 93, 54, 84, 78, 61, 146, 127, 64, 81, 133, 77, 79, 97, 55, 155, 97, 119, 134, 153, 73, 158, 96, 65, 60, 65, 150, 85, 102, 80, 145, 119, 96, 79, 133, 137, 113, 89, 76, 100, 147, 66, 85, 85, 79, 65, 80, 91, 138, 89, 61, 55, 149, 118, 60, 107, 83, 106, 109, 86, 104, 92, 91, 147, 75, 139, 113, 105, 72, 56, 91, 55, 155, 143, 87, 85, 111, 100, 93, 51, 139, 130, 136, 81, 121, 64, 99, 129, 156, 60, 136, 133, 145, 151, 136, 112, 111, 132, 73, 108, 80, 73, 120, 56, 147, 67, 97, 110, 122, 94, 62, 112, 59, 146, 119, 92, 62, 85, 139, 108, 70, 126, 91, 136, 67, 141, 64, 78, 89, 147, 122, 149, 55, 98, 67, 58, 63, 97, 100, 118, 59, 147, 82, 92, 112, 60, 56, 109, 77, 103, 120, 130, 144, 147, 62, 135, 151, 104, 75, 159, 97, 54, 106, 121, 104, 108, 75, 109, 125, 143, 107, 103, 96, 62, 68, 149, 137, 153, 53, 118, 121, 149, 89, 130, 50, 144, 158, 125, 149, 111, 123, 123, 140, 99, 75, 94, 149, 121, 86, 105, 135, 56, 123, 132, 105, 85, 90, 87, 88, 124, 122, 100, 67, 95, 60, 85, 68, 72, 92, 126, 158, 50, 63, 127, 118, 112, 132, 113, 91, 137, 68, 73, 136, 98, 72, 104, 89, 136, 148, 65, 71, 110, 67, 69, 86, 75, 78, 145, 96, 76, 54, 94, 123, 95, 138, 145, 92, 68, 62, 117, 106, 60, 120, 117, 157, 55, 68, 142, 102, 123, 101, 140, 139, 71, 109, 126, 146, 108, 123, 82, 52, 146, 117, 64, 83, 154, 158, 145, 121, 136, 155, 51, 79, 100, 70, 115, 108, 99, 99, 125, 66, 114, 85, 143, 100, 108, 63, 144, 142, 158, 83, 70, 52, 53, 108, 131, 72, 145, 103, 144, 73, 132, 92, 99, 129, 102, 151, 159, 93, 114, 83, 151, 132, 78, 69, 128, 131, 110, 159, 81, 114, 148, 105, 91, 90, 144, 147, 93, 50, 89, 62, 132, 52, 152, 130, 52, 147, 52, 84, 118, 63, 131, 152, 67, 92, 97, 77, 51, 58, 72, 143, 81, 137, 59, 56, 116, 106, 98, 120, 109, 118, 156, 150, 145, 130, 70, 131, 137, 158, 92, 99, 58, 133, 130, 89, 50, 131, 147, 141, 136, 119, 51, 159, 66, 127, 154, 118, 134, 80, 56, 84, 138, 145, 68, 149, 139, 103, 79, 91, 76, 93, 72, 70, 115, 117, 126, 62, 84, 109, 104, 92, 118, 110, 98, 79, 70, 151, 132, 125, 155, 107, 66, 62, 153, 141, 93, 139, 51, 113, 134, 149, 78, 139, 129, 127, 106, 54, 84, 148, 101, 69, 52, 140, 50, 77, 135, 125, 111, 139, 157, 134, 133, 98, 149, 102, 68, 104, 119, 140, 80, 120, 51, 80, 112, 128, 107, 111, 69, 133, 156, 66, 54, 57, 89, 56, 119, 157, 133, 76, 107, 100, 70, 57, 100, 133, 52, 137, 137, 63, 125, 105, 154, 140, 120, 130, 82, 126, 68, 50, 90, 152, 157, 72, 129, 66, 121, 137, 159, 156, 105, 56, 72, 140, 127, 126, 114, 153, 82, 84, 128, 77, 99, 103, 89, 115, 124, 86, 95, 98, 52, 92, 138, 92, 119, 156, 94, 89, 153, 155, 90, 73, 63, 62, 76, 140, 78, 140, 82, 68, 52, 61, 88, 125, 143, 124, 123, 140, 75, 96, 128, 104, 115, 131, 83, 119, 57, 151, 113, 119, 123, 90, 50, 146, 141, 59, 133, 141, 137, 98, 58, 51, 109, 142, 153, 63, 135, 54, 82, 70, 58, 147, 123, 98, 85, 121, 129, 128, 79, 60, 60, 147, 155, 120, 101, 83, 156, 145, 155, 134, 157, 52, 107, 132, 103, 88, 89, 112, 123, 88, 79, 71, 96, 158, 141, 121, 98, 158, 143, 99, 133, 96, 53, 102, 54, 106, 88, 69, 150, 51, 114, 70, 156, 124, 79, 112, 131, 68, 61, 60, 82, 108, 154, 70, 111, 119, 153, 137, 65, 59, 143, 137, 92, 155, 88, 55, 54, 109, 116, 98, 134, 76, 91, 70, 145, 51, 138, 79, 146, 66, 128, 80, 63, 52, 69, 75, 94, 63, 104, 99, 150, 56, 83, 114, 146, 101, 115, 57, 149, 157, 143, 127, 97, 134, 64, 59, 101, 68, 152, 91, 142, 53, 71, 74, 94, 105, 125, 54, 132, 96, 60, 66, 95, 51, 66, 130, 113, 55, 51, 125, 53, 158, 91, 102, 147, 83, 143, 119, 73, 99, 79, 50, 71, 99, 57, 113, 146, 156, 86, 144, 104, 112, 121, 117, 63, 53, 74, 149, 120, 72, 112, 124, 64, 58, 126, 88, 95, 148, 77, 125, 122, 72, 126, 114, 70, 69, 100, 122, 154, 153, 82, 83, 145, 110, 127, 68, 50, 55, 77, 61, 100, 72, 102, 91, 80, 62, 104, 129, 79, 148, 131, 131, 126, 149, 50, 79, 125, 62, 145, 74, 120, 116, 118, 100, 58, 135, 57, 133, 153, 115, 158, 64, 149, 117, 62, 130, 159, 57, 144, 123, 153, 83, 141, 158, 82, 143, 81, 69, 129, 146, 63, 110, 51, 142, 132, 157, 70, 139, 55, 111, 133, 123, 111, 158, 51, 107, 119, 54, 72, 151, 126, 114, 78, 133, 148, 132, 92, 102, 129, 122, 75, 147, 88, 105, 62, 82, 88, 62, 131, 79, 91, 113, 148, 75, 154, 101, 56, 98, 61, 83, 123, 57, 128, 60, 55, 159, 83, 108, 128, 111, 104, 64, 91, 78, 117, 54, 57, 144, 95, 137, 154, 68, 54, 141, 66, 144, 109, 106, 159, 158, 75, 64, 114, 111, 103, 79, 54, 124, 115, 118, 155, 71, 106, 154, 138, 82, 64, 78, 76, 96, 53, 94, 150, 154, 141, 155, 92, 121, 117, 73, 89, 156, 132, 131, 63, 105, 55, 135, 96, 146, 139, 61, 159, 121, 110, 142, 134, 133, 158, 108, 113, 77, 110, 95, 104, 136, 113, 74, 132, 88, 92, 95, 140, 73, 157, 89, 126, 78, 56, 134, 80, 110, 57, 109, 153, 64, 119, 119, 143, 138, 124, 73, 92, 53, 64, 104, 123, 156, 133, 119, 152, 79, 154, 70, 124, 57, 156, 155, 150, 64, 135, 72, 143, 113, 113, 131, 76, 151, 121, 83, 152, 75, 96, 56, 142, 102, 96, 124, 157, 152, 105, 153, 76, 155, 80, 75, 126, 114, 144, 52, 101, 154, 92, 50, 84, 95, 66, 152, 62, 138, 151, 99, 150, 133, 150, 121, 91, 153, 139, 79, 135, 142, 141, 142, 50, 90, 106, 96, 92, 68, 60, 73, 61, 158, 151, 115, 134, 93, 125, 157, 97, 105, 112, 159, 87, 145, 106, 61, 93, 136, 100, 96, 86, 118, 104, 97, 136, 66, 96, 74, 76, 143, 118, 67, 130, 54, 63, 61, 123, 53, 57, 101, 122, 59, 151, 100, 134, 91, 142, 68, 144, 59, 59, 151, 104, 140, 159, 146, 74, 127, 69, 136, 72, 145, 61, 149, 122, 77, 74, 75, 82, 139, 139, 65, 157, 63, 90, 67, 96, 129, 68, 77, 127, 158, 82, 130, 120, 63, 65, 128, 143, 123, 151, 54, 63, 59, 144, 50, 152, 150, 54, 79, 66, 71, 101, 68, 50, 77, 121, 130, 116, 120, 144, 144, 98, 67, 125, 60, 74, 94, 113, 147, 95, 108, 112, 153, 115, 79, 150, 117, 136, 71, 68, 78, 90, 87, 158, 119, 111, 95, 116, 123, 71, 75, 158, 88, 71, 86, 157, 123, 153, 100, 129, 122, 94, 110, 65, 60, 103, 108, 73, 147, 115, 126, 108, 70, 125, 141, 75, 77, 62, 51, 122, 52, 108, 85, 140, 156, 100, 110, 115, 78, 85, 129, 102, 71, 99, 63, 68, 141, 116, 97, 61, 101, 94, 64, 88, 50, 97, 104, 108, 71, 103, 142, 63, 151, 55, 120, 125, 59, 85, 147, 74, 56, 50, 153, 87, 132, 95, 85, 59, 116, 143, 156, 123, 151, 148, 69, 153, 90, 61, 155, 99, 104, 121, 87, 97, 90, 149, 108, 125, 87, 81, 57, 104, 145, 113, 154, 90, 108, 126, 100, 88, 111, 148, 112, 60, 78, 123, 138, 151, 124, 122, 130, 111, 150, 98, 86, 145, 121, 53, 128, 140, 60, 63, 55, 139, 99, 64, 81, 144, 78, 75, 70, 118, 100, 150, 82, 115, 138, 92, 129, 104, 52, 95, 67, 106, 96, 50, 97, 153, 114, 86, 135, 73, 103, 101, 147, 79, 64, 64, 103, 72, 71, 84, 76, 75, 112, 81, 92, 105, 158, 159, 122, 68, 130, 139, 78, 64, 122, 123, 137, 107, 105, 55, 91, 93, 73, 126, 107, 64, 114, 141, 153, 88, 106, 150, 124, 53, 142, 129, 114, 142, 144, 75, 152, 102, 106, 134, 117, 157, 116, 141, 63, 148, 99, 70, 146, 50, 52, 110, 144, 139, 149, 60, 87, 57, 111, 67, 76, 63, 52, 88, 109, 125, 55, 119, 148, 70, 152, 121, 104, 109, 109, 123, 95, 104, 105, 108, 128, 91, 52, 106, 157, 54, 79, 80, 129, 74, 140, 58, 63, 109, 73, 154, 152, 55, 129, 73, 104, 60, 158, 84, 80, 94, 77, 95, 139, 123, 59, 94, 129, 65, 52, 92, 135, 57, 99, 123, 105, 81, 96, 146, 74, 137, 148, 110, 127, 118, 58, 96, 70, 109, 158, 91, 77, 122, 68, 127, 61, 110, 144, 81, 53, 119, 127, 59, 109, 85, 108, 88, 93, 121, 156, 99, 81, 140, 95, 70, 60, 93, 145, 63, 105, 141, 61, 70, 154, 121, 53, 121, 60, 87, 148, 152, 63, 134, 144, 102, 135, 58, 92, 112, 111, 143, 63, 121, 68, 140, 107, 131, 70, 77, 99, 80, 57, 84, 59, 87, 72, 147, 159, 65, 127, 142, 98, 66, 141, 118, 85, 131, 99, 63, 130, 106, 140, 73, 125, 111, 144, 69, 102, 88, 88, 96, 131, 127, 92, 61, 103, 87, 139, 61, 149, 75, 96, 91, 58, 127, 132, 115, 73, 148, 141, 60, 101, 103, 116, 106, 125, 154, 153, 126, 136, 156, 152, 75, 72, 115, 137, 136, 139, 66, 134, 154, 86, 96, 59, 55, 141, 54, 155, 70, 150, 68, 75, 85, 59, 96, 62, 143, 113, 58, 55, 109, 77, 136, 83, 91, 147, 113, 77, 101, 147, 131, 78, 72, 61, 82, 67, 100, 51, 58, 156, 70, 109, 153, 148, 101, 97, 95, 97, 62, 58, 122, 117, 130, 153, 128, 158, 122, 89, 65, 102, 77, 64, 61, 135, 156, 103, 103, 144, 152, 90, 129, 122, 158, 116, 111, 130, 142, 63, 99, 91, 124, 54, 112, 104, 138, 68, 81, 67, 95, 158, 98, 112, 98, 144, 136, 91, 66, 133, 55, 144, 150, 120, 153, 82, 103, 128, 138, 107, 124, 77, 67, 115, 86, 158, 107, 114, 75, 114, 130, 92, 135, 158, 54, 72, 88, 145, 157, 149, 145, 122, 120, 117, 66, 137, 79, 92, 121, 74, 76, 148, 107, 136, 70, 66, 110, 91, 149, 57, 129, 127, 142, 90, 78, 106, 100, 70, 147, 111, 139, 50, 114, 104, 159, 115, 150, 139, 87, 122, 85, 149, 105, 82, 51, 96, 113, 112, 107, 98, 151, 96, 59, 99, 60, 116, 149, 75, 68, 106, 94, 105, 91, 110, 50, 142, 126, 110, 65, 72, 88, 53, 52, 74, 96, 151, 91, 56, 154, 97, 152, 108, 138, 157, 147, 96, 152, 100, 53, 100, 111, 159, 125, 144, 80, 61, 53, 86, 129, 122, 95, 112, 71, 100, 78, 80, 141, 65, 118, 146, 148, 106, 158, 100, 76, 87, 79, 134, 141, 61, 123, 159, 88, 136, 120, 144, 117, 138, 59, 131, 50, 129, 90, 103, 150, 103, 103, 64, 55, 59, 126, 92, 90, 143, 112, 63, 103, 86, 81, 105, 74, 120, 137, 57, 123, 131, 66, 133, 107, 96, 158, 85, 131, 77, 145, 134, 86, 118, 118, 59, 53, 53, 53, 146, 109, 87, 104, 88, 132, 58, 138, 91, 144, 157, 82, 85, 116, 158, 125, 151, 154, 80, 121, 75, 126, 54, 94, 125, 73, 50, 119, 138, 136, 73, 95, 87, 120, 109, 66, 106, 159, 90, 68, 78, 152, 158, 121, 112, 132, 114, 146, 52, 113, 148, 124, 72, 78, 104, 99, 53, 133, 142, 66, 78, 52, 140, 120, 77, 106, 95, 147, 146, 54, 137, 135, 59, 116, 70, 62, 136, 155, 71, 111, 103, 73, 144, 147, 133, 101, 114, 158, 78, 57, 153, 111, 80, 133, 109, 157, 75, 71, 52, 122, 119, 141, 139, 130, 98, 137, 142, 100, 95, 93, 86, 130, 149, 77, 145, 129, 85, 133, 158, 70, 105, 52, 59, 122, 62, 135, 84, 122, 111, 146, 98, 50, 127, 82, 152, 107, 90, 146, 92, 68, 118, 148, 145, 91, 108, 60, 134, 144, 109, 153, 90, 147, 94, 94, 76, 115, 155, 128, 137, 63, 65, 116, 140, 86, 121, 159, 107, 146, 138, 54, 133, 84, 138, 60, 98, 68, 119, 114, 61, 150, 68, 62, 125, 51, 66, 122, 147, 132, 73, 50, 147, 57, 159, 146, 79, 106, 135, 112, 150, 54, 118, 118, 146, 137, 62, 99, 120, 144, 86, 122, 146, 53, 155, 134, 146, 71, 142, 155, 151, 103, 81, 159, 154, 66, 112, 107, 123, 147, 68, 90, 83, 157, 105, 135, 71, 50, 115, 83, 72, 133, 146, 107, 65, 118, 123, 50, 125, 133, 132, 76, 150, 148, 109, 107, 105, 89, 114, 137, 132, 147, 148, 143, 107, 117, 150, 93, 152, 55, 55, 101, 144, 74, 115, 118, 136, 86, 85, 100, 66, 102, 143, 156, 133, 107, 122, 115, 104, 126, 58, 79, 125, 103, 94, 73, 141, 61, 77, 135, 70, 59, 122, 53, 126, 153, 90, 138, 77, 60, 154, 125, 125, 54, 148, 68, 99, 78, 93, 111, 149, 61, 137, 124, 71, 120, 123, 71, 141, 155, 158, 102, 146, 127, 55, 109, 111, 56, 111, 81, 75, 138, 123, 65, 73, 101, 51, 138, 121, 99, 159, 141, 69, 64, 103, 63, 50, 108, 96, 122, 89, 79, 59, 152, 100, 134, 139, 152, 89, 102, 94, 150, 93, 101, 127, 129, 79, 143, 104, 101, 136, 81, 149, 72, 109, 135, 150, 121, 133, 51, 126, 156, 122, 105, 80, 57, 101, 90, 103, 125, 99, 89, 83, 148, 129, 96, 74, 72, 149, 74, 120, 52, 111, 139, 112, 92, 67, 85, 94, 70, 105, 85, 152, 70, 50, 124, 119, 88, 81, 73, 127, 138, 151, 133, 64, 114, 59, 75, 89, 142, 131, 119, 80, 128, 91, 91, 117, 89, 59, 89, 82, 145, 110, 60, 53, 156, 135, 102, 98, 103, 128, 98, 116, 70, 157, 80, 157, 131, 79, 109, 92, 125, 114, 149, 58, 96, 121, 116, 141, 115, 74, 73, 59, 133, 148, 111, 100, 117, 64, 77, 68, 103, 82, 121, 70, 145, 82, 105, 80, 109, 95, 91, 144, 85, 99, 60, 54, 144, 139, 154, 105, 64, 138, 134, 74, 103, 66, 83, 152, 69, 120, 146, 98, 93, 137, 132, 114, 67, 139, 66, 149, 69, 151, 105, 95, 92, 144, 88, 102, 75, 89, 142, 76, 70, 86, 129, 128, 158, 51, 55, 106, 81, 55, 139, 152, 152, 63, 85, 128, 159, 80, 87, 100, 110, 74, 106, 156, 53, 137, 61, 93, 86, 61, 65, 129, 129, 134, 83, 107, 120, 75, 52, 113, 102, 93, 142, 51, 81, 96, 92, 57, 149, 123, 149, 69, 59, 105, 65, 150, 112, 90, 95, 99, 108, 116, 98, 151, 126, 140, 58, 107, 112, 85, 50, 137, 66, 143, 84, 71, 118, 98, 147, 98, 77, 151, 124, 118, 77, 96, 108, 154, 59, 108, 159, 123, 154, 113, 76, 75, 133, 135, 82, 78, 74, 67, 71, 55, 145, 115, 131, 54, 158, 73, 158, 60, 53, 98, 62, 85, 127, 53, 62, 103, 146, 94, 131, 109, 51, 75, 145, 129, 128, 77, 132, 53, 102, 136, 87, 73, 72, 60, 133, 67, 98, 122, 145, 152, 141, 54, 132, 139, 77, 107, 66, 108, 88, 134, 142, 102, 123, 76, 155, 50, 79, 75, 114, 60, 80, 109, 136, 128, 54, 129, 99, 144, 120, 131, 102, 151, 95, 152, 124, 104, 158, 65, 126, 56, 75, 58, 72, 54, 151, 58, 113, 144, 72, 116, 126, 72, 128, 98, 108, 68, 153, 88, 159, 110, 57, 101, 91, 56, 101, 115, 66, 89, 135, 64, 137, 154, 121, 67, 87, 141, 118, 93, 154, 86, 108, 54, 100, 101, 65, 120, 121, 68, 98, 89, 129, 75, 145, 155, 154, 128, 124, 147, 51, 54, 120, 100, 68, 69, 72, 155, 123, 131, 79, 103, 95, 154, 137, 155, 120, 96, 73, 57, 122, 142, 100, 80, 146, 67, 86, 55, 101, 90, 150, 128, 101, 134, 141, 77, 97, 70, 62, 138, 66, 142, 51, 158, 129, 117, 55, 97, 103, 99, 79, 103, 107, 81, 61, 94, 88, 64, 121, 129, 108, 66, 55, 73, 120, 123, 87, 156, 71, 122, 68, 109, 77, 94, 60, 89, 112, 118, 100, 119, 68, 84, 56, 85, 72, 127, 74, 63, 85, 144, 143, 54, 147, 67, 122, 116, 93, 129, 52, 90, 93, 61, 91, 129, 107, 153, 113, 128, 117, 76, 121, 75, 109, 113, 88, 78, 86, 61, 155, 155, 124, 85, 116, 65, 57, 63, 147, 115, 62, 82, 65, 125, 52, 62, 81, 50, 106, 147, 145, 144, 52, 140, 126, 109, 86, 144, 54, 102, 138, 116, 125, 74, 149, 147, 122, 66, 52, 63, 123, 101, 115, 114, 69, 59, 150, 155, 83, 120, 114, 120, 73, 50, 74, 91, 124, 149, 57, 65, 142, 52, 132, 127, 54, 76, 138, 156, 85, 126, 94, 75, 151, 121, 68, 79, 91, 73, 78, 113, 142, 122, 103, 78, 98, 72, 146, 146, 124, 131, 50, 62, 154, 93, 117, 109, 60, 133, 63, 90, 86, 114, 132, 110, 95, 125, 57, 139, 74, 118, 131, 148, 132, 89, 129, 151, 72, 105, 154, 156, 66, 155, 126, 159, 53, 129, 124, 75, 76, 95, 84, 120, 52, 110, 61, 122, 121, 159, 100, 128, 126, 63, 151, 67, 66, 101, 105, 52, 102, 131, 72, 116, 116, 122, 144, 72, 74, 63, 86, 52, 118, 131, 158, 74, 67, 154, 133, 108, 62, 76, 119, 72, 74, 148, 117, 63, 126, 86, 103, 73, 74, 147, 74, 59, 63, 152, 68, 131, 53, 157, 146, 82, 94, 110, 58, 73, 73, 137, 51, 110, 116, 58, 141, 63, 75, 51, 94, 51, 85, 121, 90, 157, 120, 72, 52, 126, 95, 103, 133, 64, 105, 91, 94, 106, 134, 85, 100, 55, 131, 136, 96, 123, 106, 142, 127, 67, 59, 151, 88, 125, 56, 146, 136, 82, 66, 121, 111, 115, 114, 110, 92, 91, 87, 131, 109, 58, 126, 67, 116, 143, 55, 157, 103, 104, 87, 121, 128, 137, 155, 95, 56, 57, 132, 133, 117, 85, 55, 157, 56, 65, 156, 136, 98, 126, 64, 157, 55, 51, 146, 109, 84, 67, 120, 133, 99, 104, 84, 96, 139, 102, 99, 79, 113, 54, 153, 85, 112, 62, 157, 110, 120, 82, 73, 135, 137, 96, 141, 149, 155, 93, 120, 143, 66, 152, 101, 128, 68, 86, 76, 134, 97, 158, 70, 129, 147, 95, 142, 76, 95, 71, 84, 96, 84, 95, 123, 65, 121, 117, 147, 54, 130, 83, 149, 106, 127, 63, 60, 103, 64, 91, 131, 84, 131, 68, 92, 145, 97, 71, 59, 92, 152, 94, 138, 103, 100, 60, 113, 52, 74, 126, 146, 153, 104, 111, 55, 116, 144, 132, 150, 109, 64, 100, 140, 73, 114, 96, 137, 55, 52, 151, 62, 135, 99, 80, 67, 128, 122, 156, 115, 69, 129, 62, 107, 111, 136, 54, 114, 95, 57, 59, 94, 126, 84, 134, 61, 128, 143, 72, 88, 91, 85, 143, 69, 91, 75, 94, 76, 65, 158, 108, 129, 75, 88, 59, 57, 94, 129, 64, 97, 60, 84, 132, 85, 55, 120, 150, 50, 124, 124, 62, 51, 92, 104, 71, 84, 104, 112, 146, 157, 83, 80, 159, 155, 130, 107, 64, 157, 76, 152, 152, 154, 80, 157, 141, 104, 60, 80, 50, 111, 91, 157, 63, 67, 157, 86, 76, 96, 95, 108, 68, 135, 81, 62, 64, 87, 100, 103, 76, 66, 159, 77, 77, 112, 101, 80, 130, 152, 123, 147, 151, 152, 114, 153, 55, 94, 112, 154, 94, 135, 84, 88, 135, 61, 89, 118, 140, 64, 92, 118, 79, 84, 110, 157, 150, 139, 159, 130, 73, 93, 117, 148, 159, 52, 54, 104, 65, 122, 107, 150, 116, 89, 153, 62, 74, 100, 127, 115, 66, 144, 117, 152, 75, 104, 126, 159, 106, 109, 115, 147, 159, 118, 125, 126, 129, 155, 154, 99, 147, 57, 140, 149, 132, 92, 137, 90, 125, 79, 152, 125, 121, 85, 107, 70, 142, 52, 78, 105, 116, 118, 135, 99, 83, 92, 72, 69, 149, 141, 142, 140, 107, 98, 81, 86, 57, 92, 144, 118, 72, 144, 123, 62, 130, 141, 140, 104, 74, 94, 140, 128, 113, 133, 101, 113, 93, 134, 54, 140, 50, 68, 54, 53, 94, 117, 62, 69, 149, 78, 124, 53, 57, 50, 54, 87, 116, 68, 112, 76, 135, 118, 86, 159, 117, 104, 96, 125, 66, 81, 131, 94, 125, 115, 142, 148, 78, 83, 80, 103, 139, 132, 113, 70, 57, 111, 148, 79, 156, 141, 110, 123, 153, 66, 146, 72, 136, 114, 123, 95, 117, 127, 158, 73, 51, 66, 94, 51, 86, 93, 124, 101, 148, 114, 81, 79, 56, 91, 109, 57, 111, 82, 127, 129, 85, 111, 52, 78, 101, 93, 108, 126, 70, 131, 54, 138, 144, 58, 113, 117, 90, 94, 152, 103, 107, 124, 84, 152, 81, 78, 68, 135, 142, 83, 59, 148, 80, 121, 134, 120, 144, 53, 69, 100, 134, 132, 81, 60, 90, 100, 71, 65, 114, 138, 94, 60, 131, 84, 87, 131, 82, 82, 138, 106, 147, 138, 60, 100, 136, 85, 79, 58, 123, 83, 56, 117, 121, 51, 112, 109, 82, 95, 121, 135, 70, 136, 105, 133, 113, 78, 102, 122, 132, 118, 69, 157, 105, 103, 106, 62, 142, 94, 53, 133, 153, 79, 90, 118, 125, 139, 52, 142, 155, 60, 111, 153, 55, 97, 68, 66, 120, 51, 151, 95, 55, 90, 88, 62, 52, 87, 120, 66, 153, 124, 99, 124, 126, 70, 128, 101, 142, 153, 78, 70, 59, 121, 69, 113, 59, 102, 112, 80, 145, 93, 124, 109, 93, 112, 53, 150, 80, 141, 61, 156, 57, 124, 128, 85, 105, 74, 128, 106, 62, 93, 141, 129, 106, 159, 134, 101, 143, 140, 113, 106, 137, 146, 106, 59, 90, 104, 58, 142, 78, 81, 61, 159, 81, 121, 108, 131, 83, 103, 98, 62, 102, 144, 155, 136, 81, 60, 154, 154, 92, 88, 115, 54, 121, 80, 154, 157, 150, 81, 96, 125, 112, 146, 121, 91, 107, 106, 140, 147, 57, 91, 149, 57, 140, 137, 100, 72, 139, 130, 156, 152, 88, 109, 81, 75, 82, 83, 118, 97, 109, 65, 84, 155, 150, 103, 117, 150, 135, 116, 145, 150, 105, 157, 66, 81, 158, 99, 156, 65, 121, 91, 113, 108, 86, 155, 50, 88, 81, 116, 111, 91, 115, 143, 73, 86, 123, 142, 79, 73, 55, 50, 119, 159, 107, 61, 73, 89, 82, 83, 90, 108, 113, 96, 78, 108, 85, 77, 78, 86, 145, 137, 59, 112, 90, 138, 133, 159, 100, 112, 114, 60, 99, 85, 144, 106, 156, 72, 64, 139, 55, 153, 90, 92, 122, 89, 144, 88, 141, 108, 151, 68, 86, 150, 100, 54, 142, 121, 104, 98, 66, 60, 52, 65, 115, 81, 151, 115, 57, 157, 111, 147, 51, 100, 77, 73, 144, 107, 66, 95, 152, 144, 88, 64, 101, 159, 79, 63, 117, 123, 127, 99, 150, 96, 52, 121, 159, 151, 63, 99, 77, 153, 61, 147, 94, 63, 145, 110, 94, 105, 142, 133, 56, 74, 116, 96, 121, 156, 96, 136, 53, 132, 151, 100, 57, 122, 69, 54, 77, 158, 70, 133, 129, 60, 65, 157, 94, 99, 91, 132, 66, 76, 112, 62, 85, 152, 80, 91, 83, 150, 124, 101, 79, 87, 135, 132, 102, 86, 158, 114, 65, 88, 112, 104, 55, 65, 81, 52, 73, 93, 96, 104, 145, 111, 158, 78, 53, 96, 126, 148, 113, 131, 134, 94, 53, 100, 97, 108, 93, 58, 68, 106, 155, 72, 128, 142, 139, 96, 135, 135, 94, 79, 60, 143, 124, 126, 62, 151, 104, 57, 76, 114, 148, 91, 145, 77, 64, 61, 61, 91, 66, 139, 158, 124, 57, 134, 121, 112, 126, 87, 80, 106, 51, 114, 120, 85, 126, 70, 110, 54, 55, 112, 125, 104, 110, 152, 116, 79, 112, 88, 76, 75, 126, 123, 93, 140, 105, 81, 155, 133, 121, 134, 149, 95, 67, 129, 136, 134, 151, 117, 66, 96, 125, 81, 130, 152, 152, 86, 112, 126, 140, 84, 139, 159, 151, 52, 66, 103, 62, 123, 59, 149, 51, 131, 117, 132, 63, 109, 60, 93, 97, 103, 115, 73, 80, 104, 115, 132, 89, 142, 131, 140, 128, 129, 68, 150, 125, 114, 70, 81, 150, 158, 86, 87, 76, 93, 117, 97, 55, 133, 149, 127, 127, 55, 159, 143, 75, 123, 128, 61, 60, 86, 85, 152, 51, 87, 159, 64, 97, 82, 147, 64, 58, 75, 140, 50, 97, 126, 62, 159, 128, 122, 60, 61, 74, 139, 152, 108, 58, 155, 137]
},
{
"date":[20200103],"t":[37.3, 36.1, 38.7, 36.4, 37.4, 38.0, 36.2, 38.8, 37.8, 36.4, 36.1, 36.5, 37.6, 38.7, 37.2, 36.2, 37.5, 38.6, 36.1, 37.2, 37.2, 36.5, 37.0, 36.9, 37.7, 38.5, 37.0, 36.5, 36.8, 37.9, 36.9, 36.0, 37.1, 36.7, 36.6, 37.1, 36.1, 38.0, 36.2, 36.5, 37.4, 37.4, 37.2, 36.7, 38.7, 38.6, 38.2, 38.1, 38.2, 37.6, 37.9, 37.2, 37.8, 36.4, 38.7, 36.8, 37.5, 37.4, 38.2, 37.8, 38.2, 37.6, 37.7, 38.3, 38.3, 39.0, 36.3, 37.3, 37.9, 37.8, 36.0, 36.5, 37.4, 36.0, 38.8, 37.1, 38.8, 38.0, 37.1, 36.3, 37.5, 37.3, 38.0, 38.0, 37.6, 38.5, 38.0, 37.5, 36.8, 38.6, 36.7, 38.3, 38.9, 37.4, 36.0, 38.8, 37.2, 38.4, 36.3, 38.8, 36.0, 37.5, 37.7, 37.0, 37.1, 37.1, 37.7, 37.1, 38.6, 37.0, 38.5, 37.6, 38.8, 36.3, 37.5, 37.5, 36.4, 37.1, 37.1, 38.1, 38.8, 38.6, 36.3, 38.0, 37.7, 38.4, 38.4, 37.6, 37.1, 36.5, 37.2, 36.6, 36.9, 38.8, 36.5, 38.8, 36.1, 37.4, 38.2, 38.1, 38.7, 37.5, 36.8, 37.2, 37.3, 39.0, 36.7, 38.4, 37.3, 36.5, 36.3, 36.5, 36.9, 37.2, 36.1, 36.1, 36.2, 36.5, 37.7, 37.5, 36.7, 37.6, 36.4, 37.3, 37.5, 37.6, 38.2, 36.2, 38.7, 36.9, 38.3, 37.8, 37.5, 37.5, 37.2, 38.8, 36.8, 36.8, 37.0, 37.5, 36.8, 36.5, 38.4, 36.5, 38.7, 36.7, 36.9, 36.1, 36.6, 36.7, 36.0, 37.0, 37.2, 37.3, 38.1, 36.1, 38.8, 37.6, 38.1, 38.6, 38.0, 38.7, 37.3, 38.8, 37.6, 38.6, 38.8, 36.6, 38.7, 37.7, 38.2, 37.6, 37.6, 38.8, 38.8, 38.4, 36.8, 37.0, 38.9, 37.9, 37.4, 38.3, 38.6, 37.5, 38.2, 36.3, 36.6, 36.1, 38.9, 38.1, 36.4, 38.9, 36.8, 38.1, 38.8, 38.0, 36.6, 38.8, 38.9, 37.2, 38.6, 36.2, 38.3, 39.0, 38.0, 36.5, 36.6, 36.5, 38.2, 38.7, 37.1, 38.8, 37.9, 38.8, 36.5, 37.4, 37.6, 36.0, 37.4, 39.0, 36.5, 37.1, 37.2, 36.5, 39.0, 36.0, 36.0, 37.4, 37.5, 38.3, 38.9, 36.7, 38.0, 38.6, 36.0, 37.8, 36.7, 37.3, 38.3, 37.5, 36.1, 37.6, 36.2, 36.3, 38.8, 38.4, 37.5, 38.3, 37.6, 38.9, 36.3, 38.7, 37.9, 38.4, 38.6, 37.2, 36.1, 38.3, 37.3, 37.5, 38.1, 37.4, 38.2, 38.6, 36.6, 37.4, 37.9, 36.7, 38.7, 36.5, 37.7, 38.6, 37.4, 37.7, 38.0, 36.1, 36.9, 36.8, 38.9, 37.0, 37.1, 36.8, 38.2, 37.8, 37.2, 38.8, 38.4, 38.5, 36.4, 37.7, 37.5, 37.5, 37.0, 37.4, 38.2, 38.2, 36.1, 38.2, 38.0, 36.2, 37.5, 38.7, 36.3, 36.1, 36.6, 38.1, 36.6, 36.1, 37.9, 38.9, 38.5, 36.8, 36.9, 36.1, 38.1, 36.6, 36.7, 36.3, 38.0, 37.4, 37.8, 38.9, 36.4, 36.8, 36.8, 36.4, 37.9, 36.0, 37.4, 38.7, 38.8, 37.3, 37.9, 38.5, 39.0, 37.2, 38.7, 38.8, 38.0, 38.2, 38.2, 37.9, 38.5, 37.7, 38.8, 36.6, 38.6, 36.1, 38.7, 36.5, 38.2, 38.1, 37.2, 36.0, 38.5, 36.4, 38.9, 39.0, 36.5, 38.6, 36.7, 38.9, 38.5, 37.5, 36.5, 37.2, 37.4, 36.9, 37.5, 38.2, 38.2, 37.0, 36.8, 38.0, 38.0, 37.0, 37.3, 36.6, 38.0, 37.3, 36.4, 38.9, 38.0, 37.0, 37.9, 38.7, 36.8, 38.5, 36.8, 37.7, 36.4, 37.3, 36.3, 36.5, 38.4, 38.2, 36.6, 37.3, 37.3, 38.2, 36.8, 37.2, 38.6, 36.3, 38.5, 38.9, 37.8, 36.6, 38.8, 37.0, 37.6, 36.9, 37.4, 38.6, 37.7, 38.0, 37.1, 36.4, 38.2, 37.8, 36.1, 36.2, 38.1, 37.9, 38.8, 38.7, 37.0, 36.0, 36.9, 36.9, 36.9, 36.2, 36.5, 38.0, 37.7, 36.5, 38.0, 38.6, 37.3, 38.4, 36.4, 36.3, 37.4, 37.2, 38.5, 37.8, 36.9, 36.5, 37.2, 38.2, 36.7, 37.7, 37.3, 38.5, 36.2, 37.9, 36.0, 38.5, 36.8, 37.6, 38.5, 37.2, 38.1, 36.4, 37.4, 38.0, 38.5, 36.9, 36.8, 37.7, 37.9, 38.5, 36.8, 36.3, 38.2, 37.1, 38.1, 37.3, 38.8, 38.5, 37.7, 38.2, 37.7, 36.9, 36.8, 37.4, 36.5, 36.5, 37.4, 36.2, 36.8, 37.5, 38.2, 38.9, 38.3, 37.5, 37.4, 36.3, 36.2, 36.9, 36.8, 37.7, 38.6, 36.2, 36.3, 38.2, 36.6, 37.6, 37.2, 37.6, 37.2, 37.5, 36.6, 39.0, 38.0, 38.2, 37.4, 38.9, 38.4, 37.2, 36.4, 36.0, 37.1, 37.7, 36.8, 39.0, 37.0, 36.4, 37.9, 37.5, 39.0, 37.3, 38.6, 37.8, 37.8, 38.3, 37.2, 38.0, 37.3, 37.1, 37.7, 37.8, 37.9, 38.0, 38.2, 36.7, 37.2, 36.4, 36.1, 38.9, 38.4, 38.6, 37.3, 38.6, 36.5, 38.5, 37.1, 37.5, 38.3, 36.3, 38.8, 39.0, 38.9, 36.5, 36.7, 37.7, 36.1, 37.0, 38.0, 36.4, 37.6, 38.8, 38.8, 37.7, 38.4, 36.8, 38.4, 36.6, 36.7, 37.7, 36.6, 38.1, 38.5, 38.4, 38.3, 36.1, 38.7, 36.1, 38.9, 36.1, 37.7, 38.2, 37.1, 36.5, 37.5, 36.2, 36.6, 38.7, 37.2, 36.6, 38.5, 37.9, 38.3, 38.1, 37.5, 38.8, 38.0, 36.4, 36.9, 37.1, 38.2, 37.4, 37.9, 38.1, 39.0, 37.6, 38.8, 36.6, 38.6, 38.6, 38.0, 37.0, 38.2, 38.8, 38.5, 36.8, 36.4, 36.2, 36.7, 36.3, 36.7, 38.5, 37.5, 38.9, 38.1, 37.7, 38.2, 36.2, 37.5, 36.1, 38.6, 37.5, 37.8, 37.3, 36.7, 36.3, 38.9, 37.2, 38.8, 36.2, 37.0, 38.3, 37.9, 37.4, 36.2, 37.9, 36.7, 37.3, 37.0, 36.1, 38.1, 37.5, 36.5, 37.0, 37.0, 37.3, 38.0, 36.5, 36.5, 38.1, 39.0, 38.5, 38.0, 38.6, 37.7, 37.2, 38.3, 36.1, 36.9, 37.6, 36.2, 36.4, 36.8, 38.2, 38.7, 38.8, 38.0, 38.3, 38.1, 37.5, 38.2, 36.9, 37.4, 37.2, 38.4, 38.5, 38.2, 36.9, 36.7, 37.2, 36.2, 38.9, 37.5, 36.1, 36.8, 37.0, 36.7, 38.9, 36.5, 36.9, 39.0, 37.1, 38.9, 38.3, 38.3, 37.5, 37.8, 36.4, 36.1, 36.7, 36.8, 38.5, 38.7, 38.5, 37.0, 36.9, 36.0, 37.6, 37.7, 37.1, 36.1, 36.7, 37.8, 37.0, 37.6, 37.0, 38.4, 36.1, 36.6, 38.9, 38.4, 36.6, 36.9, 38.9, 37.1, 37.8, 37.1, 39.0, 38.3, 36.9, 38.8, 36.7, 37.7, 37.5, 38.6, 36.9, 37.1, 37.5, 36.5, 38.5, 37.6, 36.5, 38.9, 38.0, 36.5, 36.5, 37.7, 37.6, 37.6, 36.2, 37.4, 37.0, 36.3, 38.8, 38.3, 38.3, 38.0, 38.9, 38.6, 38.6, 36.7, 36.8, 36.1, 38.7, 36.3, 37.9, 36.9, 37.9, 38.5, 38.6, 36.2, 37.8, 37.0, 38.8, 37.3, 36.2, 38.4, 36.4, 38.9, 39.0, 37.4, 37.6, 36.4, 36.5, 37.1, 38.4, 37.7, 38.3, 36.4, 38.9, 36.6, 37.9, 38.0, 38.5, 36.7, 36.1, 37.2, 36.2, 38.0, 38.4, 38.7, 38.5, 38.0, 38.5, 37.4, 36.7, 39.0, 38.4, 36.1, 36.9, 37.0, 38.3, 37.0, 38.2, 36.9, 36.5, 39.0, 36.1, 36.0, 37.6, 38.8, 36.9, 38.1, 37.9, 36.8, 36.7, 38.5, 36.5, 38.1, 36.9, 38.7, 37.8, 36.6, 38.6, 37.1, 38.1, 36.1, 37.8, 36.4, 38.5, 38.8, 36.1, 38.6, 37.4, 38.3, 38.6, 36.3, 36.5, 38.1, 37.9, 37.4, 38.8, 38.6, 38.4, 37.7, 37.5, 36.3, 38.7, 37.3, 38.9, 37.9, 37.8, 36.2, 36.2, 38.7, 38.6, 37.4, 37.1, 38.8, 37.5, 37.3, 38.6, 37.5, 37.3, 36.5, 36.6, 38.3, 37.8, 36.8, 38.9, 36.5, 37.8, 36.8, 38.2, 38.9, 38.6, 37.8, 38.6, 37.0, 36.9, 37.3, 38.3, 37.5, 37.0, 37.4, 38.5, 39.0, 38.9, 38.1, 38.2, 36.4, 37.6, 38.7, 37.9, 39.0, 36.2, 36.9, 38.0, 37.2, 36.6, 38.2, 37.5, 38.8, 36.9, 36.5, 38.1, 38.1, 37.3, 36.4, 36.5, 36.5, 37.3, 37.8, 36.8, 37.3, 38.1, 38.5, 38.7, 37.9, 38.1, 37.2, 38.1, 37.4, 38.7, 37.5, 37.4, 38.7, 37.9, 38.8, 38.0, 38.4, 38.4, 37.5, 36.3, 37.5, 36.6, 38.4, 38.3, 38.8, 38.7, 36.8, 39.0, 37.0, 36.2, 38.7, 38.4, 36.0, 38.0, 38.9, 38.1, 38.8, 36.7, 37.6, 37.1, 37.3, 36.4, 36.2, 38.8, 38.9, 36.7, 38.9, 38.6, 36.8, 38.6, 38.3, 36.6, 38.0, 38.4, 37.5, 37.7, 38.2, 37.9, 36.9, 36.9, 38.5, 38.1, 38.3, 37.7, 36.4, 38.8, 37.3, 36.1, 36.1, 38.7, 36.3, 38.9, 37.0, 36.1, 36.9, 36.1, 37.0, 37.9, 36.3, 37.8, 38.3, 36.3, 37.4, 36.2, 36.4, 38.2, 37.3, 37.0, 36.1, 37.2, 37.4, 36.4, 38.2, 36.9, 36.8, 36.2, 36.2, 37.7, 37.7, 38.7, 36.4, 36.1, 38.8, 36.9, 37.9, 38.4, 36.6, 37.4, 37.1, 38.9, 36.0, 36.3, 38.0, 36.7, 38.2, 38.9, 37.0, 36.8, 38.6, 37.9, 37.7, 36.9, 38.8, 38.0, 37.4, 38.5, 38.8, 36.6, 38.2, 37.3, 38.5, 38.9, 36.6, 39.0, 37.7, 37.1, 38.1, 38.1, 38.1, 36.0, 36.3, 37.6, 37.4, 36.1, 37.9, 37.5, 38.9, 37.5, 37.8, 38.9, 37.9, 38.5, 36.7, 38.5, 39.0, 36.4, 36.4, 37.5, 37.4, 39.0, 37.1, 36.7, 37.0, 38.1, 37.6, 37.5, 37.4, 36.8, 37.8, 37.6, 36.9, 37.6, 37.9, 38.8, 38.8, 36.1, 38.6, 36.2, 38.7, 36.7, 37.4, 37.7, 36.4, 37.6, 37.7, 36.4, 37.5, 37.2, 36.8, 37.9, 38.8, 36.8, 36.6, 37.6, 37.7, 37.3, 38.5, 36.4, 37.2, 36.9, 36.8, 38.1, 37.1, 38.7, 36.3, 37.4, 36.7, 38.6, 37.5, 38.5, 36.1, 37.4, 37.0, 36.7, 36.6, 37.0, 37.5, 38.1, 38.0, 38.0, 37.8, 37.8, 36.5, 38.7, 38.2, 36.8, 37.3, 38.9, 37.2, 36.8, 36.5, 37.0, 38.6, 37.5, 37.2, 36.6, 37.5, 37.9, 37.7, 37.1, 37.2, 37.4, 36.9, 37.4, 36.9, 39.0, 37.7, 38.4, 37.0, 36.5, 38.7, 36.5, 37.3, 36.3, 37.1, 38.7, 38.7, 37.2, 37.6, 36.9, 37.8, 38.7, 37.5, 37.5, 37.5, 37.2, 37.8, 37.4, 36.8, 36.4, 38.3, 36.1, 39.0, 37.8, 38.6, 37.8, 36.6, 36.7, 37.0, 38.5, 36.5, 37.1, 36.4, 37.6, 38.9, 37.8, 38.6, 36.6, 38.2, 38.0, 38.3, 37.4, 38.0, 36.5, 36.9, 36.0, 36.0, 38.6, 38.3, 36.9, 37.3, 38.9, 38.5, 38.3, 37.6, 37.1, 37.3, 36.6, 36.2, 38.7, 38.2, 38.9, 36.5, 37.9, 36.8, 36.5, 38.7, 36.4, 37.4, 36.8, 36.2, 38.6, 38.9, 38.8, 37.6, 38.4, 36.1, 36.8, 36.4, 37.1, 36.8, 38.9, 38.8, 38.1, 37.7, 37.9, 37.8, 36.9, 37.7, 36.6, 38.1, 37.3, 37.2, 37.1, 37.5, 37.4, 38.5, 38.3, 37.3, 36.7, 37.8, 37.3, 38.4, 36.5, 36.2, 38.8, 36.7, 38.5, 37.3, 37.0, 39.0, 37.2, 37.6, 38.0, 36.2, 36.3, 38.3, 36.6, 38.0, 36.7, 37.1, 37.0, 37.3, 37.1, 37.2, 37.9, 37.0, 37.1, 39.0, 37.4, 37.4, 36.5, 36.2, 38.5, 36.2, 38.4, 36.9, 36.7, 37.1, 38.8, 37.2, 37.4, 37.7, 36.4, 37.8, 36.5, 37.0, 36.4, 36.7, 39.0, 36.6, 37.5, 37.0, 37.3, 37.3, 38.8, 36.0, 36.6, 36.0, 38.5, 38.5, 38.2, 38.7, 37.7, 38.6, 37.5, 38.6, 36.0, 38.2, 36.6, 38.0, 37.1, 36.6, 36.4, 38.1, 36.0, 38.6, 37.1, 37.5, 38.7, 37.3, 36.2, 38.2, 38.1, 37.6, 36.2, 38.7, 38.7, 37.2, 38.1, 37.9, 38.2, 37.9, 36.1, 37.2, 38.8, 37.1, 37.7, 38.9, 36.2, 36.2, 38.5, 36.4, 38.4, 38.9, 38.7, 36.6, 38.2, 36.8, 37.9, 38.5, 36.4, 36.7, 39.0, 37.2, 36.5, 36.2, 37.3, 38.0, 38.9, 38.3, 38.7, 38.4, 38.7, 38.5, 37.0, 36.9, 38.4, 38.0, 38.7, 38.3, 38.2, 38.0, 37.3, 36.8, 38.9, 36.8, 36.4, 36.8, 37.5, 37.9, 38.3, 38.3, 38.3, 38.4, 36.5, 37.7, 36.7, 38.0, 37.0, 36.6, 38.9, 37.9, 37.6, 37.9, 39.0, 38.3, 36.1, 38.1, 38.8, 36.3, 38.7, 38.6, 38.7, 38.4, 36.6, 37.2, 38.3, 36.5, 36.9, 38.9, 37.3, 36.5, 38.3, 37.7, 38.1, 38.8, 36.3, 38.6, 37.3, 37.6, 37.7, 37.5, 38.1, 36.9, 37.9, 36.2, 37.6, 36.0, 36.5, 36.1, 38.4, 36.9, 37.9, 37.4, 37.7, 36.9, 36.8, 38.0, 37.8, 36.9, 36.3, 37.3, 36.9, 37.4, 37.8, 37.0, 36.4, 37.6, 36.6, 37.0, 38.6, 38.1, 37.9, 38.1, 38.3, 38.5, 36.2, 36.8, 36.8, 38.6, 38.3, 37.8, 36.8, 36.5, 36.3, 36.8, 38.5, 36.3, 38.7, 38.3, 38.6, 37.1, 37.5, 37.9, 37.2, 37.2, 36.3, 37.7, 38.1, 37.2, 37.8, 38.7, 36.8, 36.4, 37.4, 37.3, 38.4, 36.1, 36.6, 37.5, 38.0, 38.9, 37.9, 37.5, 38.2, 36.9, 38.1, 37.7, 37.1, 37.4, 38.8, 36.8, 38.2, 38.3, 36.2, 36.2, 38.8, 37.8, 37.2, 37.0, 36.8, 36.4, 37.6, 39.0, 38.1, 38.0, 37.7, 38.5, 38.5, 38.1, 38.9, 36.2, 38.7, 36.9, 36.3, 38.7, 36.6, 38.0, 36.8, 37.7, 36.2, 36.7, 37.8, 36.5, 37.0, 37.9, 38.0, 36.7, 36.8, 36.2, 37.0, 37.3, 37.9, 37.4, 37.9, 38.0, 36.4, 38.2, 36.9, 38.0, 36.3, 36.7, 36.6, 37.9, 38.5, 37.5, 36.6, 37.0, 38.5, 37.0, 38.8, 38.6, 39.0, 36.7, 37.2, 37.6, 38.6, 38.7, 37.1, 37.5, 38.5, 38.6, 37.1, 36.4, 38.5, 38.1, 38.0, 37.9, 38.1, 37.9, 37.9, 37.6, 38.3, 37.5, 38.7, 38.1, 37.0, 36.6, 36.9, 37.4, 38.4, 38.4, 37.8, 37.2, 37.2, 36.8, 37.2, 37.4, 37.1, 38.4, 37.3, 37.4, 38.7, 37.0, 37.5, 37.8, 36.8, 37.3, 37.5, 38.4, 37.9, 38.4, 38.4, 37.9, 36.9, 38.4, 36.8, 36.9, 38.9, 38.3, 37.4, 38.7, 36.0, 36.4, 37.2, 37.3, 36.7, 38.8, 37.9, 37.2, 36.9, 37.7, 38.7, 38.9, 38.8, 37.2, 38.0, 37.6, 37.7, 38.2, 36.8, 38.7, 36.8, 37.8, 37.8, 37.6, 38.3, 36.7, 37.5, 36.7, 38.0, 37.0, 37.6, 37.5, 37.9, 38.4, 37.6, 36.0, 38.2, 36.0, 38.6, 37.8, 38.3, 37.0, 36.1, 36.4, 38.8, 36.6, 36.6, 38.3, 36.7, 36.5, 38.3, 37.7, 36.6, 36.3, 37.6, 36.9, 37.8, 36.7, 36.5, 36.1, 36.0, 38.8, 36.9, 38.1, 37.3, 37.1, 37.1, 37.0, 36.8, 38.9, 37.8, 38.3, 38.1, 36.8, 36.8, 38.9, 36.9, 38.4, 37.8, 37.4, 38.9, 37.0, 36.9, 37.3, 38.8, 37.1, 37.9, 38.6, 37.1, 37.3, 38.0, 38.2, 37.0, 36.0, 38.4, 36.4, 37.5, 38.3, 38.3, 38.4, 38.0, 38.1, 36.6, 36.7, 37.5, 36.4, 37.2, 37.7, 37.8, 37.5, 38.1, 37.0, 38.4, 38.4, 37.1, 37.6, 37.8, 38.1, 36.1, 37.8, 36.7, 37.8, 39.0, 37.3, 37.6, 36.6, 36.2, 38.1, 37.0, 37.7, 37.9, 38.6, 37.2, 38.0, 37.6, 38.7, 38.4, 38.7, 38.6, 37.9, 38.6, 38.6, 38.2, 36.5, 38.7, 38.5, 36.5, 36.4, 36.0, 37.5, 37.1, 36.7, 36.3, 36.2, 38.1, 37.4, 38.2, 36.3, 36.2, 37.9, 38.8, 37.9, 38.0, 37.7, 37.0, 36.3, 37.4, 36.0, 37.5, 37.9, 37.3, 38.9, 36.4, 38.1, 36.2, 38.1, 37.1, 38.6, 38.4, 38.1, 38.5, 38.7, 38.7, 38.7, 37.2, 36.7, 36.8, 37.8, 37.4, 38.1, 38.2, 38.6, 37.4, 36.0, 37.5, 38.9, 38.1, 37.3, 36.2, 38.1, 36.2, 38.3, 36.3, 37.0, 36.1, 37.7, 38.8, 37.8, 36.9, 38.5, 36.1, 38.6, 36.7, 36.5, 36.5, 37.4, 36.2, 37.3, 37.2, 37.5, 38.8, 38.3, 37.7, 38.7, 38.8, 36.1, 36.3, 36.1, 39.0, 37.0, 38.0, 36.2, 36.4, 37.5, 36.4, 38.4, 38.2, 39.0, 37.3, 38.5, 36.8, 36.1, 36.9, 36.5, 37.8, 39.0, 38.9, 36.8, 37.9, 38.7, 36.2, 37.7, 37.9, 37.4, 36.3, 37.5, 36.1, 38.0, 36.4, 38.1, 38.0, 37.2, 37.2, 36.9, 36.9, 37.4, 37.6, 38.6, 36.9, 38.6, 38.4, 36.1, 38.5, 36.2, 38.3, 37.6, 37.4, 36.4, 36.7, 38.4, 38.2, 36.4, 36.8, 38.7, 36.7, 37.5, 38.9, 38.9, 37.8, 36.7, 38.9, 36.6, 37.6, 38.3, 38.8, 36.9, 36.3, 38.1, 38.0, 36.9, 38.9, 38.9, 39.0, 37.7, 37.2, 36.3, 38.8, 37.0, 36.0, 37.1, 37.6, 36.0, 38.0, 37.5, 37.1, 37.9, 37.6, 36.5, 38.6, 37.8, 36.1, 36.3, 37.7, 37.9, 38.6, 37.2, 37.2, 37.0, 37.2, 38.4, 36.2, 38.8, 38.9, 38.3, 37.5, 36.8, 37.3, 37.0, 36.5, 37.9, 36.9, 37.8, 38.1, 37.4, 37.4, 38.8, 37.9, 37.0, 38.9, 38.9, 36.8, 36.8, 38.7, 36.1, 39.0, 38.2, 37.1, 36.1, 38.0, 38.8, 38.6, 37.0, 37.9, 38.4, 37.5, 38.0, 36.9, 36.0, 38.3, 38.5, 38.5, 37.5, 36.8, 36.9, 37.5, 36.2, 38.8, 36.3, 38.9, 38.6, 38.9, 36.5, 38.4, 37.0, 36.4, 37.0, 38.5, 36.4, 38.1, 39.0, 38.4, 37.1, 38.7, 37.9, 36.0, 37.7, 38.6, 36.5, 36.6, 36.2, 36.5, 37.2, 36.8, 38.3, 38.0, 36.3, 38.8, 38.8, 36.7, 38.0, 38.7, 37.1, 36.1, 38.8, 36.9, 36.0, 36.4, 38.0, 36.4, 37.3, 38.9, 38.2, 38.3, 38.4, 37.4, 37.6, 36.5, 36.4, 38.6, 37.5, 37.0, 36.1, 36.8, 38.8, 37.1, 36.1, 37.0, 38.5, 37.2, 37.0, 37.1, 38.4, 38.4, 37.3, 37.9, 37.3, 38.9, 37.4, 36.9, 38.4, 37.0, 39.0, 38.4, 36.5, 37.1, 37.0, 38.0, 38.5, 37.0, 37.7, 38.3, 37.9, 36.1, 38.1, 38.1, 38.6, 36.7, 38.5, 38.0, 37.4, 37.6, 37.1, 36.9, 36.3, 37.5, 38.6, 37.9, 36.7, 38.0, 38.4, 38.3, 38.2, 38.0, 37.8, 37.2, 37.7, 37.9, 38.4, 36.2, 37.2, 36.3, 36.4, 38.9, 36.2, 38.2, 37.6, 37.0, 38.8, 36.4, 36.0, 37.5, 38.3, 38.2, 36.5, 38.8, 37.7, 39.0, 36.2, 38.5, 36.8, 38.3, 38.1, 37.1, 36.5, 38.2, 37.9, 38.9, 37.4, 36.2, 36.0, 37.8, 36.6, 38.3, 38.4, 37.1, 37.5, 37.1, 36.5, 36.1, 36.5, 38.1, 37.7, 36.1, 38.1, 37.8, 36.3, 38.3, 38.8, 37.1, 37.4, 38.5, 37.5, 38.7, 38.4, 38.8, 36.1, 36.9, 37.1, 36.9, 36.2, 37.5, 36.9, 38.0, 38.7, 36.2, 38.6, 38.3, 36.3, 38.6, 36.1, 37.5, 36.4, 37.0, 37.4, 36.5, 37.6, 36.1, 38.0, 37.1, 36.8, 36.3, 37.2, 36.4, 37.2, 36.7, 36.1, 38.2, 37.1, 36.9, 37.7, 38.1, 38.1, 36.3, 36.7, 36.8, 37.0, 39.0, 38.3, 37.9, 38.0, 38.7, 38.1, 36.7, 37.1, 38.8, 38.8, 38.7, 38.7, 38.7, 38.9, 37.2, 38.1, 38.1, 38.8, 37.1, 36.8, 38.3, 36.9, 36.7, 37.6, 37.0, 36.9, 36.6, 37.9, 37.5, 37.6, 38.3, 38.2, 38.5, 36.7, 36.1, 37.3, 36.0, 38.7, 36.4, 37.0, 38.3, 38.6, 37.0, 36.4, 38.8, 36.7, 38.3, 37.5, 36.7, 37.2, 38.9, 38.8, 36.3, 37.1, 36.2, 37.4, 38.9, 38.9, 38.5, 36.0, 36.9, 37.4, 37.6, 37.7, 38.3, 38.4, 38.2, 37.7, 38.5, 36.7, 38.7, 36.4, 38.5, 37.6, 37.4, 36.2, 38.6, 38.2, 36.3, 37.5, 37.5, 37.7, 36.2, 38.3, 36.8, 36.2, 36.9, 37.0, 38.6, 37.9, 37.2, 36.9, 38.3, 36.2, 36.0, 37.0, 36.7, 36.7, 38.6, 38.3, 37.8, 38.6, 36.2, 39.0, 36.2, 37.6, 37.5, 38.6, 37.7, 38.5, 37.0, 37.6, 36.6, 38.4, 37.3, 38.9, 38.8, 38.1, 38.6, 37.3, 37.6, 38.2, 36.7, 37.9, 38.9, 36.4, 36.4, 38.6, 36.2, 37.9, 37.5, 39.0, 36.0, 37.9, 36.0, 37.9, 36.8, 38.9, 37.6, 36.6, 38.8, 37.4, 38.1, 36.6, 37.4, 38.0, 38.5, 38.6, 38.5, 38.2, 37.3, 37.1, 38.8, 38.2, 37.5, 38.3, 38.3, 36.2, 38.4, 38.1, 37.3, 37.3, 37.6, 38.1, 36.7, 37.0, 36.9, 39.0, 38.5, 38.8, 36.2, 37.7, 37.4, 37.7, 38.8, 36.3, 37.9, 37.6, 38.1, 38.3, 37.1, 38.0, 36.8, 36.9, 38.4, 36.8, 37.3, 38.8, 37.1, 36.3, 37.9, 38.2, 37.0, 38.4, 36.3, 36.2, 36.5, 36.8, 37.3, 37.1, 36.4, 36.8, 36.9, 36.1, 37.8, 36.1, 37.8, 36.1, 36.7, 38.5, 38.8, 38.8, 37.7, 36.7, 37.3, 37.8, 37.9, 37.4, 36.3, 36.7, 36.6, 38.6, 36.1, 36.8, 36.4, 37.0, 38.6, 37.8, 38.9, 39.0, 37.7, 37.5, 38.4, 36.9, 36.4, 36.5, 38.7, 38.6, 38.5, 37.7, 36.8, 36.1, 38.8, 37.9, 36.7, 38.5, 37.4, 38.5, 38.2, 37.8, 36.9, 36.6, 37.9, 39.0, 38.0, 36.3, 37.6, 38.8, 38.4, 36.3, 38.7, 37.1, 38.2, 36.7, 37.5, 36.9, 38.9, 36.1, 38.0, 37.2, 36.9, 38.3, 37.8, 37.3, 39.0, 38.5, 36.9, 36.6, 38.9, 38.0, 37.1, 38.2, 37.7, 37.2, 37.2, 36.7, 38.1, 38.8, 37.9, 38.6, 36.5, 37.6, 37.1, 38.7, 36.3, 36.2, 38.8, 38.3, 36.5, 38.4, 38.6, 36.2, 36.8, 37.5, 38.7, 38.2, 38.4, 38.2, 37.9, 36.7, 37.9, 37.6, 37.8, 38.9, 38.1, 38.0, 38.9, 37.9, 38.8, 36.6, 37.0, 36.9, 37.8, 37.7, 36.2, 37.0, 38.0, 36.9, 38.6, 36.7, 37.0, 36.8, 36.7, 36.3, 36.6, 37.3, 37.6, 36.3, 37.1, 38.3, 38.4, 37.1, 37.5, 38.8, 38.5, 38.1, 37.2, 36.7, 37.1, 38.7, 37.7, 38.6, 39.0, 38.1, 38.2, 36.2, 38.1, 36.7, 36.4, 36.7, 38.1, 36.2, 37.5, 38.2, 37.5, 38.3, 36.8, 38.5, 38.3, 37.3, 36.3, 38.9, 36.7, 38.1, 37.3, 37.7, 36.5, 36.4, 36.4, 37.0, 38.9, 37.2, 38.0, 37.8, 36.8, 36.2, 38.3, 38.9, 38.1, 36.9, 38.9, 38.1, 36.5, 38.5, 37.7, 36.9, 36.2, 37.9, 36.8, 36.8, 37.3, 38.7, 36.2, 36.5, 38.5, 38.9, 38.4, 37.0, 37.2, 36.8, 36.8, 38.8, 38.8, 38.7, 38.3, 37.2, 36.8, 38.1, 37.6, 36.9, 36.5, 37.3, 38.3, 38.3, 36.4, 37.9, 36.7, 36.4, 38.6, 36.7, 36.1, 38.0, 37.7, 38.0, 37.7, 36.0, 37.1, 36.7, 37.8, 38.0, 38.5, 38.5, 37.3, 38.6, 37.7, 38.5, 37.2, 36.1, 38.8, 38.5, 37.9, 38.1, 37.0, 37.3, 38.7, 38.2, 36.1, 38.8, 38.4, 36.5, 37.6, 38.6, 37.7, 38.1, 37.1, 39.0, 36.4, 38.0, 37.6, 36.5, 37.8, 36.9, 36.1, 37.9, 36.9, 38.7, 38.9, 38.7, 37.6, 36.2, 37.9, 36.7, 38.8, 38.2, 38.8, 38.2, 37.2, 37.0, 36.1, 36.9, 38.1, 36.1, 37.5, 38.2, 38.6, 36.6, 37.7, 36.9, 37.1, 36.5, 36.3, 37.4, 38.5, 38.9, 38.4, 36.4, 37.0, 37.7, 36.7, 38.2, 37.6, 36.5, 36.3, 36.1, 36.5, 36.1, 36.2, 37.2, 36.0, 37.3, 38.8, 38.5, 38.3, 36.6, 38.8, 37.2, 38.8, 36.4, 38.9, 38.7, 37.6, 38.7, 36.9, 37.3, 37.0, 38.1, 37.9, 37.1, 36.1, 37.8, 37.4, 38.4, 38.8, 37.1, 37.5, 38.4, 36.5, 36.3, 36.9, 37.5, 37.8, 37.5, 36.1, 37.4, 36.6, 36.9, 36.9, 36.4, 38.2, 37.8, 38.9, 37.9, 38.6, 36.7, 37.6, 36.2, 36.5, 36.1, 36.6, 38.7, 36.8, 36.7, 37.0, 38.5, 36.2, 38.4, 38.6, 36.5, 38.1, 38.9, 38.5, 38.0, 38.2, 38.5, 37.0, 38.2, 37.3, 38.8, 37.9, 36.2, 38.4, 36.1, 38.5, 38.8, 38.0, 37.6, 36.5, 36.1, 38.1, 38.1, 36.4, 36.6, 38.7, 37.1, 38.2, 36.0, 36.8, 38.1, 38.0, 36.6, 36.7, 37.3, 36.1, 38.4, 37.7, 37.9, 38.9, 38.0, 37.8, 37.3, 38.3, 36.2, 38.5, 38.9, 38.4, 36.1, 36.6, 37.2, 38.6, 36.5, 38.7, 37.8, 36.7, 36.6, 38.4, 36.3, 38.8, 36.1, 36.3, 37.6, 38.4, 37.4, 37.4, 36.5, 37.1, 36.4, 39.0, 37.9, 38.5, 36.2, 38.4, 36.3, 36.2, 36.8, 37.9, 37.9, 37.8, 37.8, 36.3, 36.3, 38.5, 36.7, 37.1, 38.1, 37.8, 36.3, 38.8, 37.5, 37.7, 38.4, 38.9, 37.1, 37.7, 36.2, 37.1, 38.2, 36.8, 37.7, 38.8, 38.3, 38.2, 38.6, 36.2, 37.8, 36.5, 37.5, 37.0, 36.6, 36.8, 36.9, 39.0, 36.8, 37.7, 38.1, 36.2, 37.9, 37.1, 37.8, 37.8, 38.1, 36.8, 38.7, 38.3, 38.1, 36.6, 36.3, 37.2, 38.6, 37.6, 36.6, 36.1, 36.5, 36.9, 38.9, 37.1, 37.5, 36.3, 37.1, 38.2, 38.8, 36.3, 36.1, 36.7, 38.7, 38.4, 39.0, 38.0, 36.5, 37.4, 38.8, 37.2, 36.1, 37.1, 38.6, 36.5, 37.0, 37.0, 36.7, 38.5, 36.4, 38.4, 36.5, 37.2, 37.6, 38.1, 39.0, 38.2, 37.1, 38.1, 36.3, 36.2, 38.6, 38.6, 39.0, 36.1, 37.8, 37.7, 38.6, 36.3, 36.5, 37.7, 38.1, 38.3, 38.3, 38.3, 36.2, 38.0, 37.4, 36.2, 38.0, 38.1, 38.2, 37.2, 37.6, 38.5, 37.2, 36.3, 38.0, 38.7, 38.4, 36.3, 36.4, 38.6, 37.7, 37.3, 37.1, 38.5, 38.9, 38.1, 36.3, 36.5, 38.0, 37.9, 37.9, 37.5, 38.1, 37.0, 37.9, 37.0, 36.8, 38.9, 36.5, 37.4, 37.9, 36.9, 38.2, 36.7, 36.3, 38.3, 36.6, 36.5, 38.5, 37.9, 37.8, 36.4, 36.7, 37.3, 38.8, 38.5, 37.2, 37.1, 37.4, 37.9, 36.7, 36.8, 37.7, 38.3, 36.8, 36.6, 37.8, 37.6, 37.4, 37.4, 37.8, 37.5, 38.5, 37.4, 36.5, 36.0, 37.9, 36.5, 38.8, 36.5, 37.8, 38.9, 36.6, 38.4, 38.6, 36.9, 36.6, 38.5, 38.7, 36.6, 38.4, 37.2, 38.0, 38.0, 38.6, 36.0, 38.4, 37.8, 37.8, 38.9, 37.1, 37.6, 37.1, 37.0, 36.2, 37.1, 38.2, 36.5, 36.1, 37.4, 37.1, 36.9, 36.9, 37.3, 36.9, 37.4, 36.1, 37.5, 37.6, 37.1, 37.8, 36.7, 37.3, 39.0, 38.3, 38.0, 38.9, 38.4, 36.3, 38.5, 37.3, 36.0, 38.7, 37.6, 37.6, 37.7, 37.6, 38.2, 36.4, 36.8, 38.0, 36.6, 37.0, 37.0, 36.7, 37.7, 37.0, 36.5, 37.5, 36.1, 38.6, 38.8, 38.5, 37.3, 38.9, 37.2, 37.4, 38.9, 36.6, 38.8, 36.4, 37.3, 39.0, 36.7, 36.8, 37.0, 38.2, 37.7, 36.1, 37.9, 36.2, 38.6, 36.6, 36.7, 37.4, 38.8, 37.0, 36.0, 37.1, 38.1, 37.4, 36.7, 36.8, 38.1, 36.5, 37.0, 36.3, 38.8, 37.2, 38.5, 38.6, 38.3, 36.5, 38.0, 38.1, 36.6, 37.1, 38.0, 38.2, 38.7, 37.0, 38.5, 38.2, 36.4, 37.5, 38.6, 38.5, 38.7, 38.2, 37.8, 38.8, 38.9, 37.9, 38.3, 36.2, 36.8, 36.7, 38.7, 38.3, 37.7, 36.5, 38.5, 37.9, 36.3, 38.8, 36.8, 38.5, 37.8, 38.9, 38.8, 36.0, 38.1, 38.1, 36.4, 38.3, 38.1, 38.3, 37.3, 36.0, 37.0, 38.0, 38.2, 36.7, 38.0, 36.1, 38.3, 36.1, 38.0, 38.9, 38.5, 38.0, 36.9, 37.7, 38.8, 38.9, 38.2, 36.6, 37.3, 36.9, 37.2, 38.2, 38.3, 37.7, 37.3, 38.5, 37.1, 36.2, 38.2, 36.9, 38.6, 36.3, 36.5, 38.0, 38.9, 37.3, 36.8, 38.0, 37.7, 36.1, 38.9, 39.0, 38.4, 38.6, 36.3, 37.4, 38.2, 36.1, 38.8, 37.9, 36.1, 37.8, 37.7, 38.3, 37.4, 36.6, 38.1, 38.5, 36.7, 36.7, 37.0, 38.9, 38.1, 37.1, 36.0, 38.9, 38.3, 36.6, 36.3, 37.7, 36.8, 37.7, 37.6, 37.6, 36.6, 38.1, 38.1, 36.9, 36.7, 38.5, 37.8, 38.2, 39.0, 36.4, 38.1, 36.6, 36.7, 38.4, 38.0, 38.0, 38.5, 36.6, 36.6, 37.1, 36.5, 38.6, 36.1, 36.4, 38.3, 38.1, 38.6, 36.5, 38.2, 36.2, 36.0, 36.5, 36.3, 38.8, 38.6, 38.0, 37.2, 37.3, 36.2, 36.1, 36.5, 37.7, 36.7, 36.4, 38.3, 38.9, 36.9, 37.9, 38.8, 38.4, 37.2, 36.1, 38.5, 37.0, 37.1, 38.9, 36.0, 37.8, 36.7, 38.8, 36.1, 38.6, 37.5, 36.5, 36.8, 37.0, 36.0, 36.4, 37.2, 37.8, 38.5, 38.6, 36.6, 37.9, 37.9, 38.8, 36.8, 39.0, 36.9, 37.0, 38.9, 38.7, 37.7, 38.9, 36.3, 37.4, 37.6, 37.9, 37.8, 37.3, 38.8, 38.7, 38.3, 38.9, 38.1, 38.8, 38.2, 36.2, 38.5, 37.4, 38.8, 37.6, 38.6, 38.8, 38.5, 36.4, 36.0, 37.8, 37.3, 38.9, 38.5, 38.0, 38.8, 38.6, 36.5, 36.8, 36.7, 37.0, 36.9, 36.4, 37.5, 36.8, 37.9, 36.3, 38.6, 37.8, 37.9, 38.1, 37.1, 38.5, 36.8, 39.0, 37.9, 36.3, 39.0, 37.2, 36.9, 36.4, 38.7, 37.0, 38.9, 36.2, 38.8, 36.6, 38.4, 38.4, 36.7, 36.7, 37.6, 36.3, 37.7, 38.7, 37.9, 37.6, 38.1, 37.7, 37.9, 37.0, 37.3, 37.6, 38.3, 36.1, 38.6, 36.2, 36.3, 36.1, 37.1, 36.6, 36.3, 37.1, 36.8, 38.0, 36.2, 37.1, 38.5, 38.2, 38.7, 37.8, 36.5, 38.0, 38.5, 39.0, 38.5, 38.2, 37.0, 36.3, 37.8, 36.2, 39.0, 37.3, 37.0, 37.4, 37.5, 36.1, 36.5, 36.5, 38.3, 37.6, 37.7, 37.6, 38.9, 36.5, 38.8, 37.6, 37.4, 37.7, 38.2, 36.8, 38.5, 38.6, 38.5, 36.6, 36.3, 37.2, 37.5, 38.7, 38.4, 37.9, 36.2, 38.5, 38.8, 36.3, 36.7, 36.4, 37.4, 38.8, 37.3, 38.5, 37.2, 36.4, 37.9, 37.9, 36.1, 36.8, 38.9, 38.3, 37.2, 36.7, 38.2, 38.6, 37.3, 36.7, 38.8, 36.5, 37.2, 37.3, 38.5, 38.0, 36.0, 36.7, 36.1, 37.9, 36.9, 37.7, 39.0, 36.8, 37.6, 37.6, 38.2, 36.5, 37.4, 38.0, 37.4, 38.5, 37.4, 36.3, 37.9, 38.1, 36.4, 36.3, 36.2, 36.6, 36.5, 38.6, 38.0, 37.5, 36.6, 37.9, 38.6, 38.3, 38.6, 36.9, 36.9, 36.4, 38.7, 38.5, 37.6, 38.3, 37.6, 37.2, 36.3, 37.0, 36.5, 38.3, 37.7, 38.5, 38.9, 36.8, 37.0, 36.4, 37.5, 38.4, 37.4, 36.2, 37.4, 37.0, 37.5, 36.5, 37.9, 38.4, 38.1, 37.4, 37.3, 37.9, 39.0, 37.1, 37.8, 36.2, 38.2, 36.2, 37.0, 37.0, 36.1, 37.9, 37.0, 37.0, 38.5, 36.6, 38.6, 36.9, 38.9, 37.8, 38.2, 38.2, 36.2, 36.6, 38.2, 37.9, 37.4, 37.4, 37.0, 36.9, 36.1, 37.8, 38.1, 38.1, 38.0, 38.0, 38.5, 36.4, 38.4, 36.7, 36.9, 36.1, 36.8, 37.0, 38.5, 36.8, 37.9, 36.7, 37.4, 37.8, 37.6, 38.0, 38.4, 36.3, 36.5, 37.3, 36.7, 37.4, 36.7, 38.4, 36.9, 37.4, 38.7, 36.1, 36.6, 37.1, 37.1, 37.7, 37.7, 36.8, 38.9, 36.4, 38.8, 36.3, 38.4, 36.8, 36.4, 38.4, 37.4, 38.3, 36.6, 38.1, 38.2, 38.3, 37.5, 37.4, 37.4, 38.8, 37.3, 38.1, 36.2, 38.6, 36.3, 37.2, 38.4, 37.1, 37.1, 38.2, 36.3, 36.8, 36.1, 36.5, 36.5, 38.9, 38.4, 39.0, 38.8, 37.3, 36.2, 37.6, 37.0, 38.4, 37.9, 38.2, 36.8, 38.9, 37.2, 36.6, 38.2, 38.6, 37.5, 37.0, 37.2, 37.9, 37.2, 38.2, 38.3, 38.2, 38.1, 36.4, 37.6, 36.3, 36.4, 36.6, 36.6, 38.5, 38.0, 38.0, 36.2, 38.2, 38.9, 36.7, 38.3, 38.1, 37.3, 36.4, 36.0, 36.7, 37.2, 37.6, 36.5, 36.9, 36.5, 37.4, 36.2, 39.0, 37.5, 38.9, 36.2, 39.0, 37.1, 37.9, 38.6, 37.0, 38.8, 38.8, 36.2, 38.8, 38.7, 36.4, 36.4, 36.8, 38.7, 37.7, 38.9, 36.4, 37.0, 38.2, 37.6, 36.0, 36.4, 37.8, 37.9, 36.4, 38.1, 37.4, 38.3, 37.6, 37.3, 38.8, 38.9, 36.5, 36.6, 37.7, 36.1, 36.9, 37.4, 38.9, 37.5, 37.6, 36.8, 37.1, 38.5, 37.7, 36.9, 36.3, 36.5, 36.5, 38.7, 38.4, 36.1, 37.7, 36.6, 38.7, 38.4, 37.7, 36.6, 38.1, 37.3, 37.2, 39.0, 37.1, 37.8, 36.1, 37.8, 37.0, 36.5, 38.0, 37.6, 38.4, 38.7, 38.0, 37.9, 37.7, 38.2, 36.7, 38.4, 38.4, 37.0, 36.9, 36.3, 38.1, 36.6, 36.9, 38.4, 38.5, 37.4, 37.9, 36.3, 36.9, 37.2, 38.2, 37.1, 36.1, 37.3, 36.3, 36.3, 38.0, 36.6, 38.9, 36.6, 36.6, 37.0, 37.7, 36.7, 37.3, 38.5, 38.9, 36.7, 37.4, 38.8, 36.9, 36.9, 37.7, 38.1, 38.0, 38.0, 38.0, 37.6, 36.2, 36.3, 36.2, 36.6, 38.8, 37.9, 38.2, 37.6, 38.2, 38.3, 38.5, 38.6, 37.3, 36.6, 38.2, 38.4, 36.0, 36.3, 36.1, 36.4, 37.4, 36.0, 37.8, 36.7, 38.1, 37.5, 36.7, 37.9, 38.1, 36.6, 37.8, 38.0, 37.2, 36.1, 38.7, 36.5, 38.0, 38.7, 38.9, 38.1, 37.4, 36.5, 36.9, 38.5, 36.4, 37.9, 37.3, 36.1, 36.2, 38.1, 37.5, 38.8, 38.8, 37.9, 37.5, 37.9, 36.1, 38.5, 37.5, 37.0, 38.1, 38.3, 37.0, 38.1, 36.8, 36.4, 37.0, 36.1, 37.7, 36.9, 37.3, 36.3, 38.6, 37.1, 37.8, 36.3, 36.3, 36.2, 38.7, 36.3, 36.3, 38.5, 37.1, 38.3, 38.1, 37.7, 37.7, 37.0, 36.0, 36.7, 38.0, 37.3, 36.6, 37.3, 37.2, 36.2, 39.0, 38.5, 36.5, 37.8, 38.5, 37.9, 36.2, 38.5, 36.5, 37.2, 37.2, 38.4, 36.3, 38.2, 37.5, 38.0, 38.8, 38.5, 38.8, 36.3, 39.0, 36.8, 38.7, 36.3, 36.1, 37.4, 36.5, 36.6, 36.3, 38.2, 37.2, 37.2, 37.6, 36.6, 38.5, 36.1, 37.0, 38.7, 37.0, 36.8, 38.0, 38.5, 39.0, 39.0, 36.8, 36.3, 38.8, 36.5, 36.9, 38.7, 38.5, 38.7, 36.6, 37.6, 36.2, 37.9, 36.3, 36.9, 37.9, 36.2, 36.2, 38.8, 38.5, 37.9, 37.2, 36.8, 36.9, 36.7, 38.2, 36.7, 37.4, 38.8, 38.9, 37.6, 37.9, 38.6, 36.8, 37.5, 38.9, 37.5, 37.9, 38.5, 36.5, 38.4, 36.4, 36.0, 36.7, 38.2, 37.8, 39.0, 36.3, 37.2, 36.9, 36.9, 38.1, 36.3, 36.4, 36.2, 38.9, 37.0, 36.6, 36.9, 37.1, 37.4, 38.2, 38.5, 38.1, 36.6, 37.8, 36.8, 37.2, 38.7, 36.1, 38.9, 37.4, 36.6, 38.1, 36.2, 37.5, 36.6, 38.7, 36.2, 37.4, 37.6, 37.4, 38.2, 36.0, 36.3, 38.6, 37.4, 36.6, 37.9, 38.5, 37.4, 37.3, 38.5, 37.6, 38.7, 37.8, 36.2, 36.2, 38.8, 37.5, 38.4, 37.0, 36.6, 36.9, 38.5, 38.2, 38.7, 37.1, 37.4, 37.8, 36.7, 36.7, 36.6, 38.4, 38.2, 38.2, 37.5, 36.5, 37.9, 37.6, 38.1, 36.1, 38.2, 38.6, 36.2, 38.9, 36.9, 36.5, 38.1, 38.3, 38.2, 36.7, 37.5, 38.2, 37.7, 38.1, 37.3, 36.7, 38.1, 38.3, 38.7, 37.2, 37.8, 37.5, 38.8, 37.9, 37.4, 38.9, 38.2, 39.0, 36.8, 38.7, 38.2, 37.1, 37.5, 38.8, 38.3, 36.5, 38.4, 36.9, 37.9, 38.7, 37.0, 36.9, 37.2, 37.5, 38.4, 37.0, 38.6, 37.6, 37.1, 38.7, 36.5, 36.7, 36.5, 36.5, 38.9, 36.0, 36.5, 36.6, 39.0, 36.9, 38.6, 36.4, 36.7, 37.4, 38.6, 38.8, 36.9, 37.1, 37.9, 38.5, 36.9, 36.9, 38.7, 36.1, 36.3, 38.4, 36.7, 37.5, 36.4, 36.3, 37.0, 38.1, 38.7, 37.3, 37.8, 37.6, 36.8, 37.9, 38.2, 36.2, 38.2, 37.1, 36.7, 38.7, 38.2, 37.0, 39.0, 38.7, 39.0, 38.5, 37.7, 37.8, 37.5, 38.7, 37.0, 37.7, 37.0, 36.2, 36.1, 38.0, 36.4, 37.1, 37.4, 37.4, 37.5, 36.7, 36.4, 38.4, 38.3, 36.4, 38.0, 36.7, 37.1, 38.6, 36.6, 37.8, 36.1, 38.4, 38.6, 38.9, 38.0, 36.2, 38.5, 38.3, 37.4, 37.6, 38.2, 37.7, 37.2, 37.1, 37.7, 36.1, 36.5, 38.4, 37.7, 37.4, 37.2, 37.9, 38.4, 36.8, 38.9, 37.0, 36.3, 37.4, 36.5, 38.3, 38.4, 38.2, 37.6, 36.9, 36.7, 38.1, 37.4, 36.2, 38.2, 37.6, 36.0, 36.1, 36.5, 38.3, 38.0, 36.6, 36.3, 37.4, 36.4, 36.9, 38.5, 36.9, 37.3, 37.3, 38.7, 37.4, 38.5, 36.2, 37.0, 36.1, 37.5, 38.2, 37.5, 37.1, 38.4, 38.7, 38.2, 38.7, 38.3, 36.4, 38.3, 38.7, 38.6, 37.6, 38.2, 36.5, 37.1, 37.1, 37.7, 38.4, 37.7, 38.5, 38.2, 38.9, 37.1, 37.2, 38.6, 38.0, 38.0, 36.5, 36.8, 37.2, 37.2, 38.3, 37.8, 36.3, 37.7, 37.4, 37.2, 37.4, 37.5, 38.2, 36.3, 38.5, 37.6, 38.8, 38.3, 36.5, 38.7, 36.7, 38.9, 36.2, 36.7, 36.9, 36.1, 37.7, 39.0, 38.7, 39.0, 37.8, 37.5, 37.3, 37.6, 36.3, 36.1, 36.2, 36.9, 38.8, 37.9, 36.5, 36.9, 38.1, 38.4, 37.8, 36.3, 37.7, 36.1, 38.7, 36.9, 36.4, 38.5, 36.9, 37.8, 36.9, 38.9, 38.1, 36.4, 36.4, 36.2, 38.1, 38.4, 37.3, 38.1, 36.9, 37.0, 38.2, 38.7, 38.9, 37.3, 37.9, 37.3, 37.1, 37.6, 37.9, 37.4, 36.5, 36.3, 36.7, 36.5, 38.3, 38.7, 36.4, 38.4, 38.0, 38.3, 37.2, 37.1, 37.1, 37.8, 38.1, 38.6, 38.4, 37.7, 38.9, 38.1, 36.9, 36.1, 37.9, 38.8, 37.3, 38.9, 36.7, 37.5, 37.2, 37.2, 38.5, 37.1, 36.8, 37.9, 38.2, 39.0, 38.5, 38.0, 36.1, 36.4, 36.7, 38.0, 36.9, 37.3, 38.2, 36.2, 37.6, 38.3, 36.0, 38.8, 36.8, 38.9, 36.8, 38.3, 36.7, 38.7, 37.8, 37.4, 38.7, 37.4, 36.0, 38.5, 36.8, 37.1, 38.7, 38.3, 38.6, 37.1, 36.3, 37.2, 38.0, 36.1, 38.5, 38.0, 37.2, 37.9, 36.6, 36.7, 38.7, 36.3, 36.7, 38.7, 36.5, 37.7, 36.6, 36.7, 36.4, 36.7, 37.8, 38.6, 39.0, 36.1, 38.0, 36.4, 37.7, 36.2, 37.8, 37.5, 37.9, 36.1, 38.6, 36.6, 37.1, 38.7, 38.1, 37.7, 36.7, 36.1, 36.4, 36.6, 38.0, 37.2, 37.0, 36.4, 37.3, 37.2, 36.1, 38.4, 36.2, 38.7, 37.9, 37.6, 36.6, 37.3, 37.7, 38.6, 37.3, 37.4, 37.8, 38.8, 38.5, 38.0, 38.9, 36.6, 38.1, 38.4, 36.4, 36.9, 37.2, 36.0, 37.0, 39.0, 37.6, 38.0, 36.5, 36.8, 38.7, 36.7, 36.1, 36.3, 37.6, 38.0, 37.2, 37.4, 36.8, 36.1, 36.9, 39.0, 37.1, 36.3, 38.1, 36.3, 39.0, 37.0, 38.7, 37.6, 37.9, 37.6, 37.6, 38.8, 38.0, 37.7, 38.0, 37.5, 37.0, 36.6, 38.6, 38.7, 36.2, 38.1, 38.7, 37.2, 36.5, 37.6, 37.7, 36.1, 38.1, 36.6, 37.1, 37.5, 38.0, 36.5, 36.1, 37.5, 37.2, 36.6, 37.8, 38.0, 37.7, 37.4, 37.9, 38.2, 37.5, 38.8, 38.7, 37.1, 37.6, 36.8, 37.2, 36.8, 37.9, 37.4, 38.7, 37.8, 38.5, 37.0, 38.2, 37.6, 38.3, 37.1, 37.9, 38.7, 37.4, 36.2, 36.7, 37.5, 37.4, 37.3, 36.2, 38.2, 39.0, 36.1, 38.6, 37.7, 38.0, 36.4, 38.5, 37.5, 36.4, 37.3, 36.7, 38.1, 38.0, 39.0, 37.0, 37.3, 37.9, 38.9, 37.3, 37.0, 38.7, 37.3, 38.7, 36.9, 37.1, 37.0, 38.7, 37.2, 37.4, 37.3, 37.5, 37.6, 36.9, 36.7, 36.5, 38.0, 36.3, 36.2, 37.8, 37.4, 38.1, 38.5, 37.3, 38.7, 38.2, 36.5, 36.4, 38.1, 37.1, 36.9, 37.4, 36.7, 36.6, 37.2, 36.5, 37.5, 36.1, 37.4, 36.7, 37.1, 36.5, 36.5, 37.9, 37.1, 37.8, 37.5, 38.8, 37.3, 36.6, 38.4, 37.5, 37.4, 38.3, 38.7, 36.0, 38.7, 37.1, 37.5, 38.7, 38.9, 36.4, 38.5, 37.8, 38.5, 36.4, 36.5, 37.7, 37.6, 36.6, 36.8, 38.5, 38.7, 36.3, 38.7, 36.6, 37.0, 36.6, 38.4, 36.6, 38.0, 36.4, 38.7, 37.7, 36.8, 36.9, 36.8, 37.0, 38.3, 38.9, 36.8, 36.2, 37.4, 36.8, 37.0, 36.8, 37.2, 38.3, 38.2, 36.6, 36.8, 38.4, 37.2, 36.1, 37.0, 38.6, 36.4, 38.6, 38.4, 39.0, 38.7, 36.4, 38.8, 37.8, 36.9, 36.0, 37.7, 37.8, 38.4, 38.9, 36.1, 37.6, 36.6, 36.7, 36.7, 37.2, 38.3, 38.3, 39.0, 38.7, 37.5, 38.0, 37.2, 37.5, 36.4, 36.5, 38.3, 38.3, 38.2, 36.6, 36.7, 36.6, 36.1, 38.1, 36.8, 37.9, 37.0, 36.9, 37.8, 36.9, 36.4, 38.1, 36.5, 36.1, 36.5, 36.1, 37.3, 38.7, 37.5, 37.6, 37.8, 37.8, 38.7, 36.0, 37.8, 36.9, 36.9, 36.9, 36.1, 37.8, 37.2, 36.1, 36.6, 37.4, 38.1, 38.2, 36.0, 38.6, 38.2, 36.0, 38.8, 38.6, 36.6, 38.4, 36.1, 38.8, 37.1, 38.7, 39.0, 37.5, 38.7, 38.5, 38.2, 36.6, 36.8, 36.7, 36.3, 37.9, 38.2, 36.1, 36.8, 38.5, 37.1, 38.9, 37.5, 36.3, 38.0, 36.1, 36.2, 38.9, 37.4, 37.7, 37.4, 38.7, 36.6, 37.6, 36.9, 38.4, 37.6, 36.8, 37.6, 36.6, 38.6, 37.2, 36.8, 36.2, 38.8, 37.5, 36.5, 37.2, 37.6, 38.3, 36.8, 38.9, 36.6, 36.7, 38.4, 37.6, 37.4, 38.8, 36.8, 36.6, 36.4, 37.1, 38.7, 36.7, 38.3, 36.1, 36.7, 37.2, 37.3, 36.6, 37.4, 37.0, 38.6, 38.3, 37.1, 36.4, 38.0, 36.2, 36.5, 37.5, 36.3, 36.2, 37.5, 39.0, 36.6, 38.2, 37.2, 36.6, 38.4, 38.9, 39.0, 37.3, 36.5, 36.8, 36.3, 38.5, 36.7, 36.5, 37.4, 38.4, 38.6, 38.3, 37.2, 36.3, 36.3, 37.3, 38.8, 36.7, 36.4, 36.7, 38.3, 37.7, 36.0, 36.7, 36.5, 37.5, 37.6, 37.0, 36.2, 37.2, 37.8, 38.3, 36.5, 36.9, 36.2, 36.3, 36.3, 36.5, 37.4, 36.0, 37.7, 38.9, 37.4, 36.8, 38.0, 36.0, 36.3, 37.8, 38.9, 36.4, 38.8, 37.7, 37.1, 38.6, 36.8, 37.2, 37.4, 37.8, 36.7, 37.4, 37.6, 37.9, 38.3, 37.2, 37.1, 37.7, 38.3, 37.4, 36.4, 38.5, 37.6, 36.6, 36.3, 37.6, 36.7, 36.6, 37.3, 38.9, 36.6, 38.4, 37.2, 36.9, 37.8, 37.2, 38.3, 37.5, 38.7, 37.4, 37.1, 36.7, 38.5, 38.7, 38.3, 36.4, 38.7, 38.5, 36.8, 38.5, 37.5, 36.4, 38.3, 36.9, 36.3, 38.3, 38.4, 37.7, 38.7, 38.6, 37.6, 36.7, 38.2, 36.7, 36.8, 37.2, 36.0, 37.8, 36.4, 38.4, 38.2, 38.0, 36.7, 36.2, 38.4, 38.3, 38.7, 38.0, 37.8, 37.6, 36.5, 37.4, 38.1, 36.4, 38.3, 36.1, 37.9, 36.7, 36.2, 36.1, 38.6, 38.6, 36.1, 38.9, 36.2, 38.8, 38.4, 38.6, 39.0, 37.7, 36.4, 36.7, 37.0, 36.3, 36.5, 38.8, 38.0, 38.9, 36.5, 37.1, 37.2, 37.4, 36.5, 38.3, 36.8, 37.5, 38.0, 38.5, 36.4, 38.6, 37.9, 36.5, 36.6, 36.7, 38.7, 38.2, 36.5, 37.3, 36.3, 37.3, 36.5, 37.3, 37.5, 36.2, 37.0, 38.2, 36.3, 37.1, 36.2, 38.1, 36.4, 36.8, 38.4, 37.3, 36.2, 37.1, 36.3, 36.5, 38.9, 37.2, 39.0, 36.3, 38.0, 36.6, 38.7, 37.6, 38.3, 37.6, 36.8, 37.8, 38.4, 37.6, 36.4, 38.1, 37.7, 38.4, 38.8, 37.4, 37.9, 37.8, 37.0, 36.5, 36.7, 37.5, 38.2, 37.2, 38.8, 38.8, 38.4, 38.9, 37.2, 36.2, 36.6, 37.3, 38.6, 37.1, 37.4, 36.6, 36.0, 38.2, 38.3, 38.1, 36.9, 36.8, 38.1, 38.2, 37.0, 37.5, 38.1, 38.0, 38.2, 37.2, 38.6, 38.5, 37.6, 37.1, 38.9, 36.9, 37.9, 38.9, 37.9, 36.6, 37.7, 36.1, 37.8, 37.3, 38.9, 36.5, 38.5, 37.2, 37.0, 38.0, 37.6, 38.3, 38.4, 36.6, 37.9, 36.2, 38.0, 37.6, 37.7, 38.0, 38.6, 38.4, 37.6, 37.5, 38.1, 36.5, 36.2, 38.6, 38.9, 36.7, 38.4, 36.3, 37.7, 37.8, 38.3, 38.8, 37.5, 38.2, 36.6, 38.6, 36.8, 36.6, 37.1, 36.5, 36.1, 38.9, 37.5, 37.0, 37.8, 37.6, 36.2, 38.3, 37.1, 37.0, 36.7, 36.1, 36.9, 37.3, 37.3, 36.2, 37.7, 38.5, 38.8, 38.1, 37.2, 38.2, 38.0, 38.2, 38.3, 38.1, 37.4, 36.0, 36.1, 37.5, 37.7, 37.3, 38.9, 37.4, 38.1, 36.2, 36.5, 37.5, 38.9, 37.0, 36.1, 36.6, 36.1, 36.5, 36.9, 37.9, 37.9, 37.0, 37.4, 36.5, 38.5, 36.2, 38.6, 38.7, 38.9, 36.6, 36.1, 36.3, 38.4, 37.7, 38.1, 37.2, 36.4, 37.3, 38.6, 36.1, 38.6, 36.6, 37.0, 37.2, 38.6, 36.8, 38.7, 36.2, 36.4, 37.4, 38.3, 38.1, 38.9, 37.5, 38.1, 38.2, 37.2, 37.8, 37.6, 36.7, 36.8, 37.1, 38.9, 38.0, 37.0, 36.2, 37.9, 37.7, 38.1, 37.9, 37.7, 36.3, 37.7, 36.6, 36.1, 38.3, 37.1, 37.8, 37.6, 38.5, 37.2, 38.0, 38.8, 36.6, 37.1, 37.7, 36.8, 36.8, 36.1, 37.9, 36.7, 38.1, 38.9, 36.6, 37.3, 36.7, 37.0, 38.7, 38.9, 36.7, 36.5, 38.0, 36.0, 38.4, 36.1, 36.9, 38.6, 38.2, 37.0, 37.1, 36.4, 38.1, 36.1, 37.0, 37.1, 37.9, 37.2, 36.2, 36.8, 36.6, 38.6, 37.2, 37.1, 38.3, 38.9, 36.7, 37.5, 37.5, 37.3, 37.3, 38.1, 36.5, 37.1, 36.9, 36.0, 37.0, 37.1, 39.0, 37.7, 36.3, 36.8, 38.8, 36.9, 37.8, 37.5, 37.7, 38.0, 38.1, 37.9, 37.2, 36.8, 37.1, 38.2, 36.1, 36.3, 36.8, 38.8, 36.3, 37.4, 39.0, 36.6, 37.5, 37.7, 38.0, 36.1, 37.0, 37.0, 38.6, 38.5, 38.0, 36.3, 38.8, 36.8, 36.4, 38.5, 38.4, 37.9, 36.2, 39.0, 37.2, 36.7, 38.2, 36.2, 38.6, 36.3, 36.2, 38.6, 37.1, 37.7, 38.6, 37.9, 37.1, 38.8, 36.1, 38.1, 36.0, 38.9, 36.5, 38.9, 37.1, 37.7, 38.4, 38.0, 36.3, 38.8, 36.5, 38.4, 37.9, 36.7, 37.3, 36.5, 38.3, 38.3, 38.3, 37.3, 36.5, 36.7, 38.7, 37.2, 38.9, 37.2, 36.1, 38.2, 38.5, 38.2, 39.0, 39.0, 36.3, 37.6, 36.6, 37.9, 37.1, 37.1, 36.2, 37.3, 37.3, 38.0, 37.1, 38.8, 38.5, 37.6, 38.6, 38.9, 36.8, 37.2, 36.1, 37.5, 38.2, 38.1, 38.5, 37.7, 36.9, 37.9, 36.9, 36.4, 38.7, 38.2, 38.0, 36.5, 37.1, 37.3, 38.2, 37.9, 38.5, 38.6, 38.6, 38.8, 38.2, 36.4, 37.1, 36.7, 38.1, 36.8, 38.3, 37.7, 36.9, 38.8, 37.4, 39.0, 37.5, 36.6, 36.3, 38.6, 37.9, 36.6, 36.3, 38.6, 36.8, 38.4, 38.7, 38.4, 38.5, 37.3, 36.3, 38.3, 37.8, 38.3, 36.2, 36.5, 36.9, 36.7, 37.6, 38.2, 38.3, 38.4, 38.9, 37.0, 38.7, 38.5, 38.7, 38.8, 38.6, 37.5, 36.6, 38.7, 37.4, 36.8, 38.7, 36.9, 36.8, 36.6, 36.1, 38.4, 37.9, 38.5, 36.1, 38.4, 38.9, 38.0, 36.2, 38.3, 38.0, 38.5, 37.8, 38.1, 38.0, 37.6, 38.7, 38.5, 38.5, 37.7, 36.6, 37.8, 38.6, 37.8, 38.0, 36.5, 38.6, 38.5, 36.7, 38.1, 36.4, 38.0, 37.7, 38.8, 37.3, 38.6, 36.2, 38.4, 36.9, 38.1, 38.8, 37.3, 37.5, 36.8, 37.9, 38.8, 36.6, 38.1, 36.9, 39.0, 38.5, 36.5, 37.4, 37.9, 37.7, 37.2, 38.4, 36.6, 38.6, 38.1, 37.1, 36.9, 38.6, 38.4, 37.7, 38.2],"hr":[115, 67, 119, 149, 104, 132, 155, 140, 159, 109, 127, 87, 81, 146, 142, 101, 104, 95, 62, 80, 115, 130, 152, 51, 86, 113, 108, 143, 153, 70, 82, 74, 115, 129, 117, 105, 151, 78, 65, 59, 90, 151, 150, 128, 143, 104, 72, 97, 125, 116, 65, 54, 63, 133, 144, 112, 72, 81, 123, 58, 85, 154, 59, 98, 82, 123, 107, 109, 51, 74, 83, 111, 56, 107, 93, 57, 105, 91, 155, 84, 120, 112, 67, 153, 55, 83, 94, 77, 86, 146, 56, 55, 80, 110, 94, 50, 154, 99, 91, 67, 148, 113, 144, 119, 137, 68, 136, 56, 87, 73, 70, 106, 118, 65, 128, 66, 79, 73, 140, 125, 60, 117, 92, 98, 86, 132, 123, 124, 89, 109, 83, 50, 105, 69, 145, 77, 68, 55, 89, 126, 135, 101, 142, 92, 52, 146, 158, 159, 52, 57, 71, 125, 54, 97, 146, 129, 151, 86, 50, 50, 92, 84, 97, 53, 106, 50, 68, 157, 88, 82, 88, 83, 129, 60, 104, 67, 114, 91, 124, 81, 147, 150, 102, 111, 82, 51, 107, 64, 128, 109, 70, 77, 65, 133, 81, 152, 126, 93, 70, 132, 150, 52, 129, 146, 138, 152, 85, 104, 85, 61, 92, 78, 156, 152, 129, 77, 120, 62, 98, 133, 109, 55, 99, 50, 128, 139, 132, 145, 107, 88, 144, 155, 69, 155, 53, 74, 117, 122, 130, 133, 82, 80, 147, 134, 65, 107, 137, 116, 84, 121, 75, 98, 150, 143, 134, 134, 106, 75, 70, 103, 107, 86, 129, 88, 89, 98, 107, 89, 73, 118, 92, 154, 119, 55, 62, 116, 148, 93, 92, 98, 66, 139, 157, 121, 114, 112, 124, 51, 126, 147, 159, 91, 135, 129, 124, 135, 158, 101, 115, 145, 152, 51, 155, 84, 89, 102, 96, 145, 113, 120, 88, 132, 115, 144, 82, 70, 63, 134, 135, 127, 124, 95, 101, 109, 75, 113, 142, 79, 51, 75, 60, 130, 116, 145, 100, 70, 131, 73, 114, 107, 129, 80, 94, 75, 111, 122, 154, 133, 79, 74, 58, 113, 63, 122, 52, 129, 137, 112, 51, 79, 102, 145, 61, 89, 125, 145, 98, 111, 156, 159, 108, 76, 110, 51, 145, 67, 84, 96, 79, 134, 80, 111, 88, 146, 80, 97, 111, 81, 57, 64, 96, 66, 155, 112, 108, 82, 144, 81, 119, 115, 140, 68, 53, 81, 88, 51, 75, 123, 149, 121, 98, 92, 145, 117, 118, 54, 114, 113, 86, 128, 149, 111, 80, 96, 62, 103, 144, 100, 141, 119, 56, 66, 65, 130, 135, 104, 60, 88, 102, 117, 59, 72, 51, 63, 105, 74, 61, 125, 51, 120, 111, 58, 100, 81, 146, 157, 54, 147, 98, 106, 52, 89, 148, 129, 59, 145, 120, 114, 138, 148, 96, 122, 62, 97, 58, 65, 115, 94, 130, 148, 140, 145, 58, 86, 53, 107, 51, 153, 150, 123, 120, 109, 118, 153, 90, 115, 105, 57, 58, 81, 141, 153, 124, 136, 139, 115, 89, 123, 87, 85, 140, 102, 112, 78, 93, 63, 61, 121, 73, 152, 147, 106, 50, 102, 147, 65, 93, 68, 109, 141, 81, 67, 125, 125, 117, 54, 109, 89, 88, 76, 90, 123, 123, 116, 97, 155, 153, 56, 136, 148, 53, 94, 131, 115, 125, 146, 63, 79, 102, 122, 75, 85, 90, 67, 134, 85, 97, 111, 149, 82, 154, 50, 125, 114, 112, 108, 66, 71, 148, 136, 144, 136, 96, 140, 153, 145, 124, 105, 76, 61, 90, 114, 104, 103, 113, 52, 151, 85, 102, 115, 133, 114, 140, 159, 74, 158, 60, 142, 136, 144, 152, 120, 53, 109, 105, 62, 122, 113, 103, 73, 109, 104, 117, 149, 145, 134, 128, 108, 65, 136, 117, 77, 92, 157, 106, 107, 115, 97, 100, 127, 115, 114, 73, 54, 92, 96, 77, 75, 54, 111, 75, 51, 112, 64, 144, 123, 73, 53, 69, 107, 73, 55, 152, 93, 117, 120, 125, 139, 65, 122, 113, 114, 140, 100, 129, 152, 82, 107, 139, 124, 124, 154, 138, 102, 67, 80, 64, 95, 57, 141, 130, 128, 142, 152, 54, 88, 100, 134, 58, 50, 115, 89, 83, 129, 92, 65, 153, 159, 146, 125, 137, 89, 103, 60, 94, 118, 149, 88, 58, 110, 77, 152, 148, 101, 155, 88, 148, 84, 118, 142, 91, 124, 93, 85, 63, 52, 91, 98, 155, 146, 112, 151, 78, 68, 129, 78, 116, 97, 90, 62, 89, 100, 82, 87, 89, 88, 139, 84, 96, 57, 62, 87, 89, 89, 121, 70, 74, 83, 108, 138, 85, 121, 90, 93, 59, 118, 157, 114, 58, 141, 129, 135, 67, 115, 97, 144, 101, 152, 120, 134, 109, 73, 71, 155, 74, 148, 131, 59, 71, 148, 94, 126, 77, 104, 142, 115, 121, 110, 122, 81, 138, 85, 66, 137, 105, 104, 68, 87, 130, 144, 132, 148, 148, 124, 71, 112, 95, 146, 55, 90, 115, 73, 134, 133, 99, 91, 89, 149, 87, 78, 140, 104, 76, 62, 73, 71, 158, 152, 75, 145, 140, 54, 110, 158, 158, 78, 156, 119, 123, 107, 81, 51, 124, 109, 66, 95, 59, 95, 101, 83, 55, 113, 60, 106, 82, 96, 51, 112, 51, 129, 93, 68, 132, 128, 116, 156, 98, 97, 141, 125, 93, 149, 131, 112, 139, 157, 139, 137, 149, 97, 94, 75, 108, 102, 157, 66, 109, 61, 103, 88, 79, 90, 110, 82, 106, 149, 103, 62, 135, 137, 73, 81, 59, 134, 86, 108, 107, 91, 68, 89, 136, 89, 63, 149, 99, 147, 130, 71, 152, 70, 59, 101, 90, 78, 124, 50, 122, 109, 91, 146, 63, 154, 61, 53, 144, 53, 86, 129, 105, 147, 125, 156, 148, 85, 76, 85, 67, 122, 137, 60, 79, 146, 111, 133, 77, 89, 73, 131, 146, 146, 54, 156, 127, 117, 156, 94, 148, 99, 64, 62, 102, 67, 139, 70, 93, 56, 139, 121, 73, 120, 72, 54, 145, 125, 53, 122, 107, 105, 97, 102, 152, 156, 129, 104, 50, 82, 158, 144, 121, 86, 132, 135, 94, 157, 65, 112, 100, 73, 85, 58, 117, 116, 145, 62, 96, 67, 101, 154, 109, 81, 158, 132, 58, 159, 50, 79, 105, 156, 154, 98, 79, 82, 62, 147, 60, 65, 139, 106, 50, 108, 130, 57, 130, 148, 159, 59, 129, 102, 59, 155, 120, 114, 152, 77, 132, 73, 123, 62, 133, 78, 113, 66, 98, 92, 76, 90, 97, 52, 104, 124, 57, 75, 158, 90, 131, 139, 92, 96, 100, 125, 69, 51, 103, 84, 83, 80, 131, 158, 74, 87, 92, 62, 83, 87, 65, 107, 60, 57, 156, 79, 69, 95, 158, 84, 52, 78, 81, 86, 130, 152, 134, 83, 130, 114, 96, 138, 137, 127, 157, 136, 125, 55, 51, 141, 57, 134, 116, 95, 133, 142, 130, 110, 88, 101, 72, 102, 104, 103, 81, 67, 144, 118, 138, 74, 154, 105, 106, 65, 120, 121, 152, 147, 79, 140, 133, 83, 84, 78, 97, 158, 156, 99, 52, 149, 64, 128, 149, 78, 98, 117, 73, 64, 107, 58, 86, 128, 112, 108, 130, 95, 70, 133, 113, 79, 131, 82, 75, 152, 124, 68, 120, 108, 87, 128, 136, 133, 110, 61, 100, 152, 112, 107, 78, 98, 138, 89, 74, 149, 78, 80, 134, 132, 139, 129, 156, 58, 149, 62, 142, 138, 84, 157, 91, 68, 56, 84, 121, 129, 126, 143, 57, 80, 61, 155, 85, 116, 150, 123, 113, 54, 116, 155, 140, 155, 123, 88, 97, 69, 73, 150, 71, 107, 137, 134, 143, 67, 67, 141, 72, 78, 121, 154, 65, 157, 105, 106, 99, 122, 125, 119, 121, 156, 87, 116, 135, 65, 76, 136, 60, 116, 79, 135, 138, 57, 145, 116, 136, 147, 104, 86, 106, 74, 132, 98, 108, 105, 54, 110, 107, 71, 93, 155, 52, 99, 121, 153, 145, 80, 79, 103, 131, 105, 125, 155, 78, 71, 107, 126, 52, 62, 110, 64, 62, 121, 125, 158, 112, 146, 127, 81, 74, 86, 79, 88, 124, 64, 154, 156, 121, 78, 74, 70, 102, 93, 142, 100, 116, 72, 62, 96, 147, 148, 57, 137, 112, 138, 121, 70, 124, 106, 152, 109, 122, 93, 135, 87, 85, 65, 130, 132, 58, 124, 115, 76, 115, 56, 116, 120, 77, 143, 154, 119, 103, 72, 140, 102, 75, 86, 109, 106, 106, 81, 51, 104, 74, 132, 157, 141, 139, 104, 59, 151, 150, 65, 123, 62, 55, 86, 149, 69, 94, 140, 62, 145, 69, 99, 157, 68, 112, 79, 80, 123, 96, 141, 135, 98, 141, 120, 87, 59, 129, 54, 70, 66, 62, 52, 137, 147, 94, 69, 124, 147, 91, 105, 121, 99, 83, 117, 154, 151, 134, 147, 57, 139, 66, 102, 64, 99, 50, 96, 128, 72, 113, 67, 116, 123, 84, 57, 74, 136, 62, 95, 151, 117, 157, 108, 64, 89, 80, 70, 52, 115, 52, 109, 146, 55, 122, 92, 104, 96, 112, 78, 135, 63, 155, 102, 108, 98, 118, 154, 86, 78, 137, 158, 61, 119, 109, 134, 53, 96, 83, 101, 105, 126, 145, 130, 51, 79, 72, 121, 92, 113, 119, 116, 135, 111, 95, 118, 95, 107, 111, 74, 62, 80, 101, 61, 132, 136, 156, 154, 131, 152, 97, 97, 81, 140, 63, 89, 123, 92, 100, 157, 54, 99, 122, 51, 144, 71, 101, 54, 146, 62, 94, 94, 99, 157, 65, 120, 140, 124, 101, 147, 93, 132, 85, 62, 76, 62, 59, 66, 123, 138, 153, 60, 64, 82, 134, 156, 75, 50, 72, 133, 56, 114, 125, 115, 63, 118, 81, 97, 66, 69, 70, 123, 69, 66, 139, 152, 104, 115, 124, 69, 154, 120, 93, 115, 106, 96, 110, 79, 63, 55, 60, 98, 110, 131, 100, 149, 75, 110, 97, 123, 123, 82, 134, 66, 158, 75, 122, 108, 62, 121, 112, 105, 159, 87, 108, 98, 69, 68, 131, 151, 108, 66, 99, 126, 112, 134, 61, 120, 150, 69, 107, 128, 112, 77, 102, 114, 98, 56, 142, 86, 101, 112, 84, 141, 158, 84, 64, 111, 54, 60, 106, 91, 139, 140, 155, 140, 104, 83, 86, 78, 75, 86, 85, 64, 112, 63, 87, 51, 110, 104, 67, 126, 95, 142, 136, 93, 121, 142, 75, 101, 74, 145, 91, 111, 135, 81, 66, 99, 63, 108, 129, 52, 158, 91, 108, 120, 62, 155, 138, 129, 146, 90, 132, 153, 70, 114, 105, 61, 61, 156, 104, 57, 129, 64, 147, 100, 148, 104, 76, 138, 63, 58, 97, 59, 159, 71, 148, 95, 59, 143, 86, 135, 50, 69, 111, 72, 114, 134, 67, 61, 125, 53, 147, 103, 153, 157, 71, 76, 143, 107, 79, 63, 100, 77, 126, 78, 91, 68, 69, 137, 53, 113, 109, 88, 52, 76, 101, 87, 57, 68, 54, 85, 134, 80, 150, 147, 136, 92, 96, 93, 121, 63, 76, 104, 85, 110, 127, 134, 131, 133, 83, 116, 114, 155, 56, 126, 99, 122, 127, 98, 114, 139, 159, 75, 85, 156, 143, 55, 157, 111, 123, 67, 86, 145, 53, 149, 112, 70, 149, 111, 96, 155, 66, 73, 71, 154, 66, 75, 148, 154, 75, 54, 99, 145, 96, 76, 96, 83, 137, 52, 113, 106, 106, 156, 55, 50, 72, 111, 145, 57, 111, 51, 97, 123, 71, 69, 64, 93, 118, 100, 156, 50, 93, 129, 62, 141, 112, 141, 150, 126, 108, 65, 135, 59, 136, 52, 51, 89, 76, 53, 59, 88, 116, 98, 140, 69, 130, 68, 122, 105, 107, 74, 99, 153, 98, 68, 154, 115, 159, 98, 84, 83, 133, 74, 75, 66, 118, 86, 52, 65, 115, 112, 100, 126, 81, 73, 72, 145, 123, 58, 79, 71, 71, 150, 77, 79, 110, 89, 81, 121, 126, 101, 106, 91, 51, 113, 145, 159, 89, 125, 143, 85, 121, 55, 54, 83, 70, 125, 98, 82, 118, 80, 159, 157, 127, 108, 143, 107, 109, 150, 122, 89, 76, 98, 69, 138, 87, 119, 53, 90, 156, 75, 119, 56, 66, 77, 62, 141, 110, 81, 140, 67, 109, 128, 93, 97, 102, 62, 107, 137, 121, 84, 139, 149, 147, 139, 58, 137, 66, 65, 55, 128, 153, 104, 115, 51, 110, 112, 80, 68, 144, 88, 109, 60, 58, 96, 105, 99, 99, 79, 145, 98, 104, 137, 140, 123, 96, 60, 133, 108, 150, 95, 146, 152, 127, 142, 136, 93, 59, 135, 120, 78, 74, 80, 148, 157, 98, 75, 129, 68, 67, 136, 125, 123, 138, 50, 60, 97, 70, 130, 81, 106, 58, 83, 132, 66, 115, 117, 74, 107, 127, 96, 123, 158, 120, 59, 139, 99, 135, 116, 63, 134, 133, 109, 129, 59, 126, 96, 131, 145, 66, 100, 93, 123, 114, 137, 139, 135, 120, 157, 89, 138, 55, 145, 109, 131, 97, 59, 99, 105, 71, 155, 87, 56, 69, 116, 133, 80, 92, 71, 113, 144, 95, 72, 63, 58, 88, 150, 140, 149, 81, 73, 88, 151, 51, 69, 104, 97, 143, 75, 63, 138, 76, 142, 154, 98, 86, 138, 105, 104, 58, 115, 62, 98, 71, 58, 106, 118, 94, 97, 139, 99, 52, 110, 112, 92, 141, 83, 58, 135, 119, 148, 129, 82, 140, 155, 121, 55, 151, 68, 123, 126, 110, 146, 58, 96, 127, 77, 157, 130, 71, 154, 153, 69, 118, 84, 100, 114, 135, 85, 68, 146, 74, 147, 64, 128, 98, 125, 154, 127, 58, 64, 93, 93, 58, 99, 62, 108, 123, 84, 52, 85, 117, 55, 108, 128, 60, 139, 109, 113, 89, 123, 85, 92, 92, 148, 113, 80, 114, 123, 149, 52, 144, 57, 119, 119, 139, 65, 127, 109, 93, 80, 104, 122, 115, 71, 134, 144, 81, 96, 99, 74, 136, 96, 140, 96, 82, 75, 117, 69, 82, 69, 154, 110, 53, 120, 125, 134, 89, 52, 60, 75, 155, 97, 128, 114, 64, 118, 142, 63, 156, 80, 150, 59, 110, 148, 89, 84, 53, 69, 128, 131, 104, 71, 117, 129, 62, 159, 159, 95, 158, 86, 79, 97, 95, 91, 71, 73, 129, 122, 133, 55, 82, 102, 159, 75, 159, 141, 121, 72, 142, 109, 146, 113, 116, 128, 131, 157, 61, 113, 131, 125, 138, 117, 84, 118, 80, 129, 119, 84, 65, 56, 124, 124, 99, 132, 95, 99, 81, 82, 93, 76, 90, 56, 115, 50, 78, 127, 62, 130, 58, 74, 73, 103, 99, 98, 121, 102, 146, 60, 146, 119, 50, 123, 96, 154, 112, 144, 133, 88, 115, 114, 113, 152, 154, 50, 62, 71, 139, 148, 94, 92, 72, 134, 130, 103, 149, 156, 123, 129, 94, 60, 106, 97, 115, 115, 54, 159, 148, 149, 134, 135, 115, 143, 83, 79, 131, 141, 73, 73, 109, 121, 82, 91, 105, 59, 86, 72, 105, 57, 155, 125, 111, 143, 138, 77, 152, 122, 131, 57, 116, 58, 146, 139, 76, 87, 87, 115, 147, 136, 86, 55, 100, 146, 78, 103, 94, 157, 103, 72, 131, 108, 126, 95, 115, 138, 144, 66, 153, 107, 78, 150, 85, 99, 68, 65, 147, 148, 135, 56, 97, 116, 118, 152, 128, 150, 105, 146, 151, 64, 72, 138, 51, 69, 112, 70, 123, 78, 154, 124, 99, 119, 136, 109, 53, 115, 99, 64, 146, 57, 98, 50, 76, 141, 142, 145, 99, 102, 57, 102, 114, 141, 52, 52, 95, 54, 99, 127, 95, 54, 57, 132, 90, 148, 131, 84, 109, 62, 95, 99, 157, 127, 88, 74, 98, 59, 99, 95, 60, 52, 130, 76, 60, 129, 135, 115, 121, 138, 77, 139, 52, 68, 74, 77, 69, 152, 95, 108, 132, 104, 129, 92, 129, 96, 156, 88, 130, 113, 58, 120, 137, 90, 153, 70, 135, 78, 82, 106, 108, 151, 51, 158, 56, 152, 78, 100, 117, 86, 68, 149, 109, 91, 126, 157, 64, 149, 68, 130, 114, 116, 153, 91, 68, 53, 141, 83, 142, 142, 66, 88, 114, 54, 119, 68, 113, 61, 158, 154, 100, 120, 51, 92, 111, 117, 64, 97, 68, 122, 90, 70, 83, 58, 94, 156, 67, 106, 119, 149, 131, 82, 128, 109, 113, 103, 53, 111, 80, 72, 124, 74, 140, 80, 143, 137, 149, 72, 50, 52, 151, 159, 61, 122, 81, 156, 74, 120, 132, 135, 70, 143, 89, 77, 69, 51, 61, 150, 54, 86, 129, 55, 142, 137, 86, 61, 107, 83, 123, 139, 81, 126, 159, 147, 77, 53, 140, 111, 106, 156, 112, 108, 59, 157, 67, 132, 151, 145, 118, 120, 130, 119, 118, 149, 69, 122, 138, 101, 129, 79, 54, 71, 133, 70, 152, 118, 116, 83, 77, 133, 151, 126, 77, 59, 145, 99, 79, 65, 144, 84, 137, 152, 101, 93, 118, 53, 69, 96, 100, 132, 157, 87, 131, 83, 91, 120, 53, 99, 96, 93, 108, 82, 98, 117, 71, 109, 62, 157, 104, 114, 53, 144, 98, 148, 51, 80, 84, 70, 134, 88, 58, 122, 73, 57, 67, 73, 152, 125, 106, 64, 64, 99, 92, 85, 69, 59, 88, 125, 70, 76, 107, 138, 152, 153, 135, 138, 67, 93, 52, 117, 64, 69, 154, 153, 64, 119, 67, 107, 66, 102, 107, 79, 110, 84, 137, 107, 111, 72, 92, 91, 56, 81, 157, 60, 123, 106, 156, 51, 126, 158, 56, 55, 116, 146, 120, 141, 90, 135, 67, 150, 80, 124, 108, 77, 66, 94, 151, 112, 75, 125, 144, 51, 130, 120, 141, 104, 106, 54, 125, 147, 76, 73, 74, 111, 111, 50, 117, 151, 81, 149, 88, 60, 137, 64, 131, 87, 141, 63, 73, 79, 105, 57, 154, 64, 95, 93, 146, 79, 86, 76, 141, 111, 105, 64, 149, 64, 138, 97, 93, 145, 138, 75, 103, 94, 115, 85, 103, 83, 121, 67, 103, 97, 56, 93, 50, 152, 119, 79, 81, 113, 130, 76, 152, 101, 131, 159, 136, 115, 115, 118, 64, 91, 85, 105, 153, 129, 91, 158, 136, 115, 90, 96, 134, 104, 61, 136, 58, 105, 102, 97, 134, 67, 113, 115, 132, 145, 104, 86, 101, 87, 133, 95, 128, 158, 130, 157, 51, 81, 124, 60, 112, 132, 131, 108, 94, 112, 80, 57, 90, 72, 125, 111, 128, 148, 111, 95, 55, 124, 54, 63, 136, 57, 55, 109, 115, 142, 86, 106, 73, 91, 75, 80, 105, 56, 124, 73, 90, 114, 106, 121, 150, 98, 76, 130, 100, 144, 141, 104, 91, 109, 84, 90, 52, 155, 147, 72, 116, 57, 53, 65, 152, 145, 104, 137, 77, 53, 67, 67, 135, 111, 148, 155, 125, 55, 111, 127, 50, 129, 148, 99, 118, 154, 89, 65, 147, 156, 50, 105, 145, 149, 151, 82, 113, 145, 50, 82, 117, 58, 129, 64, 105, 81, 86, 124, 75, 153, 50, 52, 91, 80, 106, 152, 132, 103, 143, 62, 140, 53, 131, 145, 100, 132, 127, 140, 143, 54, 154, 52, 75, 140, 74, 93, 65, 53, 105, 84, 118, 147, 117, 100, 152, 94, 56, 125, 82, 145, 98, 61, 134, 134, 60, 53, 113, 142, 89, 111, 77, 157, 74, 70, 111, 81, 128, 97, 82, 152, 130, 124, 148, 73, 55, 121, 140, 97, 79, 77, 58, 116, 124, 119, 109, 127, 106, 98, 88, 84, 85, 102, 87, 71, 81, 132, 83, 145, 149, 78, 145, 102, 135, 128, 123, 52, 61, 94, 116, 66, 155, 71, 124, 70, 135, 108, 62, 113, 98, 133, 107, 106, 81, 131, 76, 73, 116, 133, 113, 139, 120, 77, 143, 103, 91, 135, 128, 72, 129, 121, 71, 67, 125, 92, 105, 114, 156, 65, 118, 67, 106, 143, 159, 112, 74, 113, 89, 158, 61, 131, 80, 141, 113, 67, 76, 94, 75, 95, 149, 81, 55, 83, 142, 135, 118, 103, 51, 101, 122, 68, 120, 130, 149, 145, 60, 66, 106, 92, 51, 117, 107, 70, 57, 87, 140, 66, 51, 54, 109, 159, 94, 55, 65, 108, 75, 129, 114, 117, 64, 87, 57, 76, 149, 90, 60, 108, 138, 89, 81, 148, 119, 101, 103, 71, 110, 143, 68, 83, 94, 113, 70, 155, 79, 158, 57, 52, 91, 129, 114, 67, 68, 128, 115, 141, 104, 149, 66, 153, 149, 80, 62, 107, 106, 112, 99, 132, 80, 61, 123, 90, 143, 109, 125, 55, 140, 57, 104, 123, 105, 111, 93, 143, 91, 105, 142, 76, 140, 120, 95, 91, 69, 155, 135, 83, 157, 55, 58, 115, 74, 51, 153, 139, 51, 97, 154, 116, 147, 129, 106, 135, 80, 66, 101, 58, 159, 54, 146, 136, 127, 92, 54, 102, 159, 97, 86, 68, 62, 159, 59, 81, 158, 137, 151, 146, 55, 148, 76, 82, 113, 115, 137, 62, 101, 93, 79, 94, 116, 143, 100, 65, 62, 53, 128, 97, 135, 158, 56, 128, 130, 56, 51, 119, 121, 51, 77, 139, 147, 151, 114, 77, 60, 113, 120, 154, 112, 102, 94, 56, 151, 115, 72, 93, 68, 91, 139, 78, 121, 118, 123, 125, 92, 52, 126, 136, 116, 73, 95, 140, 126, 152, 109, 158, 102, 112, 145, 79, 112, 90, 138, 112, 154, 53, 126, 74, 87, 151, 94, 62, 145, 90, 107, 159, 114, 134, 127, 111, 141, 155, 116, 135, 61, 141, 94, 64, 132, 114, 57, 86, 114, 106, 116, 95, 79, 89, 145, 134, 124, 114, 123, 65, 57, 84, 89, 87, 59, 59, 157, 73, 122, 77, 86, 70, 79, 77, 57, 57, 71, 61, 96, 151, 69, 112, 109, 61, 100, 141, 89, 73, 109, 143, 87, 96, 139, 97, 75, 145, 138, 118, 110, 51, 60, 90, 117, 97, 55, 63, 128, 63, 59, 140, 94, 79, 68, 62, 98, 65, 97, 138, 74, 93, 84, 100, 137, 68, 56, 108, 99, 126, 102, 121, 103, 79, 88, 50, 62, 88, 74, 68, 138, 139, 75, 54, 85, 104, 63, 55, 52, 125, 51, 54, 55, 119, 89, 147, 104, 56, 148, 128, 53, 50, 138, 74, 81, 110, 112, 137, 147, 63, 114, 92, 68, 59, 137, 107, 53, 89, 101, 146, 69, 84, 78, 84, 58, 78, 68, 155, 133, 94, 101, 62, 136, 134, 145, 98, 156, 146, 73, 132, 66, 64, 122, 87, 153, 83, 143, 135, 93, 56, 121, 157, 65, 137, 68, 148, 67, 54, 102, 57, 106, 124, 146, 69, 81, 148, 90, 159, 151, 94, 149, 156, 145, 111, 125, 75, 120, 100, 96, 71, 140, 52, 152, 121, 97, 99, 89, 92, 115, 136, 151, 129, 116, 141, 82, 133, 105, 143, 79, 66, 65, 69, 118, 85, 120, 149, 88, 99, 109, 156, 84, 75, 132, 144, 111, 119, 98, 129, 87, 59, 110, 97, 120, 130, 122, 74, 65, 92, 114, 102, 109, 104, 64, 61, 157, 107, 147, 104, 96, 132, 67, 146, 76, 104, 119, 148, 151, 53, 79, 152, 115, 112, 72, 159, 136, 127, 148, 137, 146, 148, 113, 141, 133, 117, 57, 59, 94, 106, 92, 75, 89, 117, 123, 56, 75, 146, 103, 65, 115, 141, 139, 57, 115, 153, 148, 131, 80, 67, 110, 100, 93, 149, 123, 138, 78, 158, 101, 95, 93, 137, 98, 133, 104, 123, 51, 158, 143, 63, 148, 112, 53, 92, 52, 148, 120, 84, 102, 71, 131, 85, 133, 70, 63, 133, 50, 103, 123, 151, 84, 149, 132, 125, 88, 152, 144, 58, 107, 99, 52, 144, 75, 67, 102, 93, 120, 51, 71, 132, 146, 159, 115, 74, 55, 56, 52, 94, 146, 122, 56, 55, 105, 120, 107, 90, 91, 51, 56, 102, 68, 119, 63, 141, 76, 94, 119, 60, 72, 89, 157, 81, 159, 105, 117, 59, 92, 107, 67, 103, 78, 57, 106, 83, 63, 155, 65, 156, 61, 85, 73, 148, 152, 92, 124, 63, 112, 91, 148, 63, 156, 124, 54, 68, 105, 103, 50, 121, 58, 51, 149, 144, 157, 156, 84, 119, 86, 159, 69, 158, 106, 50, 71, 110, 125, 73, 115, 101, 137, 136, 116, 121, 142, 76, 71, 69, 158, 105, 131, 151, 94, 127, 54, 123, 112, 129, 93, 53, 85, 103, 103, 92, 86, 86, 125, 68, 133, 159, 56, 143, 69, 70, 134, 71, 114, 106, 94, 102, 130, 111, 57, 138, 125, 65, 144, 99, 136, 68, 124, 116, 157, 100, 136, 128, 69, 143, 56, 132, 58, 139, 63, 81, 79, 98, 105, 158, 63, 128, 147, 84, 110, 131, 69, 89, 132, 96, 65, 76, 140, 90, 115, 133, 103, 63, 70, 138, 52, 119, 147, 107, 150, 156, 70, 117, 93, 70, 142, 102, 80, 95, 120, 146, 128, 73, 65, 120, 135, 92, 101, 122, 153, 136, 69, 126, 79, 105, 88, 54, 128, 58, 159, 137, 97, 136, 72, 132, 155, 103, 152, 143, 136, 68, 94, 54, 86, 63, 130, 84, 95, 100, 111, 115, 121, 60, 123, 92, 88, 87, 156, 90, 130, 88, 54, 104, 111, 130, 103, 134, 67, 100, 52, 112, 117, 118, 61, 104, 89, 73, 131, 102, 93, 59, 83, 89, 106, 89, 104, 54, 97, 87, 99, 84, 52, 148, 93, 110, 92, 124, 107, 95, 109, 101, 62, 130, 84, 84, 126, 137, 125, 137, 130, 52, 119, 64, 95, 82, 89, 117, 89, 134, 144, 100, 126, 139, 138, 87, 128, 132, 134, 101, 140, 109, 130, 95, 115, 144, 112, 111, 111, 87, 134, 65, 153, 102, 50, 142, 101, 86, 64, 81, 70, 118, 158, 156, 115, 124, 154, 107, 137, 95, 133, 70, 68, 154, 145, 76, 68, 138, 51, 106, 128, 64, 113, 153, 59, 129, 75, 88, 60, 55, 102, 51, 130, 101, 135, 98, 72, 128, 149, 67, 78, 140, 67, 62, 88, 52, 88, 88, 139, 98, 124, 54, 54, 73, 134, 98, 110, 56, 103, 59, 128, 51, 115, 94, 86, 138, 112, 120, 82, 104, 128, 151, 145, 59, 156, 105, 142, 88, 81, 81, 97, 75, 120, 104, 50, 89, 129, 156, 107, 102, 76, 86, 87, 144, 103, 108, 125, 115, 139, 131, 55, 87, 106, 148, 123, 134, 140, 68, 134, 120, 116, 133, 146, 133, 69, 65, 140, 110, 129, 158, 103, 121, 98, 124, 73, 106, 153, 131, 110, 87, 86, 139, 97, 75, 87, 78, 70, 80, 50, 106, 56, 116, 95, 120, 97, 59, 58, 92, 157, 110, 50, 105, 56, 107, 105, 110, 154, 92, 72, 51, 64, 94, 125, 55, 110, 149, 157, 64, 109, 126, 152, 158, 120, 143, 115, 140, 102, 80, 144, 94, 136, 100, 52, 51, 59, 107, 90, 77, 117, 120, 133, 126, 68, 122, 81, 125, 80, 107, 100, 134, 61, 89, 94, 119, 120, 70, 54, 139, 135, 132, 74, 104, 143, 74, 95, 133, 152, 116, 127, 93, 149, 75, 101, 60, 136, 141, 67, 58, 61, 157, 80, 108, 72, 115, 65, 70, 51, 97, 124, 81, 105, 58, 50, 72, 127, 54, 120, 88, 143, 92, 86, 105, 156, 123, 87, 131, 143, 105, 156, 117, 118, 138, 66, 76, 95, 94, 130, 128, 145, 148, 82, 106, 140, 60, 108, 97, 66, 61, 78, 78, 153, 58, 114, 151, 147, 120, 106, 147, 144, 58, 106, 117, 81, 88, 51, 80, 102, 77, 96, 62, 118, 133, 142, 106, 93, 63, 64, 149, 53, 110, 158, 61, 93, 68, 96, 158, 141, 139, 68, 98, 59, 132, 70, 93, 76, 64, 151, 136, 51, 63, 73, 53, 79, 153, 119, 121, 116, 156, 53, 151, 132, 59, 108, 141, 115, 122, 61, 88, 76, 70, 51, 71, 89, 153, 59, 114, 143, 124, 126, 72, 146, 70, 98, 72, 111, 117, 51, 149, 99, 159, 87, 129, 111, 116, 109, 136, 66, 78, 143, 140, 127, 60, 144, 92, 75, 85, 99, 97, 66, 96, 158, 130, 85, 68, 140, 120, 76, 115, 52, 84, 126, 136, 116, 92, 71, 78, 128, 71, 97, 68, 109, 142, 114, 121, 82, 120, 112, 109, 68, 62, 76, 69, 65, 96, 105, 134, 65, 144, 143, 71, 144, 95, 120, 118, 71, 147, 60, 51, 111, 147, 133, 144, 76, 142, 136, 75, 157, 119, 69, 79, 101, 156, 95, 136, 98, 158, 84, 145, 102, 139, 116, 68, 153, 134, 131, 76, 55, 53, 82, 138, 112, 72, 125, 137, 68, 143, 60, 117, 50, 112, 145, 136, 150, 127, 73, 111, 63, 108, 149, 53, 126, 105, 135, 116, 124, 92, 140, 92, 55, 151, 135, 130, 115, 143, 56, 114, 134, 82, 137, 92, 150, 85, 127, 61, 81, 60, 118, 148, 104, 53, 107, 107, 109, 123, 55, 137, 146, 144, 72, 59, 52, 66, 93, 130, 74, 97, 78, 78, 121, 100, 95, 70, 98, 145, 139, 90, 64, 67, 132, 138, 86, 121, 149, 82, 58, 79, 156, 115, 119, 108, 114, 51, 124, 153, 110, 117, 70, 52, 72, 87, 82, 146, 159, 155, 94, 59, 144, 131, 103, 95, 89, 141, 83, 143, 122, 78, 72, 58, 87, 126, 53, 53, 74, 156, 89, 149, 108, 122, 132, 131, 53, 109, 73, 75, 141, 150, 78, 73, 85, 63, 102, 70, 87, 104, 136, 114, 110, 157, 123, 52, 121, 64, 68, 138, 125, 118, 120, 71, 122, 90, 54, 106, 86, 86, 82, 86, 81, 159, 84, 68, 77, 133, 78, 93, 155, 63, 95, 158, 80, 126, 114, 64, 55, 153, 60, 119, 86, 92, 88, 122, 126, 98, 81, 61, 146, 131, 138, 125, 145, 145, 143, 65, 59, 103, 148, 50, 159, 72, 156, 96, 157, 154, 130, 71, 156, 159, 116, 112, 152, 111, 140, 125, 104, 57, 134, 69, 155, 139, 121, 94, 137, 103, 91, 142, 127, 84, 78, 106, 155, 76, 119, 65, 58, 141, 118, 138, 136, 122, 108, 135, 72, 154, 71, 118, 67, 143, 110, 134, 114, 91, 73, 150, 138, 72, 52, 143, 116, 147, 141, 132, 116, 102, 152, 81, 56, 110, 118, 159, 90, 102, 89, 84, 101, 64, 83, 79, 90, 147, 123, 105, 62, 52, 116, 140, 150, 69, 67, 99, 79, 158, 133, 73, 54, 60, 68, 95, 81, 54, 151, 90, 120, 157, 157, 64, 86, 75, 61, 135, 125, 86, 159, 70, 150, 118, 140, 122, 151, 55, 80, 85, 145, 65, 81, 52, 89, 150, 134, 126, 126, 67, 114, 118, 148, 150, 98, 128, 121, 52, 94, 102, 145, 111, 62, 115, 71, 97, 121, 63, 71, 77, 99, 123, 127, 97, 72, 104, 79, 123, 74, 150, 64, 75, 67, 122, 136, 119, 117, 60, 127, 91, 80, 85, 76, 50, 127, 128, 135, 113, 91, 57, 158, 70, 61, 140, 97, 73, 104, 106, 124, 77, 154, 121, 56, 93, 91, 156, 134, 106, 54, 128, 157, 67, 53, 83, 107, 57, 70, 111, 75, 153, 138, 98, 97, 53, 72, 75, 76, 115, 152, 135, 130, 123, 120, 128, 93, 72, 61, 150, 107, 76, 147, 158, 97, 97, 70, 62, 126, 90, 139, 54, 129, 118, 84, 91, 106, 142, 50, 156, 121, 116, 51, 140, 69, 97, 108, 70, 78, 98, 133, 145, 113, 122, 108, 143, 76, 103, 143, 81, 60, 105, 75, 118, 87, 153, 139, 139, 125, 58, 132, 50, 71, 89, 50, 55, 88, 87, 129, 79, 100, 92, 124, 56, 98, 122, 123, 159, 122, 122, 104, 132, 74, 91, 56, 151, 99, 136, 99, 115, 92, 105, 92, 62, 141, 140, 108, 137, 125, 156, 117, 80, 141, 137, 135, 114, 100, 80, 81, 108, 61, 52, 133, 100, 60, 110, 67, 50, 85, 105, 54, 107, 103, 125, 118, 106, 159, 63, 135, 104, 140, 142, 151, 82, 137, 121, 114, 135, 95, 75, 131, 125, 131, 59, 70, 150, 108, 95, 76, 75, 146, 102, 56, 127, 146, 117, 150, 57, 90, 143, 159, 159, 67, 90, 93, 97, 128, 136, 118, 156, 86, 115, 159, 98, 66, 139, 145, 83, 87, 50, 126, 66, 62, 85, 59, 61, 122, 84, 91, 143, 147, 87, 123, 50, 50, 151, 101, 112, 133, 101, 80, 157, 79, 50, 107, 130, 143, 148, 112, 72, 156, 141, 102, 56, 54, 130, 55, 143, 141, 68, 139, 118, 93, 95, 148, 136, 140, 87, 113, 55, 50, 83, 128, 109, 108, 159, 117, 105, 140, 52, 155, 131, 83, 145, 55, 67, 105, 126, 153, 110, 95, 135, 158, 70, 79, 50, 143, 73, 149, 88, 53, 121, 136, 66, 159, 94, 133, 51, 123, 115, 138, 88, 87, 110, 83, 68, 105, 148, 61, 153, 104, 139, 134, 82, 83, 77, 82, 151, 95, 58, 91, 58, 57, 140, 94, 114, 152, 115, 116, 90, 96, 88, 84, 145, 108, 56, 78, 133, 136, 152, 93, 90, 94, 71, 152, 53, 124, 51, 109, 100, 56, 71, 90, 98, 107, 149, 53, 78, 118, 99, 112, 60, 98, 146, 97, 96, 150, 107, 151, 75, 99, 139, 96, 122, 84, 107, 50, 92, 111, 128, 126, 113, 57, 87, 129, 55, 86, 110, 124, 79, 72, 79, 57, 86, 151, 99, 74, 75, 88, 143, 148, 117, 138, 81, 83, 63, 102, 106, 78, 70, 153, 62, 140, 93, 137, 87, 68, 95, 65, 125, 100, 58, 66, 138, 100, 142, 78, 147, 123, 90, 63, 63, 136, 92, 143, 146, 61, 154, 79, 142, 126, 78, 88, 55, 138, 145, 112, 98, 66, 112, 74, 112, 131, 103, 72, 139, 118, 155, 135, 52, 139, 83, 123, 147, 66, 143, 87, 86, 127, 85, 60, 50, 146, 136, 62, 125, 140, 111, 68, 111, 76, 82, 81, 67, 138, 140, 89, 71, 78, 141, 109, 137, 139, 71, 99, 58, 66, 142, 87, 99, 152, 152, 120, 105, 90, 138, 88, 130, 57, 97, 68, 57, 52, 60, 111, 64, 156, 130, 120, 123, 97, 110, 152, 148, 96, 125, 66, 54, 88, 139, 138, 77, 112, 67, 158, 68, 103, 97, 80, 85, 120, 56, 138, 81, 112, 121, 141, 107, 137, 70, 154, 106, 113, 139, 70, 88, 113, 154, 129, 113, 63, 114, 81, 98, 92, 102, 150, 143, 107, 71, 92, 104, 140, 87, 106, 121, 143, 91, 149, 140, 74, 153, 142, 134, 59, 62, 63, 67, 106, 89, 96, 112, 63, 115, 65, 84, 83, 85, 72, 75, 80, 124, 104, 146, 124, 50, 140, 130, 89, 118, 132, 81, 97, 89, 156, 87, 67, 114, 147, 91, 90, 70, 90, 137, 88, 76, 127, 154, 64, 133]
},
{
"date":[20200104],"t":[36.8, 39.0, 36.3, 38.3, 38.8, 38.2, 39.0, 36.4, 36.2, 36.9, 37.9, 36.5, 38.1, 38.9, 37.3, 38.1, 37.5, 36.4, 36.5, 38.4, 36.7, 37.6, 36.2, 37.1, 38.6, 38.3, 38.9, 38.9, 36.3, 38.0, 37.0, 38.3, 36.5, 39.0, 37.0, 38.1, 37.5, 37.4, 37.7, 38.9, 37.2, 36.7, 36.3, 37.2, 36.7, 38.3, 36.2, 36.1, 38.2, 36.9, 38.8, 36.6, 37.9, 38.6, 37.1, 38.9, 38.8, 37.1, 37.4, 38.0, 36.5, 37.0, 36.5, 37.1, 36.2, 37.0, 36.6, 37.2, 38.1, 36.4, 38.3, 36.3, 37.8, 39.0, 36.4, 38.9, 38.7, 36.1, 36.8, 38.3, 36.1, 38.4, 37.4, 38.3, 37.4, 38.7, 36.8, 37.8, 37.3, 36.9, 36.2, 38.4, 38.4, 39.0, 36.1, 38.7, 38.0, 37.5, 36.9, 36.6, 37.9, 36.0, 38.4, 38.7, 38.5, 38.3, 37.0, 36.2, 37.2, 36.6, 38.8, 36.1, 38.4, 37.8, 37.0, 38.3, 37.8, 37.1, 37.5, 37.5, 36.9, 36.1, 38.3, 37.6, 37.9, 37.3, 36.1, 36.5, 36.4, 37.2, 37.0, 38.3, 36.5, 36.6, 36.2, 38.6, 37.9, 38.3, 37.3, 37.4, 38.1, 38.1, 36.6, 37.6, 37.0, 38.5, 38.3, 36.5, 38.2, 37.3, 37.6, 36.8, 36.6, 38.9, 37.6, 37.2, 37.0, 39.0, 37.1, 37.1, 36.9, 38.1, 38.1, 37.9, 37.4, 37.2, 37.5, 38.8, 38.6, 38.1, 36.4, 36.1, 36.7, 38.2, 36.9, 38.8, 36.6, 36.2, 39.0, 38.3, 38.4, 38.5, 36.7, 38.7, 36.1, 36.4, 37.8, 37.2, 37.7, 37.9, 37.2, 38.9, 38.8, 38.3, 36.7, 39.0, 36.5, 38.9, 38.5, 37.0, 36.2, 38.9, 36.9, 36.6, 36.6, 36.2, 36.3, 36.9, 37.7, 37.0, 37.7, 37.9, 38.2, 38.8, 36.7, 37.1, 38.9, 37.1, 37.4, 36.6, 39.0, 38.3, 36.3, 38.4, 38.0, 37.2, 37.1, 38.1, 37.9, 37.3, 37.7, 37.5, 38.0, 38.4, 37.0, 38.7, 36.4, 36.9, 37.0, 38.4, 36.2, 38.9, 36.3, 38.3, 36.8, 37.7, 36.4, 38.4, 36.8, 38.5, 38.8, 37.4, 36.9, 38.4, 38.3, 37.4, 37.2, 36.4, 37.6, 37.8, 37.7, 38.9, 38.6, 36.6, 38.7, 38.7, 38.5, 37.7, 38.5, 36.9, 38.6, 38.6, 38.6, 37.1, 37.2, 38.9, 36.4, 36.6, 36.8, 38.0, 38.3, 37.8, 36.6, 38.3, 38.7, 37.2, 39.0, 38.9, 36.1, 38.1, 37.7, 36.2, 38.0, 37.0, 38.6, 38.8, 37.9, 36.3, 37.7, 37.8, 37.4, 38.4, 36.8, 36.8, 38.2, 36.2, 37.3, 36.4, 37.6, 38.0, 37.1, 37.8, 37.3, 37.3, 37.5, 37.2, 37.5, 38.1, 38.2, 37.6, 36.5, 38.3, 38.3, 38.4, 38.3, 39.0, 36.2, 38.5, 37.8, 37.6, 37.6, 38.4, 38.6, 37.3, 37.7, 38.4, 38.3, 36.1, 38.9, 37.4, 38.5, 38.0, 38.8, 38.5, 36.5, 36.3, 38.8, 38.2, 36.7, 38.5, 38.6, 38.5, 37.6, 38.4, 38.4, 38.1, 36.5, 37.2, 36.5, 37.2, 38.6, 37.8, 37.0, 37.2, 36.4, 38.4, 37.1, 38.6, 36.2, 37.0, 36.8, 36.9, 36.9, 38.5, 37.1, 38.0, 38.6, 38.1, 37.3, 37.8, 38.2, 38.2, 38.4, 37.1, 36.3, 36.9, 36.5, 37.4, 36.0, 38.1, 36.1, 38.2, 37.5, 36.0, 36.0, 36.2, 37.9, 39.0, 36.4, 37.7, 38.0, 38.5, 38.8, 38.7, 37.6, 36.0, 38.4, 37.3, 38.2, 36.9, 36.1, 36.3, 38.2, 36.9, 37.3, 38.7, 38.5, 37.2, 38.3, 38.4, 36.9, 37.8, 39.0, 36.3, 37.6, 38.7, 38.3, 36.8, 38.7, 36.5, 38.3, 39.0, 38.9, 37.3, 37.0, 38.2, 37.9, 38.2, 38.5, 37.3, 38.9, 38.3, 37.1, 37.4, 38.2, 37.5, 37.2, 38.0, 37.8, 37.1, 38.1, 37.4, 38.3, 37.1, 36.6, 37.4, 36.6, 37.5, 36.5, 38.6, 36.5, 37.8, 37.2, 37.9, 36.2, 37.0, 38.5, 38.3, 36.2, 38.9, 38.2, 37.0, 37.2, 36.4, 37.7, 37.0, 36.2, 36.2, 37.0, 36.5, 37.0, 38.0, 37.0, 36.3, 36.8, 37.0, 37.7, 37.6, 36.9, 38.6, 37.9, 38.7, 38.5, 38.3, 37.3, 36.7, 38.2, 37.8, 38.0, 36.7, 37.3, 39.0, 38.1, 38.0, 38.2, 38.0, 36.5, 36.9, 38.9, 37.1, 38.2, 38.4, 36.7, 36.5, 38.3, 38.1, 36.9, 37.2, 37.8, 38.6, 38.9, 38.4, 38.7, 38.6, 37.3, 38.2, 38.7, 38.1, 36.5, 36.1, 38.8, 37.2, 38.2, 38.5, 37.9, 38.1, 38.5, 38.6, 37.5, 37.6, 36.6, 36.6, 38.5, 37.1, 37.9, 37.8, 36.9, 38.9, 38.1, 36.0, 38.2, 37.4, 38.0, 36.8, 36.4, 38.7, 38.0, 38.9, 39.0, 37.2, 37.4, 36.6, 37.8, 38.9, 38.5, 37.7, 38.7, 37.4, 36.7, 36.1, 36.1, 38.2, 38.5, 37.1, 38.1, 38.8, 38.3, 36.7, 37.0, 36.8, 38.7, 36.4, 38.5, 36.9, 36.8, 38.5, 39.0, 37.2, 38.4, 36.6, 38.7, 38.2, 36.2, 38.4, 36.8, 36.6, 38.7, 36.6, 37.4, 36.4, 36.0, 37.9, 37.1, 37.6, 38.9, 36.2, 38.6, 36.3, 38.9, 38.7, 37.4, 37.7, 38.9, 38.2, 38.5, 36.9, 37.6, 37.4, 38.9, 38.8, 36.7, 37.7, 38.3, 38.2, 37.6, 36.9, 37.7, 38.3, 37.9, 37.7, 37.2, 37.6, 38.5, 38.0, 36.5, 38.1, 36.7, 38.1, 38.4, 36.7, 39.0, 36.2, 38.2, 38.1, 37.1, 37.1, 38.8, 38.0, 38.7, 37.5, 36.5, 36.9, 37.3, 36.0, 36.6, 36.8, 37.3, 37.9, 37.3, 37.9, 36.6, 37.8, 36.6, 39.0, 37.1, 36.5, 37.3, 36.4, 36.6, 39.0, 39.0, 36.3, 38.0, 37.5, 37.1, 36.0, 37.8, 38.9, 37.9, 36.3, 37.0, 36.1, 36.3, 38.8, 38.8, 36.4, 37.7, 36.3, 38.6, 37.3, 36.2, 36.6, 38.2, 38.5, 36.0, 37.0, 38.3, 37.0, 38.9, 38.0, 39.0, 36.9, 36.1, 38.6, 38.4, 38.2, 37.5, 36.1, 37.3, 36.3, 37.1, 38.0, 38.0, 36.8, 38.7, 37.0, 38.3, 38.7, 36.2, 37.5, 38.0, 36.9, 37.7, 37.9, 36.1, 36.4, 37.6, 37.0, 37.4, 37.2, 36.9, 36.8, 37.2, 36.2, 36.4, 36.5, 37.0, 36.7, 37.0, 37.7, 38.7, 36.6, 36.5, 38.1, 38.4, 37.3, 38.2, 36.5, 39.0, 38.8, 37.9, 36.1, 37.3, 37.0, 37.6, 38.0, 37.3, 38.0, 37.3, 36.4, 37.2, 37.0, 37.8, 38.1, 36.3, 38.2, 38.3, 37.3, 38.2, 37.6, 37.4, 36.0, 36.3, 36.6, 38.4, 38.9, 38.0, 38.3, 37.0, 36.4, 38.2, 38.9, 36.8, 37.3, 37.2, 36.0, 36.5, 37.4, 38.9, 36.6, 38.9, 36.7, 36.6, 36.5, 36.2, 36.2, 36.0, 38.0, 37.8, 37.7, 37.7, 37.9, 37.1, 38.3, 38.9, 37.4, 38.3, 36.1, 36.1, 38.2, 36.4, 37.4, 36.1, 37.3, 37.7, 39.0, 38.2, 36.9, 36.9, 38.2, 38.7, 37.3, 38.8, 37.0, 38.4, 36.5, 36.8, 38.6, 36.7, 37.9, 38.2, 38.6, 37.3, 38.3, 37.3, 36.6, 36.6, 38.7, 36.3, 36.6, 38.1, 37.7, 36.6, 37.5, 37.1, 37.4, 38.0, 36.0, 38.9, 39.0, 36.2, 36.5, 36.7, 38.9, 38.1, 38.6, 36.9, 38.4, 36.3, 36.4, 38.5, 36.5, 36.1, 36.1, 36.4, 37.1, 38.7, 37.6, 37.7, 36.8, 38.6, 36.4, 36.2, 36.3, 38.1, 37.2, 36.9, 39.0, 36.6, 37.6, 38.9, 36.6, 37.4, 36.3, 38.0, 36.5, 37.6, 37.3, 36.0, 36.7, 38.4, 36.1, 36.6, 37.4, 38.7, 38.1, 38.8, 36.7, 36.9, 36.6, 37.6, 38.2, 36.9, 37.0, 38.1, 38.1, 38.0, 37.5, 36.5, 36.9, 37.6, 37.0, 38.1, 36.8, 37.1, 37.4, 38.6, 37.0, 37.2, 38.1, 38.2, 38.6, 36.1, 37.6, 37.4, 37.6, 36.5, 38.9, 37.2, 36.0, 38.8, 37.1, 36.2, 38.9, 38.8, 37.1, 37.1, 37.9, 38.1, 37.0, 36.9, 37.7, 37.4, 37.0, 38.1, 38.6, 38.3, 38.6, 38.5, 37.1, 38.0, 37.1, 37.4, 37.1, 38.2, 37.0, 36.7, 36.7, 36.9, 36.8, 36.4, 38.9, 38.4, 38.3, 37.7, 38.8, 36.8, 38.1, 36.4, 37.4, 37.0, 37.8, 37.2, 38.4, 36.2, 38.4, 37.2, 36.8, 36.6, 36.3, 37.4, 36.9, 36.9, 37.8, 36.3, 38.2, 37.7, 36.4, 38.0, 36.2, 38.6, 37.7, 38.7, 38.3, 38.2, 37.8, 36.7, 37.7, 37.1, 37.6, 39.0, 38.7, 36.8, 38.0, 36.0, 36.6, 37.4, 37.4, 36.2, 38.7, 37.7, 38.1, 37.9, 37.5, 36.6, 37.6, 37.6, 38.0, 36.5, 36.4, 37.5, 38.8, 36.2, 38.2, 36.5, 38.7, 37.7, 38.9, 37.9, 36.6, 38.7, 36.4, 37.1, 38.7, 36.4, 38.7, 37.6, 37.1, 37.7, 36.7, 38.2, 37.1, 38.6, 38.8, 36.9, 38.3, 38.8, 36.2, 36.0, 37.0, 37.2, 38.0, 38.4, 36.2, 38.8, 36.3, 37.6, 38.9, 38.7, 37.0, 37.3, 37.4, 37.3, 36.4, 36.7, 38.1, 36.9, 38.8, 36.9, 39.0, 36.6, 37.8, 37.1, 36.9, 38.1, 38.7, 38.5, 38.5, 37.2, 39.0, 38.1, 36.2, 38.2, 36.9, 37.3, 37.4, 36.8, 37.1, 38.6, 37.6, 38.5, 37.0, 37.4, 37.2, 38.6, 36.8, 36.4, 37.7, 36.4, 36.8, 38.5, 38.9, 36.8, 36.2, 37.8, 38.3, 37.5, 36.1, 38.6, 36.5, 36.4, 36.8, 37.6, 38.1, 36.7, 38.7, 36.7, 37.0, 36.4, 38.6, 36.4, 38.7, 36.4, 38.4, 36.1, 38.5, 36.5, 37.0, 38.6, 37.6, 37.0, 36.2, 37.5, 37.2, 37.6, 38.9, 36.8, 38.9, 37.2, 37.9, 36.2, 38.7, 38.0, 37.9, 36.5, 38.7, 37.1, 36.8, 36.5, 36.2, 38.1, 38.0, 36.4, 37.5, 37.6, 36.2, 37.4, 36.2, 37.5, 37.4, 38.8, 36.9, 37.7, 37.1, 37.3, 36.2, 36.5, 37.3, 37.8, 38.9, 36.3, 38.7, 37.0, 36.2, 38.9, 37.0, 37.7, 38.2, 37.6, 38.2, 38.3, 36.1, 39.0, 37.5, 38.4, 36.8, 36.9, 37.4, 38.7, 37.7, 36.8, 37.1, 38.0, 37.6, 37.3, 37.1, 37.8, 36.4, 36.3, 38.0, 37.1, 38.0, 36.6, 36.2, 36.8, 36.7, 37.8, 37.0, 36.6, 38.1, 37.1, 36.8, 38.9, 36.4, 36.3, 37.4, 36.9, 37.1, 36.3, 36.4, 36.8, 36.8, 38.4, 36.6, 37.1, 37.7, 37.9, 36.0, 36.3, 36.1, 36.0, 37.3, 37.3, 37.3, 37.5, 38.0, 38.3, 38.9, 37.6, 37.3, 36.8, 38.4, 37.8, 37.5, 38.9, 36.5, 38.2, 36.4, 36.6, 36.2, 36.4, 36.2, 38.2, 38.3, 38.9, 37.3, 38.2, 38.6, 36.7, 38.6, 38.5, 38.1, 36.8, 38.5, 37.6, 37.3, 38.6, 37.4, 36.2, 36.3, 38.5, 36.2, 37.5, 38.6, 36.5, 37.4, 37.7, 38.3, 38.3, 36.3, 38.1, 36.3, 37.3, 37.3, 36.2, 36.2, 36.7, 36.3, 37.8, 37.1, 37.5, 36.6, 37.0, 38.9, 36.7, 36.7, 36.8, 37.4, 36.3, 36.4, 38.2, 38.4, 38.9, 38.8, 37.6, 37.0, 36.9, 36.0, 37.8, 37.1, 36.6, 37.3, 36.8, 36.1, 37.1, 38.9, 37.7, 37.2, 38.9, 36.4, 38.8, 37.6, 38.0, 37.0, 38.7, 36.6, 38.8, 38.0, 37.0, 36.6, 36.7, 37.5, 36.7, 36.2, 38.8, 36.4, 37.7, 36.3, 36.9, 36.1, 38.1, 37.6, 37.5, 38.0, 38.3, 38.8, 38.1, 38.8, 36.0, 37.0, 38.4, 36.3, 38.5, 38.8, 36.4, 36.8, 38.8, 36.7, 38.2, 36.6, 36.3, 37.5, 38.8, 38.9, 37.7, 37.9, 36.8, 37.7, 36.5, 37.9, 36.3, 38.0, 36.5, 37.6, 38.4, 38.5, 37.0, 37.3, 37.4, 36.3, 36.1, 36.3, 37.4, 36.9, 36.8, 38.9, 38.8, 37.5, 37.7, 38.1, 37.6, 38.3, 37.1, 38.3, 36.6, 36.7, 36.4, 38.0, 37.2, 36.9, 36.9, 37.2, 37.2, 37.6, 37.0, 36.1, 38.2, 36.0, 38.5, 38.6, 37.2, 38.9, 37.8, 36.9, 38.2, 38.0, 37.7, 36.2, 36.8, 36.5, 37.4, 36.7, 38.8, 36.3, 37.0, 36.2, 37.4, 36.0, 38.7, 37.1, 36.9, 37.8, 37.8, 37.3, 38.7, 38.2, 36.1, 37.0, 36.9, 38.2, 37.7, 38.2, 37.8, 37.0, 38.6, 37.9, 38.4, 37.4, 37.3, 38.2, 37.5, 36.7, 38.9, 36.7, 38.7, 36.3, 38.6, 36.2, 37.7, 37.2, 38.7, 36.3, 37.2, 38.5, 36.5, 37.1, 38.8, 38.1, 36.7, 37.6, 36.3, 36.2, 36.5, 37.2, 36.5, 36.4, 36.5, 36.6, 37.7, 38.5, 36.4, 36.6, 36.8, 37.2, 37.4, 38.7, 37.6, 36.6, 36.0, 37.0, 37.6, 36.5, 38.7, 37.1, 37.8, 38.9, 36.2, 37.5, 36.0, 37.4, 36.3, 36.3, 38.4, 37.7, 37.8, 36.4, 37.6, 37.3, 36.9, 38.1, 37.7, 38.4, 38.8, 36.4, 38.6, 37.9, 39.0, 36.7, 36.4, 36.8, 38.4, 36.2, 39.0, 37.4, 36.6, 38.3, 38.4, 38.7, 38.2, 36.5, 36.5, 36.1, 36.8, 38.1, 38.0, 38.5, 37.9, 36.5, 37.9, 38.2, 36.5, 36.2, 38.8, 37.4, 38.8, 38.1, 36.0, 37.3, 36.1, 37.7, 37.6, 37.5, 36.8, 38.2, 36.9, 38.2, 38.7, 36.4, 37.1, 37.4, 36.3, 37.2, 38.9, 36.7, 36.4, 36.9, 38.1, 36.1, 37.8, 37.0, 37.8, 37.3, 37.4, 37.4, 37.5, 37.2, 38.5, 38.6, 37.7, 36.5, 38.2, 36.7, 37.8, 38.0, 37.8, 37.1, 38.4, 38.6, 36.9, 36.4, 36.3, 37.4, 36.4, 38.8, 36.6, 37.9, 38.6, 36.9, 37.8, 38.2, 36.1, 37.7, 37.5, 38.1, 38.3, 36.7, 37.6, 37.2, 36.4, 38.5, 38.6, 37.9, 36.4, 37.4, 36.3, 38.3, 38.4, 38.1, 36.4, 37.7, 37.7, 38.8, 37.0, 38.6, 38.7, 36.4, 37.5, 38.1, 36.3, 36.9, 37.4, 36.4, 39.0, 36.3, 37.5, 37.5, 38.4, 37.1, 36.8, 37.1, 38.5, 38.4, 36.0, 38.8, 38.6, 37.7, 38.3, 37.9, 37.0, 38.6, 36.2, 36.4, 38.0, 36.7, 36.7, 37.8, 37.0, 37.9, 37.9, 37.2, 37.2, 38.2, 36.7, 37.5, 37.2, 37.4, 36.7, 38.6, 36.0, 36.2, 36.2, 37.6, 38.3, 36.3, 37.7, 37.6, 36.1, 37.2, 37.5, 38.8, 36.7, 36.6, 37.4, 36.6, 37.4, 37.3, 37.7, 36.3, 38.4, 38.2, 37.4, 38.6, 37.9, 38.9, 38.1, 37.6, 38.0, 36.2, 36.9, 37.3, 37.1, 37.9, 37.6, 38.9, 38.7, 37.3, 37.3, 38.2, 36.5, 38.9, 36.3, 37.5, 36.7, 37.1, 37.1, 36.1, 36.9, 36.8, 37.5, 37.8, 37.6, 37.7, 38.2, 37.1, 38.0, 38.1, 38.4, 37.8, 37.6, 38.5, 36.4, 36.5, 37.3, 37.8, 36.2, 36.4, 37.0, 36.7, 36.2, 36.2, 38.1, 37.4, 38.8, 38.7, 37.3, 37.7, 38.1, 38.7, 37.4, 37.3, 38.0, 37.1, 37.8, 38.9, 38.1, 37.5, 37.2, 37.0, 38.7, 37.6, 37.2, 36.7, 36.7, 37.6, 37.4, 36.1, 38.1, 38.7, 38.1, 38.0, 38.4, 36.9, 38.0, 36.9, 36.2, 38.9, 39.0, 36.8, 38.2, 38.1, 36.7, 37.6, 37.7, 36.6, 38.4, 36.3, 36.5, 38.2, 36.3, 38.8, 37.6, 36.8, 37.3, 37.2, 36.7, 38.0, 36.9, 36.6, 38.6, 38.3, 36.2, 37.6, 37.7, 37.5, 36.8, 37.9, 37.5, 36.0, 36.3, 38.8, 36.6, 38.9, 36.0, 37.3, 36.9, 37.0, 36.3, 38.9, 38.6, 36.0, 37.8, 36.7, 37.3, 36.8, 37.2, 38.0, 38.2, 38.7, 38.5, 37.3, 38.7, 36.8, 38.2, 37.5, 38.1, 37.1, 37.0, 36.3, 38.7, 39.0, 37.0, 36.7, 37.6, 38.7, 38.3, 38.2, 36.7, 37.7, 36.6, 37.0, 38.6, 38.8, 37.1, 38.6, 37.4, 37.8, 37.6, 36.8, 36.1, 38.2, 36.7, 36.7, 37.3, 37.9, 37.4, 38.3, 36.8, 38.4, 37.0, 37.6, 36.4, 36.1, 36.2, 36.5, 36.6, 38.7, 38.1, 37.2, 37.1, 37.1, 37.0, 38.8, 37.5, 38.2, 36.7, 36.1, 37.3, 38.7, 37.7, 36.8, 36.7, 37.8, 36.4, 37.8, 36.0, 38.5, 36.1, 37.9, 36.8, 38.5, 37.0, 37.1, 37.8, 36.5, 36.8, 38.5, 37.4, 36.2, 36.2, 38.6, 37.4, 37.9, 37.0, 38.1, 36.6, 38.8, 38.3, 36.5, 37.1, 38.6, 36.8, 38.1, 37.9, 37.1, 37.0, 38.1, 37.0, 38.0, 38.2, 38.0, 37.3, 38.0, 37.4, 38.7, 37.1, 37.2, 37.9, 36.6, 37.5, 37.1, 37.7, 36.8, 38.6, 37.4, 36.1, 38.1, 38.7, 36.1, 37.9, 36.6, 38.2, 38.4, 38.8, 36.6, 36.6, 38.2, 37.2, 38.2, 36.9, 36.7, 37.4, 36.0, 36.2, 36.1, 37.3, 36.3, 38.5, 38.4, 37.8, 36.6, 37.2, 37.6, 37.4, 38.5, 36.6, 36.6, 38.2, 38.1, 37.6, 37.2, 37.5, 37.7, 37.6, 37.7, 37.2, 37.7, 37.5, 36.3, 38.6, 38.8, 38.0, 38.0, 38.8, 38.2, 36.5, 38.3, 37.6, 37.3, 37.4, 36.8, 36.3, 39.0, 38.1, 37.9, 37.6, 38.3, 38.0, 38.1, 36.4, 37.6, 38.5, 37.8, 38.4, 36.1, 38.2, 37.9, 36.4, 38.4, 38.5, 37.9, 37.1, 36.3, 37.8, 36.2, 36.1, 38.1, 38.9, 38.1, 37.5, 36.3, 38.6, 36.0, 36.7, 38.0, 36.7, 37.9, 38.4, 36.2, 37.0, 36.1, 36.9, 37.2, 37.2, 38.2, 36.5, 36.9, 38.8, 37.6, 37.5, 36.7, 37.3, 37.3, 37.2, 36.4, 38.6, 37.7, 38.0, 38.1, 37.1, 38.4, 36.5, 37.1, 36.3, 38.3, 36.5, 38.9, 38.6, 37.3, 38.5, 38.9, 37.9, 36.4, 36.3, 37.9, 38.3, 37.2, 38.4, 36.7, 36.9, 37.5, 38.0, 36.2, 36.6, 36.3, 38.7, 38.6, 39.0, 38.9, 37.5, 37.3, 36.4, 37.1, 38.3, 37.2, 36.9, 38.9, 38.0, 37.4, 38.7, 38.8, 36.1, 36.6, 37.6, 36.1, 37.9, 37.1, 36.8, 37.0, 36.7, 39.0, 38.6, 36.8, 36.8, 36.1, 37.2, 38.0, 37.4, 36.7, 38.2, 37.1, 37.1, 37.1, 38.1, 38.4, 36.4, 36.2, 37.3, 36.5, 36.8, 38.5, 37.4, 37.2, 37.1, 38.9, 36.9, 36.3, 36.8, 38.7, 37.4, 38.8, 36.8, 38.0, 38.3, 36.6, 37.7, 37.2, 38.9, 37.2, 37.5, 37.7, 38.6, 38.9, 37.7, 36.7, 38.6, 36.9, 37.1, 36.4, 36.8, 39.0, 37.1, 37.1, 36.6, 36.7, 37.2, 38.1, 36.7, 37.5, 37.4, 38.9, 37.5, 37.9, 36.8, 36.4, 36.2, 38.6, 38.8, 36.2, 37.7, 37.0, 38.4, 36.9, 36.7, 37.5, 38.1, 36.6, 37.0, 36.3, 38.3, 38.4, 38.6, 38.8, 38.9, 36.1, 37.1, 38.8, 36.6, 37.5, 38.9, 36.9, 37.1, 37.5, 36.3, 37.5, 37.9, 38.8, 38.0, 37.0, 37.4, 36.5, 37.3, 37.8, 37.4, 38.4, 38.4, 37.4, 37.4, 36.3, 37.7, 38.2, 38.1, 36.4, 36.1, 38.3, 36.5, 37.0, 38.4, 39.0, 36.1, 37.6, 37.7, 36.6, 36.5, 37.2, 36.9, 37.2, 37.5, 38.5, 37.4, 37.2, 38.3, 38.0, 36.1, 36.8, 38.4, 37.4, 37.3, 38.8, 38.9, 38.8, 36.2, 37.9, 36.9, 37.0, 36.4, 38.9, 37.5, 38.1, 38.0, 37.9, 38.5, 38.2, 37.5, 36.2, 38.8, 38.0, 36.2, 36.4, 38.3, 36.2, 38.4, 37.2, 36.8, 37.3, 37.0, 37.6, 37.9, 36.1, 37.2, 37.4, 36.6, 38.0, 37.8, 36.2, 38.4, 37.6, 36.5, 37.4, 38.2, 36.3, 39.0, 36.6, 36.7, 38.6, 36.3, 37.3, 38.7, 36.0, 37.4, 38.5, 36.6, 37.3, 36.5, 38.7, 37.3, 37.0, 38.7, 38.2, 38.8, 37.0, 37.5, 36.9, 37.8, 36.8, 36.1, 36.3, 37.4, 37.8, 36.1, 38.2, 38.9, 38.8, 38.0, 36.8, 38.2, 38.2, 36.6, 37.1, 37.8, 36.6, 38.6, 38.6, 36.4, 36.4, 36.3, 36.1, 37.4, 38.0, 38.4, 36.3, 37.5, 36.0, 36.8, 38.3, 36.3, 38.7, 36.4, 36.1, 38.2, 37.4, 36.6, 38.7, 38.5, 36.0, 38.1, 38.1, 38.9, 38.1, 38.8, 37.2, 37.2, 36.6, 37.4, 38.0, 36.0, 36.7, 37.0, 37.8, 36.9, 36.2, 36.4, 37.5, 36.4, 38.3, 37.5, 36.1, 37.1, 37.6, 38.3, 36.0, 37.8, 37.0, 37.3, 37.2, 38.9, 38.6, 38.1, 36.1, 37.9, 37.0, 38.7, 36.2, 37.6, 36.5, 36.4, 39.0, 37.3, 36.0, 37.3, 36.3, 37.6, 36.8, 36.9, 37.2, 38.3, 37.9, 38.7, 39.0, 36.5, 38.0, 36.6, 38.3, 36.4, 38.0, 38.4, 37.9, 38.6, 37.4, 37.3, 36.8, 36.5, 37.4, 37.6, 36.7, 39.0, 38.8, 37.0, 37.2, 37.2, 36.0, 36.5, 36.3, 39.0, 37.0, 37.0, 36.7, 36.6, 37.8, 36.7, 37.6, 36.2, 37.1, 38.9, 38.6, 37.1, 38.3, 36.4, 36.0, 38.5, 38.9, 36.1, 38.0, 36.2, 37.5, 38.0, 36.2, 38.8, 37.8, 37.3, 36.1, 38.4, 38.7, 38.0, 38.8, 36.9, 36.8, 37.3, 38.6, 38.1, 37.5, 37.5, 38.6, 37.3, 37.5, 37.5, 38.9, 37.3, 36.8, 37.3, 36.7, 36.8, 38.3, 36.2, 38.6, 36.7, 38.3, 37.6, 36.2, 36.8, 37.5, 37.1, 37.3, 36.3, 38.5, 37.8, 37.4, 38.3, 37.5, 38.6, 37.3, 36.7, 36.3, 37.2, 37.1, 37.8, 36.9, 37.6, 37.2, 38.8, 36.7, 38.4, 38.1, 36.4, 38.7, 38.8, 37.6, 38.0, 37.1, 38.3, 37.2, 37.2, 36.5, 36.6, 38.9, 37.1, 36.1, 37.5, 37.2, 37.4, 36.1, 38.9, 37.1, 37.8, 37.7, 36.3, 37.1, 37.2, 36.4, 36.9, 36.4, 37.2, 36.8, 37.3, 37.1, 38.5, 37.9, 38.4, 38.1, 37.2, 36.0, 38.4, 37.3, 37.2, 36.0, 36.9, 36.5, 37.4, 37.8, 37.5, 37.3, 38.4, 37.6, 37.8, 38.1, 36.1, 38.5, 36.7, 37.3, 38.2, 37.5, 37.2, 38.1, 37.3, 38.8, 38.6, 38.2, 36.1, 36.5, 37.0, 38.9, 37.8, 37.5, 37.8, 37.6, 36.8, 38.2, 37.8, 37.4, 37.7, 37.3, 36.9, 36.3, 38.8, 38.7, 38.0, 37.5, 36.2, 38.4, 36.7, 38.4, 37.7, 36.8, 37.3, 38.1, 37.5, 37.1, 38.3, 36.1, 36.5, 38.7, 36.3, 37.3, 36.4, 39.0, 37.1, 36.5, 37.5, 36.9, 36.2, 36.7, 38.7, 38.3, 37.0, 37.6, 38.3, 38.4, 38.8, 38.4, 37.3, 36.6, 37.8, 36.2, 36.5, 36.9, 37.2, 37.0, 37.4, 37.1, 37.3, 38.3, 38.2, 37.9, 38.8, 36.7, 36.0, 38.6, 38.1, 36.8, 36.1, 36.3, 37.6, 38.9, 37.9, 37.3, 36.5, 37.7, 36.4, 38.4, 36.5, 37.6, 37.7, 38.9, 38.8, 36.1, 37.8, 36.4, 36.1, 36.5, 36.7, 37.3, 36.3, 37.6, 36.4, 36.7, 37.8, 36.7, 37.7, 38.0, 36.3, 38.2, 36.5, 37.0, 38.2, 38.0, 36.7, 38.8, 36.7, 36.7, 36.3, 37.5, 37.6, 38.8, 38.7, 36.1, 38.2, 36.4, 36.7, 36.1, 37.1, 37.4, 37.3, 36.8, 36.5, 38.8, 38.4, 37.1, 38.9, 38.5, 37.1, 37.1, 37.2, 36.7, 38.7, 37.9, 37.5, 38.4, 38.7, 37.1, 38.1, 36.9, 38.0, 39.0, 36.0, 38.6, 38.4, 36.2, 38.2, 37.8, 38.7, 36.7, 38.0, 36.7, 38.0, 37.1, 37.9, 38.5, 36.7, 38.1, 38.9, 36.4, 38.6, 38.3, 38.4, 36.9, 38.0, 39.0, 37.2, 38.9, 36.6, 37.9, 38.2, 36.6, 37.6, 37.6, 37.2, 38.5, 37.9, 37.6, 37.0, 37.1, 36.1, 37.6, 38.1, 36.3, 38.6, 36.2, 36.5, 36.0, 38.0, 36.4, 36.7, 37.5, 38.7, 37.1, 38.8, 38.2, 38.9, 38.7, 37.4, 37.3, 36.8, 36.6, 38.8, 36.2, 37.3, 37.7, 37.2, 38.6, 36.1, 36.4, 37.3, 38.6, 36.1, 38.8, 36.1, 36.0, 38.4, 37.8, 38.8, 38.0, 38.7, 37.4, 38.4, 36.0, 38.1, 37.0, 36.4, 38.8, 37.8, 38.3, 36.5, 37.0, 38.4, 38.3, 38.7, 36.8, 37.0, 38.9, 38.4, 38.8, 36.9, 37.5, 36.9, 37.1, 36.2, 38.5, 38.0, 36.9, 39.0, 37.9, 36.1, 37.9, 36.1, 36.5, 38.8, 37.6, 36.0, 37.9, 36.8, 36.2, 38.5, 37.3, 38.3, 37.8, 37.9, 37.0, 37.0, 38.8, 36.7, 37.0, 36.7, 36.8, 37.5, 38.7, 36.1, 36.7, 38.9, 36.5, 36.0, 36.4, 38.6, 38.5, 38.9, 37.7, 36.3, 37.4, 37.7, 38.4, 37.7, 37.8, 37.3, 38.2, 36.3, 36.8, 38.6, 38.3, 37.8, 37.6, 36.2, 38.5, 38.7, 38.5, 38.8, 37.4, 36.7, 37.3, 38.3, 38.5, 37.6, 38.8, 38.9, 36.2, 36.0, 38.6, 37.6, 37.2, 36.6, 38.2, 37.7, 38.6, 38.1, 38.2, 36.3, 38.0, 38.4, 36.6, 36.2, 37.1, 36.9, 36.3, 37.7, 37.6, 36.4, 36.6, 38.6, 36.6, 39.0, 37.1, 38.1, 36.7, 38.2, 36.1, 37.4, 38.8, 38.7, 37.8, 38.6, 36.5, 37.9, 36.0, 37.6, 38.0, 36.8, 37.5, 37.7, 39.0, 37.1, 36.2, 36.5, 36.8, 37.2, 38.4, 38.1, 38.4, 36.1, 38.2, 36.3, 38.1, 38.5, 38.4, 38.7, 38.0, 38.1, 36.7, 38.7, 38.4, 37.8, 37.3, 38.2, 36.0, 37.6, 38.6, 38.5, 36.5, 38.7, 38.4, 37.7, 36.7, 37.6, 37.1, 36.9, 37.4, 36.7, 37.2, 37.6, 36.4, 38.3, 36.2, 36.7, 37.0, 36.1, 37.6, 37.9, 38.2, 37.6, 37.5, 36.7, 37.8, 36.1, 36.2, 36.1, 37.0, 37.5, 37.5, 38.0, 36.5, 36.8, 36.9, 36.0, 37.0, 39.0, 36.4, 37.4, 36.1, 37.1, 36.0, 37.7, 38.4, 37.1, 37.5, 37.5, 36.4, 36.4, 36.1, 38.7, 36.7, 37.5, 37.3, 36.2, 37.0, 36.6, 37.1, 38.2, 37.4, 38.4, 36.1, 37.9, 36.3, 38.9, 36.7, 37.0, 38.7, 36.6, 36.1, 37.3, 36.9, 38.1, 37.7, 36.5, 38.5, 38.7, 37.1, 37.6, 36.4, 37.1, 38.9, 36.0, 36.2, 37.3, 36.3, 36.0, 37.0, 38.8, 37.7, 38.5, 36.8, 37.2, 36.2, 37.3, 37.0, 36.5, 37.1, 37.9, 38.7, 37.3, 38.3, 37.8, 37.3, 37.8, 38.0, 36.9, 37.3, 38.5, 38.6, 36.2, 37.4, 36.1, 38.5, 38.4, 37.1, 37.8, 39.0, 37.2, 36.1, 37.7, 38.2, 38.0, 36.7, 38.1, 37.9, 38.5, 37.3, 36.0, 36.8, 37.4, 37.1, 36.3, 38.2, 37.4, 36.3, 37.5, 38.2, 37.2, 38.1, 38.2, 38.2, 36.8, 38.8, 37.4, 37.9, 38.3, 36.4, 37.6, 37.3, 36.6, 37.5, 36.7, 37.0, 37.8, 38.0, 36.3, 36.5, 38.6, 38.9, 38.9, 38.2, 37.9, 37.6, 37.0, 38.9, 39.0, 37.3, 37.4, 36.4, 37.7, 37.0, 36.1, 36.0, 37.8, 38.7, 38.5, 36.6, 37.7, 37.9, 36.6, 38.7, 36.2, 36.1, 36.2, 36.8, 37.9, 36.9, 36.6, 38.7, 36.9, 36.6, 37.2, 37.9, 36.9, 36.3, 38.7, 36.6, 37.3, 36.7, 37.3, 38.4, 36.2, 38.8, 36.9, 38.2, 36.1, 36.5, 38.3, 37.1, 38.1, 38.0, 37.6, 39.0, 38.6, 38.5, 38.8, 36.1, 37.8, 38.8, 38.4, 37.1, 37.1, 37.8, 37.9, 38.4, 37.2, 38.5, 36.2, 36.8, 37.1, 37.6, 36.3, 36.3, 38.7, 36.9, 37.7, 37.2, 37.0, 37.1, 37.7, 38.3, 38.1, 37.5, 36.4, 36.9, 36.9, 37.0, 36.4, 36.4, 37.4, 37.6, 38.5, 37.0, 38.1, 38.5, 36.1, 37.0, 36.9, 37.3, 36.5, 38.7, 36.2, 36.6, 38.2, 38.4, 38.5, 36.2, 38.9, 37.0, 37.8, 37.3, 36.7, 37.7, 36.6, 37.1, 36.3, 38.3, 38.1, 37.3, 38.1, 38.0, 38.6, 37.0, 37.8, 38.4, 37.8, 38.5, 37.3, 39.0, 37.6, 37.4, 38.9, 37.2, 38.5, 39.0, 38.0, 37.3, 37.5, 37.8, 37.8, 37.1, 36.5, 37.4, 37.1, 38.0, 37.5, 37.0, 37.1, 36.4, 37.1, 36.3, 37.8, 37.2, 38.5, 37.7, 37.0, 37.4, 37.4, 37.1, 38.6, 36.3, 36.3, 38.4, 38.1, 38.7, 38.8, 38.4, 37.3, 38.3, 39.0, 36.2, 38.2, 38.4, 38.0, 38.1, 37.9, 38.8, 36.8, 38.9, 36.5, 38.5, 38.4, 36.5, 37.3, 38.7, 36.0, 36.1, 38.6, 36.3, 37.6, 37.3, 37.1, 37.1, 37.9, 36.4, 38.7, 38.3, 37.7, 36.0, 38.7, 38.1, 37.0, 38.8, 36.5, 38.1, 37.2, 38.4, 36.1, 36.1, 37.9, 38.4, 37.6, 38.5, 37.4, 37.7, 36.8, 38.6, 38.7, 36.7, 38.5, 37.6, 38.2, 37.6, 36.8, 36.7, 36.8, 38.4, 38.8, 36.9, 36.6, 37.2, 38.4, 36.8, 37.6, 37.4, 38.2, 36.5, 38.6, 37.3, 36.1, 36.3, 37.1, 37.5, 37.5, 36.2, 38.0, 37.7, 37.9, 39.0, 37.1, 37.3, 38.1, 38.3, 36.4, 37.4, 37.6, 36.9, 36.9, 38.6, 37.6, 37.2, 39.0, 38.7, 37.2, 38.7, 38.4, 38.2, 37.5, 37.0, 38.0, 36.1, 36.8, 38.6, 36.9, 38.4, 36.4, 38.7, 37.9, 37.3, 36.3, 38.0, 37.6, 37.4, 37.3, 36.4, 36.5, 36.0, 37.3, 36.4, 37.1, 37.2, 37.4, 36.1, 37.9, 36.1, 37.9, 36.3, 38.7, 37.8, 37.6, 39.0, 37.6, 38.4, 36.5, 36.6, 36.9, 37.0, 36.2, 38.5, 36.1, 36.6, 38.1, 37.0, 38.1, 36.6, 36.7, 36.1, 37.5, 37.3, 37.5, 36.6, 38.6, 36.4, 38.5, 36.9, 37.3, 36.5, 36.5, 36.3, 38.7, 36.7, 37.9, 36.2, 38.4, 36.4, 36.5, 37.4, 39.0, 38.5, 36.3, 38.0, 37.8, 38.6, 38.5, 38.5, 38.7, 38.1, 37.5, 38.2, 38.7, 37.4, 38.2, 36.3, 37.9, 36.5, 36.7, 37.3, 37.3, 37.4, 38.7, 36.0, 36.0, 38.1, 38.0, 38.9, 38.5, 38.6, 38.5, 37.8, 36.7, 37.5, 37.0, 37.8, 38.7, 38.1, 37.3, 36.4, 36.6, 37.3, 36.4, 37.2, 37.7, 37.4, 38.6, 36.2, 37.9, 36.2, 37.3, 37.0, 36.5, 38.2, 38.5, 36.2, 38.8, 38.3, 38.0, 36.7, 38.7, 37.3, 37.9, 36.5, 37.3, 38.6, 36.3, 38.7, 38.2, 38.4, 36.8, 36.4, 37.9, 38.3, 36.2, 37.6, 37.4, 38.3, 36.7, 38.4, 36.5, 36.7, 36.4, 39.0, 36.5, 37.7, 38.7, 36.7, 36.3, 36.3, 38.7, 37.7, 37.2, 37.7, 37.1, 37.8, 37.4, 37.9, 38.2, 37.6, 37.0, 36.0, 37.4, 39.0, 36.9, 38.5, 38.9, 37.2, 36.5, 37.4, 37.6, 36.7, 37.1, 37.3, 36.2, 38.2, 36.9, 36.1, 36.8, 38.8, 37.5, 38.0, 36.6, 36.4, 36.1, 38.6, 38.1, 36.1, 37.6, 38.5, 36.1, 37.2, 36.2, 38.8, 37.9, 37.5, 37.7, 37.0, 36.9, 39.0, 38.1, 36.6, 36.1, 36.1, 37.8, 37.9, 37.0, 38.8, 38.1, 36.6, 38.5, 36.6, 37.8, 37.0, 38.2, 38.4, 37.4, 36.3, 38.8, 36.0, 37.4, 37.1, 36.7, 36.9, 37.1, 37.2, 37.8, 38.1, 38.2, 38.9, 37.8, 36.3, 38.5, 37.1, 36.3, 38.7, 37.7, 36.1, 38.9, 38.5, 38.0, 36.8, 38.6, 38.6, 37.3, 38.1, 38.3, 36.1, 36.7, 36.3, 36.1, 37.7, 36.7, 37.6, 36.9, 38.3, 38.8, 38.8, 36.3, 38.7, 38.3, 38.5, 38.7, 37.7, 37.7, 37.6, 38.0, 37.3, 36.4, 37.2, 38.2, 38.5, 36.2, 37.8, 36.3, 36.7, 36.4, 37.0, 38.5, 38.2, 38.1, 38.5, 36.1, 38.3, 37.9, 36.7, 37.2, 37.8, 39.0, 38.3, 36.5, 38.3, 37.0, 36.7, 37.9, 38.9, 38.2, 36.2, 37.1, 38.9, 36.3, 38.0, 36.7, 38.1, 38.1, 37.3, 38.7, 38.3, 37.8, 36.1, 36.6, 37.6, 37.4, 37.9, 37.1, 36.5, 37.2, 38.7, 37.3, 36.0, 36.3, 38.2, 36.5, 38.6, 36.8, 38.0, 37.5, 36.9, 36.5, 36.4, 37.6, 36.0, 37.2, 38.1, 36.7, 37.2, 37.1, 37.1, 38.4, 36.6, 37.1, 37.7, 37.0, 36.6, 36.1, 38.2, 38.6, 38.2, 37.0, 36.2, 36.4, 38.6, 38.9, 38.3, 37.9, 36.6, 38.7, 36.4, 38.4, 36.8, 38.0, 38.3, 38.1, 37.6, 36.9, 37.2, 36.7, 38.6, 37.3, 37.7, 36.3, 38.4, 38.7, 37.4, 36.1, 37.2, 37.3, 36.2, 38.1, 39.0, 38.6, 36.3, 36.6, 36.5, 37.9, 37.3, 38.9, 36.7, 36.4, 37.5, 39.0, 37.4, 38.0, 36.9, 36.8, 38.6, 37.1, 38.9, 36.9, 36.3, 38.1, 38.3, 36.1, 36.1, 38.8, 36.6, 37.0, 37.6, 37.9, 36.8, 38.2, 36.8, 38.2, 39.0, 38.6, 38.7, 38.5, 38.5, 38.4, 36.0, 36.8, 37.3, 37.0, 36.0, 38.4, 36.2, 37.1, 37.9, 38.4, 37.8, 36.4, 38.3, 37.0, 38.8, 38.7, 36.6, 36.5, 37.8, 36.1, 36.3, 37.6, 36.3, 38.9, 37.4, 36.3, 38.2, 37.1, 39.0, 38.1, 38.1, 38.6, 38.0, 37.2, 36.7, 36.2, 37.0, 36.1, 36.8, 36.5, 38.8, 36.7, 36.5, 37.0, 38.0, 36.4, 38.4, 37.4, 37.8, 36.8, 36.9, 36.7, 36.2, 38.6, 38.3, 37.4, 38.5, 38.1, 37.9, 36.3, 37.8, 38.0, 37.8, 36.8, 39.0, 36.0, 36.7, 37.4, 37.0, 38.1, 36.4, 36.2, 38.6, 37.2, 37.0, 36.3, 38.1, 36.4, 36.1, 38.7, 38.3, 36.0, 38.7, 37.1, 37.7, 38.3, 38.7, 36.9, 36.2, 37.1, 36.1, 38.3, 37.9, 37.8, 38.2, 37.9, 37.4, 38.3, 36.8, 37.6, 38.0, 36.4, 37.2, 37.9, 37.2, 37.2, 38.5, 36.0, 38.9, 37.2, 37.0, 37.7, 36.5, 38.0, 38.7, 36.6, 38.7, 36.2, 37.3, 38.5, 38.3, 38.3, 36.8, 38.2, 37.5, 36.5, 38.2, 38.7, 37.0, 37.5, 36.9, 38.1, 37.0, 36.7, 38.6, 36.8, 36.3, 38.9, 36.5, 38.9, 36.6, 38.9, 38.8, 37.0, 38.2, 38.3, 36.1, 36.9, 38.3, 37.7, 36.2, 37.1, 38.6, 37.4, 38.6, 38.6, 36.7, 37.7, 37.9, 36.1, 36.4, 38.0, 37.8, 38.4, 37.5, 37.6, 37.2, 37.6, 37.8, 36.8, 36.8, 38.2, 37.5, 36.3, 37.0, 36.2, 36.6, 36.1, 36.5, 37.7, 37.8, 37.8, 37.7, 38.7, 38.4, 36.1, 36.0, 37.4, 37.7, 37.2, 37.1, 36.7, 36.9, 38.3, 38.9, 37.0, 38.0, 37.1, 39.0, 37.7, 36.1, 37.5, 38.0, 37.0, 38.9, 39.0, 36.9, 37.0, 36.7, 37.3, 38.5, 36.9, 37.3, 38.7, 38.5, 36.1, 36.9, 38.0, 36.4, 36.8, 37.9, 38.4, 36.9, 36.5, 36.2, 36.6, 36.3, 36.3, 38.5, 37.2, 37.0, 38.0, 37.8, 36.8, 38.2, 36.1, 36.4, 37.1, 36.0, 37.2, 38.9, 38.5, 37.9, 36.5, 38.2, 37.9, 38.1, 37.4, 38.7, 38.8, 38.8, 36.7, 38.1, 38.6, 36.3, 38.2, 38.4, 37.1, 37.5, 38.4, 36.6, 36.7, 36.9, 36.7, 38.7, 38.5, 37.0, 36.8, 36.7, 37.7, 37.8, 37.4, 38.9, 37.5, 37.6, 38.1, 37.9, 38.6, 37.0, 37.3, 37.9, 38.1, 37.8, 38.8, 36.2, 36.7, 38.4, 38.4, 36.6, 38.7, 37.4, 36.5, 36.2, 37.4, 38.9, 36.0, 38.5, 38.1, 37.7, 36.1, 38.3, 38.6, 38.6, 36.5, 36.4, 36.4, 37.1, 38.5, 37.6, 36.3, 38.3, 37.6, 38.2, 37.2, 36.6, 37.9, 37.6, 36.6, 36.6, 37.1, 36.4, 37.0, 36.7, 36.4, 38.2, 38.7, 38.2, 37.3, 36.7, 37.9, 38.7, 37.4, 37.8, 38.8, 36.8, 36.5, 36.1, 38.8, 38.8, 38.8, 37.6, 38.9, 38.0, 38.1, 38.7, 37.7, 37.2, 37.8, 38.1, 37.6, 37.2, 38.8, 37.8, 38.3, 37.8, 37.3, 38.8, 38.8, 38.4, 37.0, 37.9, 37.8, 37.1, 38.0, 38.8, 38.0, 36.1, 37.0, 37.5, 36.7, 38.9, 38.4, 38.0, 37.8, 36.9, 37.8, 37.4, 37.5, 37.0, 37.0, 38.9, 36.8, 38.2, 36.0, 38.2, 36.2, 37.8, 36.8, 37.4, 37.1, 37.9, 38.4, 36.8, 36.9, 36.9, 38.5, 38.3, 36.7, 38.5, 38.7, 37.2, 36.1, 37.8, 36.2, 38.9, 38.1, 38.9, 36.2, 36.8, 37.3, 38.7, 37.2, 37.1, 39.0, 38.4, 36.2, 36.9, 36.3, 37.7, 37.4, 38.9, 36.9, 36.6, 37.4, 36.6, 38.1, 36.2, 37.2, 37.5, 36.8, 36.9, 38.7, 37.9, 38.7, 38.8, 39.0, 38.6, 37.0, 37.2, 36.3, 36.9, 37.6, 36.6, 37.0, 38.8, 36.0, 38.5, 38.1, 37.5, 36.9, 37.1, 37.8, 38.9, 37.3, 38.4, 38.3, 38.7, 38.8, 36.2, 38.4, 38.7, 37.4, 36.4, 38.7, 37.8, 36.9, 38.7, 36.3, 36.2, 37.9, 38.2, 37.8, 38.7, 38.0, 36.3, 38.9, 36.7, 37.1, 36.8, 38.2, 38.2, 37.3, 38.6, 37.5, 36.7, 37.1, 38.1, 38.4, 38.9, 37.1, 36.6, 36.8, 36.8, 37.0, 36.8, 36.3, 37.6, 38.9, 37.7, 37.7, 37.2, 38.9, 36.7, 38.7, 36.6, 38.6, 36.9, 38.0, 39.0, 36.9, 37.9, 36.5, 38.6, 38.5, 38.4, 36.6, 37.4, 37.6, 38.1, 39.0, 36.3, 36.3, 36.9, 38.4, 37.9, 36.7, 37.1, 37.1, 37.5, 37.5, 36.9, 37.2, 36.2, 36.8, 38.7, 36.7, 37.7, 37.7, 37.7, 36.4, 37.1, 38.6, 38.1, 38.2, 37.7, 37.4, 37.9, 38.1, 38.9, 36.1, 36.0, 37.7, 37.1, 37.3, 36.1, 37.8, 38.1, 38.0, 37.7, 38.6, 36.8, 37.4, 37.3, 36.8, 36.1, 37.7, 38.5, 37.7, 37.8, 38.3, 38.8, 37.3, 38.9, 38.7, 38.1, 36.6, 36.4, 37.9, 38.6, 37.3, 38.4, 38.5, 37.7, 38.1, 38.0, 38.6, 38.8, 37.7, 37.4, 38.4, 37.1, 38.5, 38.3, 37.2, 37.0, 36.5, 38.4, 38.8, 36.1, 37.6, 36.6, 37.4, 38.2, 36.2, 37.6, 36.2, 38.9, 38.1, 36.8, 38.6, 37.9, 38.0, 36.6, 37.0, 36.7, 37.1, 37.5, 36.4, 38.0, 36.7, 37.6, 36.6, 39.0, 37.1, 37.8, 37.2, 36.8, 38.4, 37.2, 37.5, 37.4, 38.6, 38.9, 37.5, 36.7, 37.6, 38.0, 37.0, 38.7, 36.5, 36.9, 38.1, 36.9, 36.7, 38.9, 38.8, 38.0, 36.5, 38.7, 37.9, 38.2, 38.0, 37.5, 38.8, 38.1, 38.4, 38.3, 38.2, 36.0, 38.3, 37.4, 38.3, 37.1, 38.6, 38.1, 37.4, 36.1, 38.8, 38.3, 38.1, 38.8, 37.2, 38.1, 37.0, 37.7, 38.1, 37.6, 36.7, 36.1, 37.7, 38.3, 36.1, 36.6, 38.9, 37.5, 38.3, 37.9, 36.5, 38.3, 38.2, 36.8, 36.9, 38.6, 36.8, 38.2, 36.6, 37.3, 36.1, 37.3, 38.8, 37.4, 38.7, 38.6, 36.4, 38.0, 38.6, 38.1, 37.4, 38.3, 38.8, 37.0, 36.5, 36.8, 36.3, 38.2, 38.3, 36.5, 38.4, 38.3, 38.6, 38.8, 36.4, 38.2, 36.5, 36.7, 37.3, 36.4, 38.8, 37.3, 37.2, 36.2, 36.1, 38.9, 38.1, 37.7, 36.8, 36.1, 37.1, 36.3, 37.1, 37.8, 37.7, 38.2, 37.7, 37.7, 38.7, 39.0, 36.0, 38.5, 36.3, 36.2, 38.4, 38.8, 36.8, 36.4, 38.2, 36.2, 37.7, 38.1, 38.6, 37.7, 36.2, 38.9, 36.0, 36.1, 37.1, 38.4, 37.7, 37.4, 38.3, 38.8, 37.4, 37.2, 36.5, 36.7, 36.5, 38.9, 36.3, 36.4, 36.5, 38.3, 38.6, 36.2, 37.2, 38.0, 39.0, 37.9, 37.2, 38.5, 36.9, 37.7, 36.1, 36.1, 38.3, 37.9, 37.5, 38.2, 36.2, 36.9, 37.8, 36.1, 36.7, 36.6, 38.7, 38.8, 36.1, 37.7, 37.2, 38.7, 37.9, 38.0, 37.1, 36.2, 38.0, 37.4, 36.7, 36.3, 37.4, 37.2, 36.6, 37.7, 36.2, 36.4, 37.7, 39.0, 38.6, 37.9, 36.3, 38.8, 36.2, 36.1, 38.0, 37.8, 38.3, 36.1, 37.1, 36.9, 36.8, 37.3, 36.1, 37.9, 37.7, 37.5, 36.4, 36.8, 38.8, 36.9, 38.2, 38.6, 37.3, 37.8, 38.4, 37.2, 36.3, 36.5, 38.0, 38.9, 37.9, 36.3, 37.4, 38.4, 38.1, 38.9, 36.7, 36.1, 38.8, 36.4, 37.4, 37.3, 38.9, 38.3, 39.0, 38.9, 36.6, 37.0, 36.5, 38.1, 38.1, 38.6, 36.3, 37.6, 37.6, 37.2, 37.4, 37.9, 37.1, 37.6, 38.7, 38.9, 36.7, 38.4, 38.4, 37.1, 38.4, 38.3, 37.9, 36.6, 38.7, 37.5, 37.6, 37.8, 36.2, 37.8, 36.5, 36.3, 37.2, 36.2, 37.2, 38.3, 38.3, 37.5, 37.9, 37.9, 36.5, 37.4, 37.9, 38.8, 38.9, 38.4, 38.3, 36.8, 37.6, 37.0, 37.6, 38.6, 37.1, 36.2, 38.2, 37.3, 38.8, 37.7, 38.0, 36.6, 36.8, 38.2, 38.0, 36.1, 37.2, 38.4, 36.7, 38.1, 38.7, 36.4, 36.5, 37.6, 36.6, 37.6, 37.1, 38.3, 38.5, 37.3, 37.6, 36.4, 37.3, 37.5, 37.1, 38.1, 37.6, 37.8, 36.6, 36.9, 38.0, 37.1, 38.8, 38.8, 36.9, 36.4, 36.3, 38.7, 37.3, 38.3, 37.1, 37.1, 36.9, 36.9, 38.4, 38.7, 37.0, 36.8, 37.0, 36.2, 37.1, 38.6, 36.6, 36.2, 37.0, 36.2, 37.0, 36.6, 37.9, 38.9, 38.5, 37.2, 36.7, 36.1, 38.9, 36.1, 37.2, 36.5, 37.4, 38.5, 39.0, 38.0, 37.0, 37.1, 37.6, 37.0, 38.5, 36.3, 37.7, 37.3, 36.1, 37.0, 38.0, 37.2, 38.6, 36.3, 38.8, 37.9, 36.8, 36.6, 37.8, 37.2, 36.2, 37.8, 36.2, 37.5, 37.8, 38.8, 38.5, 37.1, 38.4, 38.8, 36.6, 37.1, 38.3, 37.8, 37.2, 38.7, 36.4, 36.3, 37.9, 36.8, 39.0, 38.1, 38.6, 37.5, 36.5, 37.2, 36.5, 38.6, 38.0, 36.7, 38.1, 38.7, 38.8, 37.4, 36.8, 38.0, 36.0, 36.4, 36.6, 36.8, 37.9, 37.3, 37.2, 37.5, 37.9, 38.3, 36.9, 38.0, 37.3, 37.5, 36.6, 36.2, 37.6, 37.2, 37.9, 37.0, 36.6, 36.5, 37.6, 36.1, 37.2, 38.1, 37.1, 37.8, 36.5, 38.9, 36.9, 37.7, 38.8, 36.4, 36.9, 38.0, 36.3, 36.8, 36.1, 38.1, 38.6, 36.9, 38.2, 37.1, 36.6, 38.4, 38.7, 36.5, 38.1, 37.7, 36.5, 37.8, 37.6, 38.3, 37.2, 37.4, 36.3, 37.1, 37.2, 36.9, 37.5, 36.9, 38.0, 38.2, 36.4, 38.6, 38.6, 38.7, 38.8, 38.3, 38.3, 38.8, 36.5, 37.7, 36.3, 38.6, 37.9, 36.1, 38.7, 38.7, 36.7, 36.5, 36.2, 37.6, 37.2, 38.9, 36.2, 38.3, 37.7, 36.6, 36.9, 37.1, 36.8, 36.5, 39.0, 36.9, 36.8, 37.0, 36.3, 37.9, 36.4, 38.0, 38.6, 38.6, 36.0, 36.5, 38.3, 38.4, 38.2, 37.4, 37.1, 36.6, 36.2, 36.4, 38.9, 36.5, 37.0, 38.2, 37.4, 38.3, 37.2, 37.1, 36.0, 38.5, 37.0, 36.7, 37.0, 37.7, 38.2, 36.8, 38.3, 38.1, 36.6, 37.0, 38.3, 38.7, 36.4, 37.9, 36.5, 36.4, 38.8, 38.0, 37.9, 36.2, 38.9, 38.6, 38.3, 38.7, 36.0, 36.1, 37.6, 36.4, 38.9, 37.7, 38.2, 38.1, 36.5, 37.9, 38.4, 38.0, 36.3, 37.3, 37.0, 36.7, 37.9, 36.7, 36.2, 36.5, 38.8, 37.0, 37.8, 37.1, 38.4, 38.7, 36.7, 37.4, 37.4, 38.8, 38.5, 36.8, 36.4, 38.5, 38.1, 36.2, 38.2, 37.1, 36.6, 37.8, 36.4, 36.1, 36.8, 38.4, 37.7, 38.4, 37.4, 36.6, 37.7, 38.4, 37.6, 38.4, 37.2, 37.9, 38.4, 37.4, 36.1, 37.7, 37.3, 37.6, 38.5, 36.4, 38.5, 36.1, 38.8, 37.8, 38.2, 36.1, 37.4, 36.6, 38.7, 37.8, 36.7, 38.5, 37.4, 36.1, 38.1, 36.4, 38.1, 38.9, 37.7, 36.6, 37.6, 37.7, 36.5, 36.7, 38.9, 37.8, 37.6, 36.3, 38.6, 38.6, 37.8, 37.4, 36.6, 37.2, 37.4, 38.6, 37.5, 36.7, 36.8, 36.7, 38.8, 36.9, 38.5, 37.5, 37.2, 37.3, 37.1, 38.8, 37.4, 36.5, 38.9, 38.3, 37.8, 37.8, 38.6, 38.5, 36.7, 38.0, 36.4, 38.9, 37.2, 36.8, 36.6, 38.7, 38.1, 37.6, 37.9, 36.4, 37.3, 38.5, 36.4, 38.0, 38.3, 36.7, 38.4, 36.7, 38.2, 36.6, 36.7, 37.2, 37.0, 36.0, 36.7, 37.2, 37.2, 37.7, 37.8, 36.1, 36.0, 37.3, 36.6, 38.6, 37.5, 37.3, 38.4, 38.3, 36.6, 37.2, 36.4, 38.6, 38.8, 38.4, 37.5, 37.0, 37.3, 37.2, 38.8, 36.2, 38.1, 36.5, 36.2, 38.6, 37.1, 37.6, 37.8, 37.0, 38.2, 38.8, 38.6, 37.5, 38.4, 37.8, 37.7, 37.7, 37.4, 37.0, 37.3, 39.0, 38.7, 38.7, 38.0, 36.2, 36.3, 38.3, 37.4, 37.0, 38.8, 36.4, 37.6, 38.3, 36.4, 38.0, 37.6, 36.9, 38.5, 37.2, 38.9, 36.3, 36.2, 37.7, 37.9, 37.2, 36.9, 37.3, 38.6, 37.3, 36.7, 37.0, 37.4, 36.2, 37.7, 38.6, 38.2, 37.9, 38.5, 36.8, 38.0, 36.6, 38.8, 36.6, 36.4, 37.7, 38.5, 37.3, 36.8, 36.5, 37.3, 38.0, 36.6, 38.3, 38.9, 37.4, 37.8, 38.7, 37.7, 37.1, 38.9, 37.5, 36.9, 36.3, 36.4, 38.0, 36.3, 38.8, 36.2, 37.3, 38.7, 36.1, 36.2, 36.2, 37.8, 36.7, 38.5, 37.7, 36.2, 38.5, 36.4, 37.7, 36.2, 36.4, 37.0, 37.6, 36.3, 38.8, 38.4, 36.6, 38.0, 38.9, 38.0, 36.1, 38.7, 36.5, 37.6, 37.1, 37.7, 36.3, 36.1, 37.0, 37.9, 38.9, 36.6, 36.6, 38.4, 36.4, 37.4, 38.6, 37.1, 37.6, 38.0, 37.3, 38.4, 37.6, 37.5, 36.7, 37.0, 38.5, 37.3, 37.9, 37.0, 37.0, 38.4, 38.1, 37.2, 37.2, 37.8, 37.5, 38.9, 38.5, 38.0, 37.6, 37.5, 38.5, 38.2, 38.6, 37.4, 36.4, 37.0, 37.7, 37.7, 36.1, 38.8, 36.7, 36.3, 37.2, 37.9, 37.8, 36.3, 36.5, 36.1, 36.2, 36.4, 36.9, 36.8, 38.2, 36.1, 36.2, 38.1, 37.0, 38.7, 37.2, 37.1, 36.7, 36.9, 37.8, 36.1, 36.5, 36.7, 38.3, 38.7, 37.2, 36.9, 38.5, 37.3, 38.5, 36.7, 38.4, 38.2, 36.9, 38.8, 38.7, 37.7, 37.5, 37.9, 37.2, 38.2, 38.1, 38.5, 38.0, 36.5, 38.2, 38.8, 36.8, 37.8, 37.6, 36.4, 38.1, 36.5, 37.5, 37.5, 36.8, 36.4, 36.7, 36.8, 38.1, 37.5, 37.4, 36.4, 38.1, 36.9, 37.6, 37.7, 36.0, 36.6, 36.2, 38.7, 38.2, 36.7, 36.1, 38.2, 38.4, 36.3, 38.0, 37.8, 36.2, 36.1, 37.1, 36.6, 36.1, 36.3, 36.0, 37.0, 36.4, 37.9, 36.2, 37.0, 36.0, 38.0, 36.1, 36.3, 36.2, 38.7, 38.3, 38.3, 38.6, 36.3, 36.2, 37.3, 36.5, 36.5, 36.9, 36.4, 36.4, 38.0, 36.7, 37.1, 37.6, 38.1, 36.5, 37.0, 37.6, 36.5, 36.8, 36.1, 38.9, 37.2, 36.5, 36.9, 37.9, 37.6, 38.7, 37.1, 38.8, 36.7, 37.8, 38.8, 38.1, 37.2, 37.4, 36.2, 38.5, 37.5, 37.2, 37.5, 38.9, 37.3, 38.7, 36.1, 38.4, 38.0, 36.4, 36.3, 38.1, 38.1, 37.3, 38.5, 38.0, 37.7, 37.8, 37.6, 39.0, 38.2, 37.7, 36.6, 38.9, 36.6, 36.6, 37.8, 37.5, 38.0, 37.1, 36.9, 38.9, 37.1, 36.5, 36.9, 38.5, 38.7, 38.9, 36.8, 38.6, 38.4, 37.2, 39.0, 38.4, 36.2, 37.4, 37.8, 38.1, 37.8, 38.3, 36.6, 36.3, 36.5, 38.0, 38.9, 38.2, 37.1, 37.8, 37.1, 36.2, 37.1, 36.5, 38.2, 37.9, 38.0, 36.2, 36.8, 36.8, 37.7, 36.4, 37.8, 37.7, 38.3, 39.0, 38.9, 38.1, 38.6, 37.8, 36.6, 37.9, 38.0, 37.3, 37.0, 37.0, 38.0, 37.8, 38.1, 36.8, 37.6, 37.8, 38.9, 36.7, 38.4, 37.4, 36.1, 36.6, 36.5, 37.5, 38.1, 39.0, 38.7, 38.1, 36.8, 37.3, 36.9, 36.4, 36.5, 38.1, 36.8, 36.7, 38.4, 36.4, 36.3, 38.6, 38.3, 38.8, 37.6, 38.3, 38.6, 37.3, 38.5, 38.1, 38.0, 37.9, 36.0, 37.9, 38.4, 37.8, 37.7, 38.1, 36.9, 37.2, 38.6, 37.6, 38.4, 36.1, 38.8, 36.3, 38.7, 38.5, 38.6, 38.3, 37.4, 39.0, 37.3, 36.8, 37.4, 36.7, 38.1, 37.9, 36.4, 36.5, 38.4, 36.6, 38.9, 37.1, 36.9, 36.8, 38.5, 36.9, 36.4, 38.2, 38.7, 36.1, 37.4, 38.1, 37.3, 37.6, 37.5, 38.2, 38.9, 36.8, 37.5, 36.2, 36.6, 37.3, 37.1, 37.4, 36.3, 38.3, 38.9, 38.4, 38.3, 37.0, 38.1, 38.9, 37.0, 39.0, 38.0, 37.0, 38.5, 39.0, 37.3, 38.6, 38.8, 37.6, 38.0, 36.1, 36.3, 37.5, 37.3, 38.9, 36.2, 38.9, 37.7, 38.7, 36.0, 38.4, 36.6, 38.3, 38.4, 38.4, 37.4, 36.6, 36.3, 37.1, 37.0, 38.7, 37.0, 36.3, 38.0, 36.1, 39.0, 36.1, 36.6, 36.3, 37.8, 38.2, 37.4, 36.9, 37.2, 38.5, 38.7, 38.3, 37.7, 37.9, 37.0, 37.8, 37.0, 36.8, 37.3, 36.9, 37.0, 36.3, 37.7, 38.2, 36.3, 38.4, 39.0, 36.3, 36.5, 37.9, 37.6, 37.5, 36.4, 38.5, 37.9, 38.8, 38.1, 36.5],"hr":[145, 104, 91, 99, 158, 90, 64, 58, 88, 153, 68, 157, 145, 117, 129, 132, 84, 119, 135, 119, 74, 63, 81, 63, 158, 144, 126, 64, 118, 84, 76, 72, 62, 106, 87, 55, 105, 88, 52, 137, 124, 148, 156, 146, 115, 84, 61, 116, 143, 104, 111, 99, 147, 111, 156, 74, 149, 86, 109, 113, 114, 149, 133, 60, 151, 59, 154, 157, 142, 113, 143, 127, 150, 147, 57, 151, 78, 92, 100, 141, 142, 118, 137, 94, 124, 65, 91, 135, 88, 131, 107, 107, 143, 142, 76, 141, 125, 155, 72, 84, 131, 92, 143, 96, 153, 65, 159, 118, 69, 53, 150, 159, 63, 118, 65, 149, 120, 109, 95, 106, 57, 53, 82, 96, 66, 131, 83, 145, 87, 119, 109, 99, 148, 75, 114, 116, 55, 143, 84, 97, 86, 149, 110, 119, 149, 73, 143, 69, 117, 94, 97, 56, 124, 82, 159, 152, 71, 80, 59, 83, 125, 126, 106, 90, 102, 85, 114, 157, 71, 56, 120, 100, 51, 110, 105, 126, 93, 70, 58, 132, 54, 124, 84, 142, 91, 59, 132, 106, 64, 103, 54, 122, 82, 113, 99, 57, 94, 135, 108, 145, 148, 113, 63, 83, 53, 155, 125, 92, 67, 97, 76, 82, 110, 52, 75, 54, 114, 98, 80, 136, 72, 146, 89, 111, 75, 58, 108, 82, 65, 155, 147, 118, 135, 103, 152, 82, 82, 113, 111, 110, 110, 132, 153, 98, 73, 116, 78, 61, 145, 125, 96, 158, 101, 127, 109, 136, 158, 115, 127, 54, 91, 126, 73, 139, 88, 117, 127, 64, 154, 90, 152, 65, 83, 128, 105, 142, 143, 83, 50, 131, 96, 93, 120, 134, 157, 128, 96, 127, 84, 135, 130, 92, 126, 134, 90, 156, 100, 123, 96, 122, 147, 77, 71, 61, 52, 81, 138, 85, 68, 129, 70, 127, 150, 147, 124, 78, 99, 149, 131, 98, 138, 147, 69, 120, 108, 127, 71, 88, 114, 150, 80, 51, 102, 145, 101, 78, 102, 124, 85, 128, 74, 132, 100, 84, 132, 118, 89, 96, 65, 51, 151, 61, 89, 116, 113, 94, 56, 132, 80, 64, 74, 56, 90, 62, 99, 82, 87, 75, 122, 95, 108, 67, 54, 105, 117, 121, 101, 105, 104, 76, 125, 156, 131, 58, 157, 117, 66, 55, 91, 85, 60, 118, 133, 147, 98, 86, 146, 117, 71, 135, 122, 137, 87, 60, 87, 120, 59, 149, 60, 113, 71, 88, 64, 139, 104, 84, 62, 100, 64, 91, 152, 159, 104, 79, 60, 156, 67, 133, 158, 60, 130, 106, 87, 56, 148, 75, 137, 58, 117, 87, 59, 129, 89, 130, 84, 133, 97, 59, 92, 65, 53, 116, 73, 86, 146, 112, 114, 69, 133, 142, 133, 103, 131, 87, 88, 129, 67, 149, 149, 81, 143, 140, 144, 109, 152, 118, 125, 80, 147, 88, 102, 69, 79, 149, 130, 82, 145, 133, 149, 52, 76, 83, 159, 70, 111, 122, 120, 83, 65, 140, 148, 117, 95, 71, 87, 68, 71, 102, 91, 62, 154, 70, 82, 51, 119, 115, 55, 113, 116, 152, 149, 84, 151, 60, 117, 144, 61, 57, 145, 107, 96, 150, 123, 106, 122, 82, 97, 158, 74, 91, 93, 83, 53, 149, 122, 128, 111, 100, 68, 151, 124, 140, 125, 92, 124, 126, 153, 99, 89, 114, 119, 144, 87, 61, 64, 113, 146, 153, 88, 142, 130, 73, 131, 98, 155, 96, 155, 96, 149, 124, 68, 159, 104, 86, 75, 77, 84, 151, 53, 94, 54, 105, 118, 137, 137, 113, 67, 128, 80, 89, 96, 52, 112, 148, 153, 116, 66, 125, 66, 100, 59, 98, 78, 65, 159, 142, 97, 108, 124, 126, 106, 119, 99, 146, 123, 121, 127, 90, 54, 150, 50, 94, 100, 147, 140, 107, 52, 147, 127, 98, 82, 84, 151, 117, 90, 62, 86, 110, 115, 154, 73, 157, 90, 154, 141, 50, 68, 53, 76, 153, 74, 147, 90, 93, 139, 53, 152, 55, 130, 81, 114, 93, 51, 63, 64, 69, 112, 158, 87, 97, 118, 146, 70, 158, 143, 56, 113, 116, 91, 70, 124, 82, 87, 65, 126, 59, 123, 85, 119, 150, 152, 57, 107, 58, 112, 157, 96, 66, 122, 125, 63, 124, 159, 56, 151, 134, 134, 91, 102, 103, 147, 61, 158, 95, 93, 57, 71, 62, 127, 113, 53, 136, 142, 130, 149, 155, 122, 73, 109, 97, 88, 118, 109, 128, 135, 152, 115, 120, 67, 134, 86, 151, 149, 75, 56, 64, 149, 103, 65, 129, 58, 106, 58, 133, 50, 70, 89, 77, 119, 72, 117, 136, 93, 101, 73, 113, 80, 155, 144, 146, 156, 137, 90, 106, 126, 60, 83, 114, 139, 158, 137, 78, 115, 63, 58, 158, 150, 106, 69, 145, 88, 71, 104, 87, 123, 125, 148, 69, 67, 139, 58, 156, 106, 150, 151, 101, 143, 129, 101, 80, 127, 62, 60, 109, 87, 115, 77, 154, 110, 51, 104, 52, 90, 119, 65, 57, 60, 158, 148, 57, 155, 112, 61, 99, 151, 91, 152, 64, 50, 72, 127, 74, 82, 86, 93, 107, 94, 151, 71, 117, 91, 67, 87, 84, 72, 145, 108, 88, 103, 139, 99, 52, 52, 140, 123, 121, 59, 111, 146, 94, 124, 76, 109, 135, 82, 64, 72, 75, 72, 58, 128, 61, 112, 123, 129, 81, 140, 68, 74, 77, 80, 102, 74, 54, 101, 60, 61, 155, 110, 92, 93, 106, 94, 137, 96, 145, 97, 104, 64, 102, 126, 119, 89, 69, 71, 139, 155, 137, 110, 111, 66, 85, 77, 125, 150, 89, 157, 138, 69, 103, 115, 53, 118, 118, 140, 66, 55, 92, 138, 154, 130, 124, 113, 94, 102, 98, 57, 101, 62, 139, 109, 101, 95, 155, 121, 136, 137, 145, 129, 100, 77, 51, 82, 145, 58, 153, 76, 88, 73, 111, 147, 88, 95, 101, 104, 65, 53, 92, 53, 54, 122, 60, 133, 146, 136, 100, 144, 141, 141, 86, 63, 111, 118, 80, 81, 136, 136, 61, 77, 104, 132, 107, 84, 92, 72, 61, 96, 85, 101, 115, 92, 72, 144, 73, 74, 73, 97, 123, 52, 88, 78, 112, 83, 146, 107, 109, 149, 80, 91, 81, 97, 111, 99, 142, 133, 88, 114, 156, 63, 152, 133, 75, 64, 54, 104, 151, 78, 54, 111, 84, 50, 69, 151, 146, 119, 88, 126, 158, 116, 121, 65, 123, 156, 96, 98, 146, 141, 128, 54, 138, 70, 80, 63, 55, 145, 62, 88, 80, 102, 144, 130, 129, 108, 142, 101, 145, 136, 64, 104, 155, 152, 93, 71, 126, 94, 62, 71, 94, 115, 156, 112, 74, 122, 50, 102, 150, 75, 108, 66, 84, 111, 71, 74, 105, 70, 157, 144, 112, 120, 61, 113, 53, 103, 114, 70, 111, 81, 98, 60, 146, 128, 71, 97, 84, 57, 118, 86, 158, 149, 128, 62, 65, 152, 132, 148, 60, 115, 71, 126, 147, 79, 88, 113, 104, 78, 128, 81, 78, 129, 89, 102, 60, 68, 94, 94, 147, 128, 99, 75, 107, 149, 144, 122, 130, 61, 155, 61, 102, 69, 73, 93, 52, 118, 96, 76, 97, 98, 141, 73, 154, 96, 104, 159, 71, 86, 111, 159, 158, 50, 130, 134, 74, 99, 108, 95, 116, 89, 98, 85, 57, 132, 77, 88, 153, 122, 150, 55, 68, 157, 71, 92, 61, 82, 78, 56, 150, 127, 149, 147, 95, 89, 54, 91, 144, 94, 135, 120, 126, 87, 98, 71, 141, 111, 58, 60, 99, 152, 140, 78, 121, 95, 78, 125, 159, 133, 136, 96, 145, 55, 74, 106, 110, 82, 128, 113, 82, 60, 67, 119, 72, 144, 85, 55, 118, 136, 138, 53, 151, 88, 152, 119, 117, 102, 114, 58, 65, 79, 131, 64, 150, 60, 79, 70, 62, 68, 59, 143, 155, 123, 53, 100, 120, 100, 93, 98, 57, 75, 121, 145, 124, 57, 63, 76, 104, 112, 148, 129, 84, 122, 83, 131, 127, 84, 102, 139, 68, 51, 132, 106, 104, 134, 99, 50, 138, 119, 113, 144, 78, 154, 82, 139, 128, 60, 91, 57, 81, 84, 62, 128, 75, 154, 89, 141, 155, 93, 140, 75, 103, 106, 50, 157, 117, 149, 63, 149, 102, 67, 158, 56, 65, 84, 117, 119, 93, 99, 87, 139, 155, 90, 69, 95, 70, 126, 100, 89, 135, 64, 147, 55, 53, 108, 96, 54, 67, 116, 76, 86, 122, 88, 59, 57, 112, 135, 147, 124, 115, 145, 142, 120, 80, 122, 89, 53, 73, 151, 109, 57, 123, 82, 125, 95, 68, 105, 147, 78, 52, 52, 62, 66, 55, 153, 151, 93, 66, 83, 92, 117, 140, 135, 130, 71, 128, 157, 125, 68, 84, 133, 120, 85, 103, 135, 136, 128, 101, 124, 64, 53, 104, 135, 150, 83, 95, 77, 96, 130, 64, 75, 142, 50, 148, 82, 100, 73, 89, 83, 147, 147, 139, 101, 144, 59, 114, 144, 146, 75, 93, 86, 138, 93, 141, 157, 87, 150, 63, 154, 137, 121, 136, 125, 73, 118, 148, 94, 128, 51, 112, 70, 115, 77, 134, 111, 115, 94, 85, 116, 113, 71, 96, 67, 120, 60, 68, 89, 155, 129, 68, 119, 58, 90, 53, 87, 153, 64, 144, 57, 111, 94, 78, 149, 141, 142, 112, 98, 156, 96, 140, 130, 143, 71, 116, 128, 158, 77, 120, 85, 104, 82, 104, 58, 88, 127, 77, 120, 50, 81, 99, 142, 64, 92, 65, 52, 109, 93, 109, 129, 64, 51, 61, 140, 104, 57, 137, 66, 97, 152, 155, 77, 76, 84, 112, 70, 125, 112, 142, 58, 110, 100, 102, 85, 114, 124, 89, 129, 71, 100, 52, 87, 52, 157, 90, 124, 94, 100, 141, 91, 83, 155, 69, 141, 69, 68, 88, 74, 138, 95, 109, 125, 52, 126, 51, 136, 90, 126, 156, 71, 139, 55, 98, 76, 97, 148, 130, 146, 53, 119, 130, 84, 159, 126, 97, 113, 83, 120, 126, 149, 93, 60, 106, 90, 100, 102, 73, 147, 67, 62, 67, 150, 89, 91, 93, 57, 68, 123, 102, 141, 61, 143, 51, 94, 149, 67, 126, 107, 114, 97, 126, 60, 83, 129, 116, 149, 103, 66, 94, 149, 134, 63, 121, 96, 53, 83, 109, 153, 88, 69, 52, 109, 53, 113, 117, 70, 58, 91, 146, 117, 150, 80, 128, 139, 110, 135, 98, 110, 159, 123, 128, 111, 121, 142, 156, 151, 143, 107, 155, 96, 101, 130, 130, 126, 69, 151, 138, 115, 89, 113, 75, 110, 67, 128, 106, 128, 69, 74, 142, 128, 76, 104, 101, 116, 143, 105, 112, 154, 105, 68, 112, 83, 66, 119, 89, 153, 150, 122, 128, 117, 93, 135, 150, 137, 78, 118, 153, 136, 91, 78, 74, 115, 59, 143, 147, 84, 128, 79, 104, 96, 147, 99, 62, 117, 93, 131, 116, 86, 157, 152, 87, 80, 155, 150, 127, 125, 102, 155, 96, 124, 137, 141, 148, 91, 124, 129, 60, 106, 51, 72, 115, 66, 141, 87, 92, 61, 59, 154, 111, 147, 90, 139, 131, 89, 146, 109, 80, 143, 67, 145, 140, 53, 138, 131, 103, 91, 68, 126, 60, 147, 76, 67, 71, 54, 142, 153, 59, 79, 58, 79, 94, 109, 150, 93, 72, 143, 91, 80, 150, 152, 126, 95, 51, 78, 135, 99, 157, 55, 120, 154, 85, 103, 140, 106, 116, 121, 104, 140, 107, 151, 89, 69, 143, 140, 144, 152, 61, 113, 53, 156, 152, 127, 119, 84, 65, 111, 95, 73, 84, 53, 96, 136, 81, 109, 151, 86, 112, 148, 62, 80, 71, 158, 78, 60, 89, 128, 70, 129, 110, 50, 127, 134, 124, 63, 119, 97, 53, 85, 115, 55, 62, 53, 102, 103, 129, 140, 80, 100, 146, 155, 131, 98, 99, 57, 120, 136, 145, 140, 90, 104, 62, 104, 142, 86, 74, 149, 90, 143, 61, 95, 66, 79, 55, 87, 124, 77, 87, 131, 107, 82, 151, 142, 65, 123, 129, 61, 87, 93, 135, 158, 128, 82, 92, 145, 87, 148, 71, 53, 53, 146, 152, 157, 108, 146, 151, 80, 78, 102, 100, 146, 53, 150, 53, 52, 113, 98, 61, 137, 72, 149, 65, 104, 120, 54, 126, 100, 67, 136, 95, 111, 76, 137, 69, 75, 115, 158, 81, 95, 102, 152, 61, 127, 133, 131, 90, 71, 58, 60, 125, 107, 64, 125, 111, 148, 54, 142, 111, 95, 113, 56, 53, 78, 111, 145, 76, 104, 86, 66, 77, 72, 88, 66, 96, 116, 64, 156, 121, 127, 152, 123, 57, 156, 134, 159, 106, 123, 124, 105, 94, 90, 115, 143, 157, 114, 118, 69, 152, 122, 91, 115, 159, 83, 136, 131, 115, 63, 117, 119, 107, 114, 159, 120, 70, 157, 115, 149, 83, 102, 118, 114, 135, 93, 70, 143, 137, 122, 67, 104, 139, 123, 149, 92, 68, 50, 76, 83, 121, 155, 115, 147, 118, 106, 95, 93, 104, 132, 80, 147, 118, 102, 88, 118, 96, 133, 139, 78, 94, 138, 84, 110, 69, 157, 113, 108, 106, 129, 139, 82, 87, 53, 97, 121, 140, 154, 94, 126, 120, 112, 140, 72, 86, 123, 67, 102, 98, 53, 81, 50, 120, 94, 115, 132, 89, 132, 135, 143, 151, 97, 122, 121, 151, 133, 122, 121, 119, 78, 62, 119, 111, 104, 130, 130, 63, 132, 82, 73, 126, 158, 72, 135, 118, 114, 136, 90, 100, 70, 80, 132, 79, 138, 117, 62, 154, 96, 121, 84, 136, 84, 129, 154, 87, 130, 81, 72, 51, 114, 109, 64, 96, 158, 77, 64, 95, 88, 159, 58, 109, 123, 124, 151, 58, 118, 139, 159, 120, 64, 110, 108, 154, 145, 146, 84, 149, 79, 109, 53, 107, 147, 143, 59, 124, 76, 158, 95, 105, 57, 56, 126, 70, 97, 106, 108, 78, 88, 86, 97, 78, 98, 132, 74, 89, 67, 120, 105, 146, 122, 65, 98, 73, 109, 136, 97, 89, 53, 142, 142, 106, 60, 102, 114, 119, 88, 105, 57, 131, 130, 74, 90, 115, 85, 87, 87, 129, 125, 61, 122, 142, 67, 155, 76, 114, 54, 64, 115, 100, 155, 140, 53, 132, 159, 53, 127, 84, 78, 114, 73, 52, 73, 52, 113, 79, 142, 72, 126, 67, 59, 108, 158, 99, 109, 54, 131, 70, 114, 120, 106, 157, 125, 151, 110, 122, 98, 72, 137, 105, 65, 80, 128, 110, 57, 132, 134, 105, 158, 91, 135, 139, 75, 109, 77, 72, 101, 60, 156, 151, 132, 66, 141, 151, 156, 76, 84, 91, 83, 87, 113, 52, 84, 118, 69, 98, 70, 63, 126, 69, 125, 75, 133, 77, 64, 127, 152, 112, 156, 96, 87, 54, 74, 89, 94, 117, 98, 105, 121, 83, 122, 133, 82, 138, 51, 101, 103, 105, 77, 69, 148, 51, 110, 120, 128, 126, 78, 56, 110, 131, 144, 145, 96, 148, 93, 119, 84, 149, 52, 64, 57, 136, 144, 104, 142, 109, 50, 97, 101, 52, 128, 72, 102, 136, 137, 103, 56, 81, 159, 111, 116, 146, 53, 126, 93, 57, 53, 86, 76, 149, 129, 102, 82, 150, 73, 59, 124, 74, 126, 106, 54, 53, 139, 76, 69, 109, 51, 104, 57, 112, 105, 150, 99, 123, 103, 123, 111, 123, 114, 64, 56, 76, 142, 141, 90, 76, 68, 87, 87, 60, 150, 131, 98, 95, 130, 145, 86, 59, 145, 90, 111, 53, 150, 147, 58, 116, 159, 102, 90, 123, 59, 97, 151, 71, 139, 115, 100, 159, 53, 102, 64, 153, 156, 54, 112, 154, 57, 91, 108, 154, 67, 106, 131, 107, 57, 132, 94, 117, 59, 144, 126, 83, 122, 95, 141, 66, 146, 65, 138, 141, 110, 50, 138, 114, 57, 95, 80, 92, 153, 128, 146, 126, 140, 59, 61, 52, 147, 83, 153, 132, 65, 50, 55, 58, 107, 93, 137, 122, 59, 57, 113, 115, 52, 151, 84, 147, 78, 101, 148, 80, 147, 53, 71, 70, 55, 130, 59, 89, 50, 74, 92, 57, 106, 91, 141, 76, 154, 57, 115, 70, 87, 50, 74, 133, 89, 61, 159, 102, 128, 128, 91, 156, 54, 106, 140, 113, 97, 60, 129, 79, 104, 109, 132, 137, 103, 78, 63, 65, 70, 130, 130, 84, 124, 66, 88, 111, 97, 90, 89, 95, 104, 125, 89, 117, 153, 104, 107, 152, 96, 132, 59, 98, 115, 64, 129, 157, 119, 75, 157, 74, 143, 90, 89, 100, 144, 145, 130, 106, 148, 72, 79, 76, 108, 139, 71, 95, 91, 65, 135, 117, 141, 118, 106, 110, 93, 149, 134, 148, 91, 132, 84, 110, 113, 149, 64, 95, 116, 158, 54, 146, 98, 130, 130, 73, 68, 127, 158, 106, 143, 155, 111, 108, 133, 73, 144, 125, 125, 126, 81, 60, 63, 122, 93, 55, 135, 136, 60, 102, 109, 87, 135, 118, 112, 103, 91, 67, 141, 106, 56, 146, 126, 97, 73, 74, 66, 51, 125, 156, 129, 79, 62, 123, 107, 80, 69, 105, 87, 95, 58, 105, 76, 76, 137, 94, 127, 145, 149, 141, 80, 133, 157, 149, 82, 113, 146, 114, 85, 145, 81, 117, 143, 93, 54, 154, 132, 85, 79, 89, 105, 89, 103, 137, 109, 60, 90, 108, 137, 107, 74, 128, 96, 115, 80, 66, 113, 150, 126, 130, 65, 67, 156, 102, 114, 102, 72, 69, 51, 95, 133, 117, 108, 115, 76, 65, 127, 132, 125, 87, 102, 154, 87, 66, 106, 121, 103, 98, 130, 59, 128, 56, 74, 68, 60, 105, 138, 65, 72, 101, 57, 69, 58, 57, 136, 65, 135, 75, 129, 65, 80, 50, 124, 142, 89, 127, 110, 140, 52, 106, 117, 90, 132, 115, 69, 150, 108, 58, 54, 90, 80, 113, 129, 100, 96, 68, 159, 57, 105, 57, 153, 158, 104, 153, 157, 54, 73, 54, 153, 111, 75, 156, 62, 65, 74, 154, 113, 84, 92, 71, 80, 144, 140, 115, 87, 91, 145, 65, 56, 95, 89, 68, 78, 149, 146, 132, 62, 56, 108, 61, 70, 143, 72, 115, 84, 104, 125, 101, 68, 106, 128, 61, 96, 51, 73, 70, 140, 86, 78, 100, 65, 59, 110, 57, 83, 91, 96, 58, 78, 138, 122, 99, 111, 85, 127, 134, 155, 51, 115, 87, 59, 75, 110, 50, 110, 101, 52, 76, 133, 111, 88, 141, 114, 95, 69, 106, 107, 146, 80, 61, 122, 52, 64, 115, 81, 56, 98, 120, 99, 64, 56, 79, 89, 74, 112, 158, 146, 58, 75, 94, 54, 111, 133, 127, 141, 69, 149, 154, 50, 55, 159, 94, 108, 98, 133, 91, 120, 148, 98, 70, 115, 83, 141, 129, 59, 146, 131, 58, 115, 57, 134, 114, 124, 66, 50, 72, 155, 133, 157, 143, 127, 156, 55, 111, 98, 152, 70, 60, 61, 78, 129, 157, 127, 148, 93, 107, 117, 130, 55, 102, 94, 71, 122, 129, 104, 104, 89, 136, 76, 113, 155, 133, 113, 70, 64, 128, 98, 118, 68, 64, 123, 86, 99, 62, 137, 77, 122, 78, 83, 67, 88, 150, 133, 116, 145, 98, 108, 157, 100, 63, 116, 115, 138, 154, 68, 155, 104, 54, 113, 74, 101, 141, 68, 59, 117, 106, 156, 157, 152, 147, 71, 136, 100, 115, 159, 68, 159, 93, 57, 93, 50, 73, 124, 105, 159, 58, 54, 116, 123, 64, 96, 86, 132, 60, 158, 75, 149, 148, 86, 89, 102, 82, 118, 158, 95, 128, 85, 140, 118, 147, 156, 145, 51, 64, 142, 146, 138, 113, 104, 85, 147, 108, 126, 78, 60, 96, 135, 83, 143, 60, 157, 93, 112, 140, 54, 66, 55, 146, 100, 55, 85, 140, 65, 133, 97, 132, 103, 98, 144, 59, 136, 87, 89, 116, 131, 88, 54, 72, 93, 144, 121, 115, 70, 80, 152, 154, 107, 70, 63, 154, 152, 93, 120, 112, 79, 111, 54, 103, 91, 62, 97, 106, 52, 101, 109, 91, 61, 92, 55, 106, 82, 61, 97, 133, 115, 124, 141, 146, 118, 85, 59, 136, 99, 91, 84, 76, 93, 146, 72, 147, 156, 72, 151, 134, 86, 100, 107, 149, 62, 68, 58, 64, 101, 51, 151, 70, 108, 59, 121, 132, 80, 147, 157, 136, 149, 112, 102, 69, 65, 54, 89, 100, 104, 151, 119, 104, 72, 131, 55, 152, 120, 137, 81, 154, 88, 57, 151, 157, 151, 150, 129, 61, 156, 129, 76, 156, 155, 150, 103, 112, 92, 58, 159, 136, 57, 141, 100, 106, 130, 101, 127, 113, 78, 111, 75, 142, 67, 106, 71, 139, 51, 93, 133, 146, 97, 147, 139, 52, 106, 76, 127, 105, 149, 128, 55, 56, 108, 98, 78, 123, 118, 105, 76, 77, 61, 107, 97, 120, 51, 115, 92, 128, 126, 59, 114, 65, 63, 124, 72, 103, 59, 108, 103, 80, 134, 51, 63, 100, 65, 110, 78, 100, 80, 136, 74, 132, 116, 133, 126, 113, 103, 129, 99, 76, 82, 144, 75, 137, 52, 100, 134, 157, 128, 53, 145, 119, 110, 143, 97, 112, 77, 67, 65, 63, 130, 85, 145, 148, 81, 108, 147, 133, 75, 65, 145, 126, 144, 62, 152, 148, 63, 95, 69, 114, 96, 85, 65, 110, 82, 133, 114, 131, 82, 153, 106, 76, 135, 155, 113, 62, 66, 120, 140, 75, 86, 114, 76, 82, 64, 105, 92, 125, 102, 54, 123, 147, 146, 81, 147, 151, 97, 120, 92, 69, 58, 84, 114, 134, 110, 141, 148, 150, 71, 117, 122, 142, 137, 130, 101, 136, 82, 125, 122, 107, 131, 69, 89, 121, 56, 95, 67, 155, 147, 137, 110, 58, 154, 96, 70, 156, 145, 93, 148, 76, 57, 111, 152, 94, 119, 92, 146, 141, 159, 70, 85, 72, 66, 62, 115, 156, 112, 153, 74, 108, 138, 159, 111, 120, 74, 133, 150, 70, 97, 50, 126, 89, 131, 54, 53, 100, 102, 154, 71, 114, 111, 150, 104, 86, 124, 76, 138, 100, 86, 57, 74, 139, 70, 101, 101, 131, 94, 99, 137, 77, 50, 66, 150, 96, 142, 128, 62, 96, 67, 81, 64, 109, 128, 111, 142, 148, 104, 52, 153, 60, 126, 123, 54, 145, 94, 54, 144, 73, 60, 150, 84, 56, 143, 72, 100, 129, 144, 83, 50, 72, 97, 155, 89, 120, 59, 62, 110, 147, 113, 94, 129, 138, 87, 51, 139, 108, 80, 51, 99, 53, 61, 68, 88, 115, 59, 136, 62, 98, 75, 141, 67, 52, 112, 57, 100, 154, 120, 123, 118, 153, 131, 158, 143, 106, 126, 61, 86, 112, 114, 113, 100, 99, 73, 60, 80, 114, 145, 149, 114, 156, 127, 148, 60, 70, 147, 82, 120, 69, 83, 141, 73, 61, 125, 81, 131, 85, 157, 65, 114, 152, 143, 81, 89, 159, 88, 152, 73, 148, 109, 108, 79, 57, 101, 112, 104, 146, 73, 87, 69, 111, 51, 98, 86, 89, 70, 103, 152, 100, 129, 137, 123, 63, 86, 148, 80, 132, 85, 79, 147, 116, 70, 52, 85, 70, 81, 69, 129, 51, 50, 78, 81, 147, 56, 117, 131, 88, 70, 74, 134, 137, 129, 104, 144, 136, 154, 98, 137, 134, 146, 133, 75, 92, 75, 154, 106, 105, 129, 132, 108, 146, 95, 101, 55, 62, 52, 84, 93, 115, 82, 105, 141, 118, 66, 116, 158, 131, 96, 84, 62, 59, 87, 83, 74, 155, 74, 99, 96, 86, 64, 154, 79, 92, 143, 103, 126, 136, 155, 156, 108, 96, 79, 158, 119, 110, 70, 94, 114, 50, 74, 64, 65, 138, 137, 99, 86, 115, 60, 74, 99, 144, 138, 155, 135, 127, 126, 75, 136, 103, 117, 128, 113, 118, 153, 122, 90, 81, 121, 126, 65, 120, 117, 137, 85, 100, 100, 57, 153, 65, 130, 64, 72, 76, 97, 130, 126, 93, 153, 77, 148, 74, 68, 126, 138, 125, 109, 119, 151, 58, 137, 99, 63, 74, 100, 105, 92, 51, 124, 127, 88, 138, 64, 70, 51, 118, 62, 133, 58, 135, 129, 137, 50, 143, 152, 146, 137, 127, 118, 134, 118, 125, 141, 125, 51, 70, 73, 137, 152, 117, 106, 112, 129, 120, 61, 61, 92, 52, 141, 138, 120, 97, 73, 78, 104, 129, 110, 120, 143, 76, 124, 123, 71, 74, 147, 145, 112, 140, 84, 114, 130, 111, 144, 149, 145, 128, 142, 74, 69, 117, 100, 53, 108, 86, 133, 141, 153, 132, 73, 126, 124, 82, 132, 135, 123, 148, 115, 150, 81, 52, 110, 99, 89, 118, 74, 98, 99, 92, 95, 65, 100, 157, 144, 91, 87, 97, 126, 79, 139, 126, 146, 72, 88, 101, 61, 95, 91, 158, 118, 74, 137, 148, 89, 153, 157, 52, 70, 115, 103, 74, 97, 75, 76, 117, 107, 150, 113, 88, 135, 148, 150, 88, 115, 106, 148, 90, 116, 120, 121, 64, 54, 103, 98, 152, 155, 101, 55, 73, 57, 87, 100, 105, 91, 62, 153, 79, 91, 81, 157, 152, 110, 109, 108, 53, 114, 74, 113, 138, 103, 151, 50, 58, 141, 79, 73, 155, 136, 106, 121, 54, 51, 151, 74, 84, 134, 137, 101, 61, 86, 144, 86, 77, 60, 146, 95, 125, 59, 62, 107, 119, 112, 65, 142, 81, 108, 82, 117, 70, 70, 67, 110, 81, 112, 85, 53, 106, 92, 60, 130, 140, 91, 135, 156, 133, 58, 152, 65, 58, 146, 117, 70, 59, 89, 107, 59, 75, 139, 90, 83, 81, 79, 91, 158, 110, 147, 140, 125, 141, 70, 106, 58, 91, 106, 112, 154, 63, 138, 141, 142, 117, 64, 124, 83, 80, 53, 122, 59, 152, 114, 51, 108, 82, 117, 89, 90, 90, 70, 109, 56, 83, 157, 75, 121, 54, 85, 144, 117, 114, 83, 106, 119, 132, 83, 135, 62, 78, 136, 71, 81, 155, 142, 61, 148, 132, 136, 126, 53, 84, 156, 114, 63, 57, 117, 125, 134, 103, 65, 81, 128, 73, 88, 128, 88, 142, 87, 85, 133, 107, 58, 54, 101, 121, 89, 142, 110, 88, 158, 151, 159, 120, 115, 108, 144, 116, 143, 89, 115, 109, 110, 158, 56, 118, 153, 152, 67, 111, 97, 54, 100, 80, 152, 130, 61, 84, 87, 147, 119, 113, 55, 115, 118, 134, 123, 85, 82, 81, 54, 157, 58, 130, 88, 65, 101, 103, 147, 93, 108, 103, 141, 103, 134, 87, 123, 73, 105, 52, 138, 119, 138, 121, 149, 156, 137, 98, 102, 118, 56, 144, 132, 117, 151, 106, 104, 124, 78, 104, 77, 100, 82, 153, 132, 96, 81, 117, 64, 108, 127, 56, 97, 58, 144, 60, 64, 83, 139, 115, 50, 95, 133, 109, 66, 115, 102, 54, 152, 82, 121, 69, 71, 92, 51, 76, 116, 98, 76, 101, 80, 91, 148, 75, 154, 155, 108, 91, 108, 130, 76, 138, 134, 107, 84, 88, 91, 133, 120, 53, 112, 149, 108, 62, 158, 70, 155, 100, 143, 77, 124, 65, 157, 99, 138, 150, 117, 72, 143, 159, 51, 109, 111, 133, 84, 82, 145, 112, 151, 92, 129, 129, 75, 138, 65, 136, 111, 115, 116, 81, 80, 87, 152, 148, 139, 74, 138, 64, 107, 117, 131, 140, 122, 143, 118, 102, 63, 92, 75, 77, 99, 52, 61, 134, 73, 143, 54, 51, 110, 62, 96, 100, 85, 108, 106, 151, 117, 110, 145, 142, 102, 131, 51, 57, 71, 146, 142, 150, 53, 75, 91, 67, 152, 97, 58, 157, 110, 101, 122, 108, 148, 80, 62, 105, 114, 136, 159, 154, 114, 140, 72, 136, 120, 80, 154, 154, 98, 130, 85, 114, 72, 109, 158, 136, 58, 54, 56, 98, 134, 152, 151, 58, 88, 97, 107, 56, 121, 159, 127, 65, 109, 74, 90, 122, 92, 83, 88, 95, 76, 88, 82, 112, 113, 132, 61, 155, 100, 156, 75, 157, 94, 150, 132, 75, 87, 78, 133, 140, 140, 75, 142, 103, 131, 110, 129, 98, 80, 118, 90, 102, 130, 105, 98, 130, 64, 98, 116, 70, 93, 98, 100, 129, 96, 141, 90, 98, 152, 121, 69, 90, 70, 108, 102, 145, 64, 71, 52, 64, 84, 59, 58, 113, 127, 114, 129, 78, 57, 67, 138, 124, 124, 58, 133, 53, 56, 55, 131, 79, 147, 103, 111, 78, 128, 56, 145, 57, 71, 92, 131, 82, 159, 74, 122, 70, 119, 90, 157, 105, 122, 150, 80, 139, 109, 87, 146, 55, 103, 70, 120, 144, 80, 60, 120, 84, 125, 148, 120, 53, 127, 79, 128, 148, 105, 101, 100, 126, 147, 140, 151, 100, 72, 121, 87, 72, 59, 132, 57, 137, 61, 138, 159, 137, 128, 65, 72, 152, 95, 58, 79, 106, 110, 140, 64, 79, 58, 88, 104, 80, 96, 155, 67, 85, 101, 67, 78, 156, 59, 74, 132, 122, 77, 157, 93, 130, 84, 126, 82, 81, 122, 155, 119, 131, 147, 64, 60, 155, 131, 97, 89, 93, 86, 125, 111, 156, 157, 60, 131, 77, 135, 73, 158, 112, 115, 59, 56, 131, 155, 133, 133, 108, 152, 119, 57, 99, 103, 83, 134, 76, 92, 93, 73, 113, 92, 121, 141, 152, 123, 115, 135, 62, 138, 89, 125, 60, 87, 147, 124, 53, 70, 137, 132, 93, 95, 67, 124, 128, 128, 89, 95, 155, 81, 132, 97, 62, 145, 141, 81, 66, 93, 90, 119, 119, 76, 115, 121, 125, 133, 74, 138, 117, 121, 112, 98, 57, 135, 143, 88, 80, 137, 127, 89, 97, 93, 65, 72, 121, 141, 96, 141, 112, 141, 54, 114, 64, 112, 108, 142, 60, 81, 88, 148, 154, 122, 94, 127, 112, 114, 104, 62, 78, 111, 121, 65, 146, 148, 92, 87, 136, 111, 96, 121, 62, 106, 60, 133, 64, 67, 125, 142, 100, 104, 92, 94, 58, 70, 67, 120, 106, 55, 63, 124, 53, 108, 90, 69, 122, 112, 136, 65, 96, 154, 114, 138, 104, 134, 62, 66, 92, 108, 121, 88, 158, 112, 148, 87, 81, 150, 55, 111, 142, 58, 56, 56, 84, 115, 56, 156, 113, 121, 139, 142, 84, 126, 128, 134, 53, 55, 61, 132, 87, 102, 77, 128, 95, 64, 51, 76, 90, 131, 109, 124, 152, 125, 83, 108, 57, 75, 76, 77, 116, 53, 136, 121, 54, 82, 103, 79, 114, 74, 114, 159, 89, 87, 104, 152, 152, 58, 117, 139, 131, 158, 145, 53, 125, 113, 94, 55, 122, 76, 104, 150, 138, 81, 90, 147, 97, 105, 143, 74, 57, 67, 139, 137, 136, 148, 66, 52, 96, 140, 121, 140, 107, 51, 121, 102, 61, 88, 53, 129, 149, 123, 101, 101, 79, 64, 139, 91, 113, 98, 115, 134, 142, 68, 62, 100, 54, 110, 137, 104, 75, 61, 97, 83, 83, 151, 84, 96, 128, 56, 92, 137, 143, 123, 132, 155, 75, 62, 78, 54, 83, 79, 92, 125, 131, 101, 139, 90, 81, 147, 96, 105, 98, 139, 147, 93, 125, 123, 149, 117, 89, 118, 129, 109, 73, 130, 158, 129, 57, 113, 50, 58, 71, 109, 51, 158, 77, 119, 54, 52, 105, 87, 97, 93, 158, 52, 107, 153, 94, 151, 81, 147, 121, 122, 154, 101, 132, 159, 96, 117, 130, 133, 107, 102, 134, 57, 63, 149, 85, 136, 114, 154, 99, 125, 51, 54, 140, 156, 87, 69, 122, 68, 60, 88, 92, 94, 141, 82, 123, 143, 67, 86, 86, 52, 77, 149, 95, 83, 157, 139, 79, 62, 94, 71, 107, 89, 146, 126, 138, 158, 159, 97, 89, 61, 51, 88, 126, 141, 109, 82, 136, 83, 94, 105, 115, 83, 104, 80, 50, 142, 100, 140, 154, 110, 78, 72, 90, 141, 147, 79, 82, 146, 103, 124, 148, 118, 157, 128, 112, 117, 51, 88, 93, 100, 114, 146, 119, 55, 54, 66, 100, 57, 129, 141, 90, 120, 157, 79, 153, 85, 124, 79, 80, 100, 81, 54, 100, 144, 137, 146, 62, 148, 157, 96, 106, 56, 100, 78, 53, 109, 128, 154, 109, 56, 69, 99, 71, 93, 137, 105, 154, 86, 58, 62, 66, 111, 149, 68, 90, 122, 159, 50, 83, 119, 132, 64, 70, 53, 68, 61, 146, 153, 79, 86, 59, 106, 148, 144, 94, 63, 51, 106, 150, 91, 152, 119, 139, 55, 106, 131, 90, 122, 119, 54, 67, 84, 148, 136, 74, 82, 85, 74, 80, 87, 59, 51, 101, 140, 115, 136, 111, 104, 95, 138, 105, 71, 147, 62, 93, 158, 72, 89, 74, 109, 50, 148, 106, 149, 62, 139, 127, 146, 139, 142, 135, 157, 109, 56, 98, 136, 142, 110, 151, 56, 70, 58, 135, 90, 134, 69, 101, 131, 108, 65, 92, 84, 133, 112, 121, 132, 122, 139, 115, 110, 79, 102, 101, 154, 62, 51, 159, 139, 92, 141, 84, 115, 128, 61, 126, 131, 124, 137, 159, 150, 52, 90, 50, 53, 101, 89, 86, 74, 97, 157, 136, 81, 77, 124, 63, 71, 78, 146, 114, 62, 75, 83, 84, 78, 117, 73, 146, 95, 102, 132, 93, 85, 121, 133, 74, 123, 143, 81, 94, 123, 73, 60, 78, 143, 60, 99, 116, 71, 134, 54, 101, 116, 144, 83, 120, 139, 69, 90, 61, 149, 155, 111, 60, 109, 141, 145, 89, 59, 53, 80, 132, 53, 96, 87, 155, 74, 93, 135, 108, 78, 82, 59, 100, 71, 151, 124, 51, 57, 68, 92, 140, 105, 104, 62, 50, 148, 155, 101, 55, 74, 51, 100, 54, 117, 74, 94, 71, 119, 131, 62, 152, 140, 86, 90, 149, 101, 150, 156, 149, 54, 138, 68, 142, 103, 75, 97, 98, 76, 116, 66, 93, 126, 64, 53, 134, 105, 81, 52, 77, 91, 56, 80, 70, 139, 130, 96, 76, 138, 158, 58, 136, 106, 109, 63, 61, 145, 76, 54, 88, 155, 90, 148, 132, 83, 77, 150, 114, 69, 139, 57, 111, 51, 120, 77, 116, 116, 51, 86, 56, 103, 90, 114, 119, 104, 147, 141, 117, 53, 72, 140, 126, 78, 64, 56, 122, 59, 95, 103, 79, 120, 114, 151, 64, 64, 76, 52, 133, 93, 71, 92, 61, 120, 79, 73, 72, 54, 156, 114, 92, 88, 137, 91, 64, 76, 135, 127, 56, 77, 150, 126, 152, 68, 100, 78, 153, 100, 91, 83, 151, 154, 91, 107, 60, 113, 54, 71, 70, 134, 118, 78, 122, 103, 133, 126, 158, 154, 143, 139, 50, 121, 97, 75, 51, 71, 143, 58, 110, 62, 66, 76, 101, 88, 159, 125, 140, 51, 116, 100, 89, 136, 95, 116, 99, 108, 94, 101, 120, 124, 76, 59, 84]
},
{
"date":[20200105],"t":[38.4, 37.9, 36.1, 38.6, 37.4, 36.9, 37.4, 37.8, 38.6, 36.2, 38.3, 36.2, 36.3, 37.7, 37.5, 38.6, 37.0, 37.2, 37.9, 38.3, 37.9, 36.4, 36.9, 37.5, 36.0, 39.0, 36.1, 36.1, 37.7, 36.6, 37.2, 36.1, 37.5, 36.6, 38.7, 38.5, 38.3, 37.8, 38.8, 36.3, 37.8, 38.2, 38.0, 38.7, 36.4, 37.5, 36.4, 36.5, 36.9, 37.1, 38.5, 38.0, 37.8, 36.6, 38.7, 36.4, 38.9, 38.1, 38.1, 37.0, 36.2, 38.7, 38.9, 37.5, 37.6, 36.9, 37.3, 36.5, 37.2, 36.5, 36.5, 38.2, 36.2, 38.8, 36.6, 36.2, 38.8, 37.8, 38.3, 36.9, 37.6, 37.3, 37.6, 36.9, 36.4, 37.2, 37.6, 38.0, 37.9, 36.7, 39.0, 36.2, 38.9, 36.9, 38.0, 37.3, 38.0, 36.5, 36.9, 36.4, 37.9, 36.2, 37.0, 37.5, 36.2, 37.4, 37.9, 37.6, 37.5, 36.8, 36.6, 36.3, 36.7, 36.8, 38.4, 37.3, 36.3, 36.4, 38.7, 38.7, 37.3, 37.3, 36.8, 37.1, 36.5, 38.5, 38.4, 39.0, 38.8, 38.6, 37.4, 38.2, 37.6, 36.8, 36.8, 38.5, 36.0, 38.9, 36.0, 38.1, 37.5, 37.5, 37.2, 37.8, 36.6, 36.0, 37.0, 38.0, 38.9, 38.8, 38.0, 39.0, 38.2, 37.3, 36.3, 37.5, 38.7, 37.5, 36.9, 36.1, 37.9, 36.4, 37.0, 38.7, 36.4, 38.6, 36.7, 36.8, 37.6, 38.0, 37.5, 37.3, 36.3, 38.6, 37.7, 38.4, 37.8, 38.2, 37.0, 36.9, 38.9, 37.4, 37.9, 36.1, 37.8, 36.5, 37.2, 36.4, 36.4, 38.6, 36.9, 37.4, 38.4, 38.5, 36.3, 38.2, 36.0, 38.5, 38.4, 38.5, 36.3, 37.8, 36.2, 36.2, 38.1, 36.3, 37.7, 38.2, 38.9, 36.8, 37.0, 36.3, 36.2, 38.0, 37.5, 38.4, 37.1, 38.7, 38.0, 36.9, 36.0, 39.0, 36.8, 38.8, 38.2, 36.5, 36.9, 36.0, 36.4, 38.3, 36.8, 37.1, 36.2, 37.7, 37.2, 38.3, 36.2, 38.2, 37.3, 37.9, 37.3, 37.1, 37.7, 37.7, 37.3, 37.2, 38.4, 38.7, 36.4, 36.7, 37.7, 36.8, 37.6, 38.5, 38.7, 37.9, 36.1, 37.4, 37.8, 38.9, 38.4, 36.5, 36.1, 37.1, 38.1, 38.7, 36.1, 36.5, 38.2, 39.0, 36.2, 37.3, 36.8, 36.1, 36.9, 36.7, 36.4, 36.1, 38.3, 36.4, 37.7, 36.6, 37.7, 38.0, 37.7, 38.0, 38.7, 37.5, 38.0, 36.6, 36.3, 37.2, 36.3, 37.8, 37.3, 38.2, 38.5, 36.5, 38.1, 36.2, 37.5, 39.0, 37.4, 37.8, 38.2, 39.0, 37.8, 37.2, 36.2, 37.6, 38.9, 38.5, 36.1, 37.7, 36.5, 36.4, 36.4, 36.3, 37.2, 37.6, 36.9, 36.4, 37.2, 38.7, 36.7, 37.4, 37.9, 36.3, 37.3, 36.4, 36.5, 38.4, 37.2, 36.5, 38.8, 36.2, 38.6, 37.9, 37.1, 36.2, 36.2, 38.1, 38.4, 36.1, 38.5, 38.1, 36.1, 38.9, 38.5, 38.4, 39.0, 37.4, 36.1, 38.4, 37.2, 37.1, 37.7, 38.4, 38.9, 36.6, 37.7, 36.4, 38.7, 37.1, 38.2, 38.9, 38.0, 37.9, 38.9, 36.2, 37.3, 36.1, 37.1, 37.8, 37.2, 36.5, 38.5, 36.7, 37.6, 38.9, 37.5, 36.5, 38.8, 37.7, 36.6, 36.6, 36.1, 38.6, 37.2, 37.1, 37.1, 38.0, 37.8, 37.4, 37.1, 36.2, 37.4, 38.1, 37.7, 36.5, 36.1, 37.3, 36.3, 37.1, 36.8, 37.1, 38.2, 38.0, 37.1, 37.2, 37.8, 38.8, 37.1, 37.8, 37.5, 38.9, 37.8, 38.3, 37.1, 37.7, 37.4, 36.4, 36.5, 38.4, 38.4, 36.9, 37.4, 37.2, 38.6, 38.5, 36.9, 38.2, 37.4, 37.5, 38.5, 38.9, 36.1, 36.1, 38.9, 37.2, 36.5, 36.8, 38.0, 38.7, 36.4, 37.2, 38.5, 38.4, 38.4, 37.8, 36.0, 36.4, 37.2, 38.2, 36.3, 38.9, 38.2, 37.6, 36.1, 36.6, 36.8, 37.1, 37.7, 36.8, 36.6, 37.5, 36.6, 37.8, 36.5, 36.3, 36.5, 37.4, 38.3, 37.3, 36.1, 38.9, 37.7, 38.7, 37.9, 38.9, 38.6, 38.5, 37.8, 36.7, 37.6, 37.3, 37.4, 38.6, 37.5, 36.9, 38.6, 38.5, 36.5, 37.2, 38.2, 36.3, 38.4, 36.8, 36.6, 39.0, 37.8, 38.0, 36.1, 37.2, 36.1, 36.2, 36.9, 36.8, 36.4, 37.8, 37.8, 39.0, 36.3, 37.4, 38.2, 36.7, 38.9, 36.5, 38.2, 37.0, 38.3, 36.6, 38.6, 38.9, 38.3, 36.9, 37.8, 36.7, 36.5, 37.2, 37.7, 36.7, 37.8, 37.0, 36.6, 36.9, 36.2, 38.5, 36.6, 36.4, 39.0, 38.5, 38.0, 36.4, 37.0, 36.7, 36.2, 37.1, 38.4, 39.0, 36.5, 36.6, 36.9, 37.0, 37.2, 36.8, 37.2, 38.0, 37.3, 36.9, 36.5, 36.1, 37.7, 37.4, 37.6, 36.9, 37.2, 37.7, 36.7, 37.1, 38.0, 38.0, 37.1, 37.8, 38.3, 38.4, 36.7, 38.6, 37.5, 38.8, 38.2, 38.0, 39.0, 37.7, 38.0, 36.4, 38.9, 37.9, 37.1, 38.3, 37.1, 37.2, 38.0, 37.8, 36.1, 38.5, 36.4, 37.0, 37.0, 37.8, 37.4, 36.1, 36.1, 37.1, 38.4, 37.6, 38.5, 36.4, 38.9, 37.4, 39.0, 38.6, 38.7, 37.5, 37.4, 36.7, 36.2, 38.3, 36.4, 37.5, 36.7, 37.3, 38.5, 37.2, 38.5, 38.7, 37.3, 37.4, 38.6, 37.6, 36.7, 38.8, 38.7, 38.0, 37.7, 36.6, 36.3, 36.6, 38.4, 38.9, 36.3, 37.0, 36.7, 37.5, 38.2, 37.5, 37.5, 36.8, 38.0, 37.6, 37.8, 36.9, 38.9, 38.0, 37.4, 37.8, 37.9, 37.2, 37.3, 36.5, 37.8, 38.6, 36.9, 37.6, 37.7, 38.3, 36.9, 38.0, 36.5, 38.1, 36.8, 38.5, 37.9, 38.5, 38.4, 38.0, 37.5, 37.8, 36.9, 36.4, 36.2, 38.3, 38.2, 37.8, 38.2, 36.2, 36.6, 36.6, 37.7, 38.8, 38.0, 38.6, 37.6, 36.8, 38.5, 37.2, 38.1, 38.8, 36.2, 37.5, 36.8, 37.4, 38.9, 37.3, 37.8, 38.0, 37.5, 38.6, 38.0, 37.6, 37.4, 38.4, 38.5, 38.2, 36.4, 38.7, 37.9, 36.6, 37.2, 37.5, 38.2, 37.2, 37.6, 37.6, 37.1, 38.6, 36.1, 36.7, 38.5, 37.4, 38.2, 36.6, 37.8, 36.9, 38.7, 36.9, 37.3, 36.7, 38.9, 38.7, 38.4, 37.4, 36.7, 36.4, 37.8, 36.1, 37.6, 36.5, 38.3, 36.5, 37.8, 36.6, 39.0, 38.8, 37.5, 37.6, 38.2, 37.2, 38.3, 38.3, 37.5, 36.9, 38.0, 36.3, 38.8, 37.9, 37.1, 37.7, 36.4, 37.4, 37.3, 38.0, 37.4, 36.5, 38.6, 37.9, 36.8, 38.7, 38.9, 37.2, 38.4, 38.0, 36.8, 38.2, 37.9, 36.6, 38.1, 38.2, 38.6, 36.4, 37.9, 38.4, 38.9, 36.4, 38.1, 37.5, 37.6, 36.7, 37.3, 36.4, 36.6, 38.1, 38.8, 36.4, 38.2, 37.6, 37.4, 37.2, 37.1, 36.9, 36.6, 37.3, 36.9, 36.2, 38.5, 36.2, 36.1, 36.0, 37.1, 37.5, 37.4, 37.7, 37.5, 36.0, 37.4, 38.2, 38.8, 36.9, 37.7, 38.2, 38.0, 36.5, 36.1, 38.6, 37.6, 37.8, 37.7, 38.7, 36.2, 36.9, 38.3, 37.9, 37.1, 36.3, 38.4, 38.9, 38.8, 38.5, 37.8, 36.4, 36.2, 37.0, 38.8, 38.9, 36.2, 37.8, 37.0, 38.4, 36.8, 37.6, 37.5, 38.8, 36.2, 37.5, 38.3, 36.3, 36.1, 37.1, 38.0, 36.5, 38.0, 37.4, 38.1, 36.7, 38.7, 37.3, 38.5, 38.1, 36.5, 37.4, 36.7, 37.0, 38.2, 36.5, 38.2, 38.0, 37.8, 37.3, 38.1, 37.8, 38.0, 37.7, 38.2, 36.2, 36.6, 38.3, 38.6, 36.6, 38.2, 37.1, 37.3, 38.5, 38.8, 38.4, 38.9, 38.1, 37.6, 37.6, 36.8, 37.1, 38.2, 38.1, 38.1, 38.4, 36.8, 38.2, 36.5, 38.5, 36.9, 37.0, 37.0, 37.1, 36.2, 36.1, 38.2, 36.5, 37.9, 36.9, 37.6, 38.4, 37.4, 37.0, 37.4, 37.0, 38.4, 36.6, 36.7, 38.5, 39.0, 36.3, 38.9, 36.1, 37.5, 37.2, 37.0, 37.9, 36.5, 36.8, 36.5, 37.7, 37.2, 38.1, 37.9, 37.3, 37.5, 37.8, 36.6, 36.4, 38.1, 38.2, 38.7, 37.5, 36.3, 38.9, 38.6, 37.9, 37.9, 37.4, 38.8, 37.7, 37.0, 38.5, 37.5, 36.2, 37.3, 37.7, 36.8, 38.4, 37.5, 37.3, 37.5, 38.9, 36.2, 36.8, 38.8, 36.4, 36.6, 37.5, 37.5, 37.5, 37.0, 37.3, 38.3, 37.0, 36.0, 37.7, 36.6, 36.4, 36.7, 36.2, 36.3, 36.7, 36.3, 37.6, 37.6, 38.7, 36.1, 37.2, 37.5, 36.2, 36.5, 37.0, 36.8, 38.4, 36.1, 36.5, 36.7, 37.4, 36.5, 37.5, 37.4, 36.2, 37.0, 37.4, 37.5, 37.3, 38.9, 38.3, 37.4, 38.6, 37.8, 37.3, 37.6, 36.6, 36.9, 38.4, 38.6, 38.7, 36.6, 36.5, 37.4, 37.3, 36.8, 36.3, 37.3, 36.2, 38.6, 36.9, 38.6, 37.5, 36.2, 37.0, 37.3, 36.3, 38.1, 38.3, 36.2, 36.2, 36.5, 37.8, 37.2, 38.0, 37.4, 36.7, 37.2, 37.2, 38.7, 39.0, 36.8, 37.8, 36.9, 37.6, 38.5, 38.0, 39.0, 37.6, 38.7, 36.5, 36.9, 38.6, 38.0, 37.4, 36.4, 38.6, 36.8, 37.2, 37.4, 37.3, 37.7, 38.1, 37.9, 38.3, 36.0, 38.7, 37.3, 37.3, 38.4, 37.9, 37.3, 36.3, 36.6, 36.1, 37.4, 38.9, 37.4, 36.6, 37.2, 38.5, 37.6, 36.0, 38.4, 36.6, 36.7, 38.0, 37.3, 36.4, 36.2, 36.7, 37.5, 37.4, 38.1, 38.2, 38.5, 36.5, 37.3, 37.2, 36.4, 38.3, 38.1, 37.9, 36.1, 36.8, 36.1, 37.5, 36.3, 38.0, 38.2, 36.4, 38.2, 39.0, 38.0, 37.5, 37.7, 38.4, 37.6, 36.6, 37.6, 36.2, 38.3, 38.1, 38.2, 37.5, 38.6, 38.5, 37.3, 38.0, 38.7, 37.3, 38.2, 37.1, 36.9, 38.0, 37.0, 36.9, 36.8, 37.5, 38.3, 36.9, 38.9, 37.9, 38.6, 36.3, 38.3, 37.1, 37.4, 38.1, 38.3, 36.5, 36.5, 38.5, 36.5, 36.5, 37.9, 36.3, 36.3, 36.8, 37.4, 36.6, 36.1, 36.4, 38.4, 38.3, 36.9, 37.0, 36.4, 37.9, 37.0, 38.5, 36.8, 37.7, 36.9, 37.4, 36.1, 36.0, 36.9, 36.3, 38.0, 39.0, 37.1, 36.4, 36.8, 36.8, 36.5, 36.7, 38.5, 38.9, 37.7, 38.4, 37.7, 36.0, 37.5, 36.5, 36.3, 36.3, 38.1, 37.5, 38.6, 36.7, 36.5, 36.1, 38.5, 37.3, 37.9, 38.5, 38.3, 36.6, 36.0, 36.6, 38.8, 38.1, 37.1, 38.1, 36.9, 38.0, 36.5, 37.8, 36.3, 38.2, 36.6, 37.0, 38.2, 36.5, 37.9, 37.5, 36.0, 37.4, 38.1, 38.0, 37.8, 36.4, 37.9, 36.5, 38.2, 36.4, 38.6, 37.6, 36.4, 36.2, 36.5, 37.9, 38.6, 38.3, 39.0, 36.9, 38.1, 38.1, 38.9, 37.7, 37.5, 38.1, 37.5, 37.8, 38.9, 37.2, 37.9, 37.6, 38.9, 38.3, 38.9, 37.2, 36.5, 38.9, 38.0, 37.7, 36.6, 38.6, 37.3, 36.6, 36.7, 36.5, 37.1, 37.9, 37.9, 37.3, 37.2, 37.7, 38.3, 37.8, 37.6, 37.2, 38.5, 36.4, 38.5, 36.2, 37.7, 36.4, 38.3, 37.6, 36.4, 37.5, 36.1, 36.4, 37.7, 38.2, 38.7, 36.5, 37.0, 37.3, 36.4, 38.7, 38.4, 36.1, 37.4, 37.9, 38.1, 38.3, 38.6, 37.7, 37.9, 38.2, 37.3, 36.9, 37.1, 37.3, 37.9, 36.4, 36.8, 38.1, 38.7, 36.6, 37.7, 36.1, 38.9, 36.8, 37.7, 36.1, 37.8, 38.7, 37.4, 37.0, 36.2, 36.1, 36.8, 39.0, 38.0, 37.6, 36.5, 37.5, 36.3, 37.7, 37.5, 36.8, 36.7, 36.9, 37.9, 38.8, 36.7, 38.0, 36.1, 38.8, 37.2, 37.6, 36.8, 39.0, 37.2, 36.9, 38.3, 37.1, 38.3, 36.9, 38.3, 38.9, 38.6, 36.9, 36.1, 37.1, 38.7, 36.7, 38.7, 36.5, 38.1, 38.1, 36.7, 36.3, 36.3, 38.1, 38.4, 38.2, 37.5, 37.8, 38.2, 36.0, 36.3, 38.8, 38.5, 36.1, 38.0, 37.4, 37.5, 37.9, 37.3, 37.5, 38.8, 36.4, 37.0, 36.6, 38.2, 38.6, 38.1, 36.7, 37.2, 36.7, 36.2, 37.3, 36.5, 36.7, 36.2, 37.5, 39.0, 38.5, 36.9, 36.2, 36.9, 37.0, 37.8, 37.7, 36.3, 38.1, 37.0, 37.3, 37.4, 36.5, 36.8, 37.2, 37.2, 38.5, 36.3, 37.2, 36.5, 36.8, 38.6, 38.3, 37.1, 38.7, 37.7, 38.1, 38.9, 36.1, 38.9, 36.9, 36.0, 37.2, 37.7, 37.0, 36.2, 39.0, 38.2, 36.1, 36.6, 38.0, 38.4, 37.1, 36.9, 38.1, 37.5, 36.0, 37.7, 36.5, 38.1, 38.5, 36.5, 36.9, 38.5, 39.0, 36.6, 38.0, 38.0, 38.1, 36.4, 36.4, 36.4, 36.9, 36.6, 37.7, 36.5, 37.8, 37.2, 36.5, 37.8, 36.5, 38.6, 36.5, 36.8, 36.6, 37.2, 38.1, 38.8, 36.8, 37.1, 38.2, 38.1, 37.4, 38.3, 38.3, 38.9, 37.4, 38.8, 38.0, 37.8, 38.0, 37.2, 37.0, 36.1, 37.9, 38.3, 36.9, 37.9, 37.1, 37.3, 38.9, 36.9, 36.6, 38.2, 38.2, 36.1, 36.1, 36.8, 36.3, 37.3, 38.7, 36.1, 36.1, 37.3, 38.7, 38.3, 36.4, 36.9, 38.8, 37.1, 38.3, 36.8, 36.4, 37.5, 38.4, 36.8, 38.6, 36.2, 37.1, 37.4, 38.0, 36.8, 37.6, 37.3, 36.1, 36.8, 36.1, 38.3, 36.5, 38.0, 38.9, 37.2, 37.7, 36.7, 36.9, 37.8, 38.7, 37.1, 38.9, 37.2, 36.5, 37.2, 36.8, 36.6, 36.9, 36.7, 37.9, 38.2, 38.5, 37.2, 38.5, 36.9, 36.3, 36.7, 36.3, 38.0, 36.0, 38.2, 36.3, 37.4, 38.6, 37.5, 38.4, 38.0, 36.9, 37.2, 37.2, 36.9, 36.1, 36.7, 38.8, 37.8, 37.2, 37.9, 37.9, 38.7, 37.8, 38.3, 37.5, 36.9, 38.3, 38.6, 38.3, 38.3, 37.2, 37.7, 38.6, 37.0, 37.8, 37.1, 38.6, 36.3, 38.1, 37.7, 38.0, 38.1, 36.7, 36.5, 36.6, 37.0, 36.1, 37.8, 36.2, 37.0, 38.3, 37.1, 37.9, 37.5, 38.1, 36.3, 37.8, 36.8, 37.1, 38.0, 38.8, 36.8, 36.0, 36.5, 37.5, 38.0, 38.1, 38.8, 38.4, 36.2, 36.6, 38.3, 36.0, 38.4, 37.3, 36.9, 38.9, 38.2, 38.8, 38.4, 36.0, 38.7, 38.7, 37.6, 37.7, 37.5, 37.7, 38.7, 38.9, 37.8, 38.0, 37.0, 36.2, 36.3, 36.7, 38.2, 36.8, 38.9, 38.4, 37.3, 38.2, 37.5, 37.3, 37.6, 36.9, 38.4, 36.7, 37.8, 36.7, 37.3, 38.2, 38.8, 38.2, 37.1, 36.4, 36.6, 38.8, 38.5, 38.8, 37.6, 38.6, 36.1, 37.7, 38.0, 36.6, 38.7, 36.7, 36.1, 37.1, 36.9, 38.3, 36.6, 36.6, 36.1, 36.3, 37.4, 37.0, 38.7, 37.3, 37.5, 38.0, 37.1, 36.7, 38.8, 37.6, 37.7, 37.6, 36.5, 36.7, 36.8, 38.5, 36.7, 37.9, 37.6, 36.2, 37.3, 36.9, 36.6, 38.1, 37.9, 37.3, 36.2, 37.7, 38.9, 38.8, 38.2, 38.8, 36.6, 37.1, 38.4, 36.6, 36.9, 37.6, 38.2, 36.3, 38.0, 36.1, 38.6, 37.7, 38.6, 38.8, 39.0, 38.1, 38.5, 37.4, 36.1, 37.2, 38.3, 36.5, 37.3, 37.0, 37.8, 36.9, 36.8, 37.8, 37.7, 36.9, 36.7, 38.8, 37.6, 38.8, 36.1, 38.7, 36.5, 38.7, 37.4, 36.3, 37.3, 38.4, 37.3, 38.3, 37.2, 38.8, 36.9, 36.7, 37.0, 38.5, 37.8, 38.4, 37.1, 37.5, 38.9, 38.9, 38.1, 36.0, 38.0, 38.2, 37.4, 37.5, 37.1, 37.4, 38.9, 37.5, 37.7, 36.5, 36.5, 38.2, 38.9, 38.8, 38.3, 38.2, 37.3, 38.0, 38.9, 38.9, 38.5, 36.1, 36.2, 38.4, 37.0, 36.3, 37.4, 37.1, 37.7, 38.3, 38.0, 36.6, 37.0, 36.6, 36.1, 37.9, 37.9, 36.0, 36.8, 38.0, 38.0, 37.8, 37.5, 37.8, 36.5, 38.4, 36.7, 36.9, 36.5, 36.2, 37.4, 37.9, 38.2, 36.3, 38.7, 38.5, 36.4, 38.6, 37.5, 38.2, 38.8, 37.7, 38.3, 37.8, 37.6, 37.1, 37.4, 36.5, 36.8, 37.8, 36.9, 37.7, 39.0, 36.3, 36.6, 36.4, 38.7, 38.1, 38.5, 37.2, 37.0, 38.0, 37.2, 36.6, 37.4, 38.6, 38.4, 38.5, 37.0, 38.2, 37.2, 37.4, 38.2, 38.2, 38.3, 38.1, 38.1, 38.5, 37.8, 37.9, 37.6, 36.7, 37.0, 37.0, 38.9, 36.4, 38.4, 37.3, 36.4, 37.6, 36.9, 38.9, 38.7, 37.7, 36.1, 36.5, 37.1, 36.5, 38.0, 36.4, 37.9, 38.7, 36.3, 37.1, 37.8, 36.0, 38.7, 39.0, 38.1, 38.3, 37.1, 37.7, 38.9, 38.4, 37.0, 39.0, 37.3, 37.9, 37.3, 38.4, 36.1, 38.7, 39.0, 37.7, 38.4, 37.3, 37.8, 38.0, 38.6, 38.5, 36.6, 36.8, 37.0, 39.0, 36.2, 37.8, 37.9, 38.3, 36.8, 36.3, 37.4, 37.7, 36.1, 38.1, 36.7, 38.6, 38.0, 37.9, 37.2, 37.8, 36.8, 38.7, 38.2, 38.5, 38.0, 36.8, 37.1, 38.0, 36.3, 37.1, 38.6, 36.3, 37.1, 37.4, 38.9, 36.1, 37.3, 36.6, 38.7, 37.4, 37.2, 37.1, 38.1, 38.4, 37.0, 37.2, 36.1, 36.5, 38.8, 38.1, 36.5, 38.0, 38.4, 38.4, 38.3, 38.8, 38.5, 38.6, 37.5, 38.7, 36.4, 37.7, 36.5, 38.2, 38.4, 38.2, 38.5, 38.3, 38.9, 36.7, 37.4, 36.9, 36.5, 37.9, 36.1, 36.4, 38.7, 37.1, 36.8, 36.1, 36.8, 37.7, 38.6, 36.5, 38.9, 37.8, 37.6, 37.6, 36.5, 36.9, 37.6, 38.2, 38.7, 37.1, 37.1, 36.2, 37.9, 36.2, 36.3, 37.0, 37.9, 37.8, 37.5, 37.0, 38.1, 36.9, 36.4, 38.6, 36.6, 37.8, 37.6, 36.3, 37.7, 37.4, 38.2, 36.4, 36.0, 36.7, 39.0, 37.8, 36.7, 36.7, 38.9, 38.3, 38.3, 37.0, 36.0, 37.2, 37.5, 38.6, 39.0, 38.5, 36.8, 37.9, 37.6, 37.5, 38.9, 37.9, 37.4, 37.2, 37.2, 37.6, 38.5, 37.4, 36.8, 37.3, 37.0, 38.5, 38.4, 36.9, 38.3, 36.6, 37.3, 36.3, 38.5, 38.4, 38.2, 37.3, 38.3, 37.8, 38.5, 38.4, 36.8, 37.9, 37.5, 37.8, 37.0, 36.4, 36.6, 36.4, 38.7, 36.8, 37.6, 37.5, 37.4, 38.5, 36.5, 38.6, 37.1, 37.5, 37.4, 37.6, 37.1, 38.6, 36.8, 36.2, 38.9, 36.8, 37.2, 38.6, 36.3, 36.5, 37.1, 37.8, 38.9, 37.4, 38.7, 38.3, 37.6, 38.2, 38.3, 37.8, 38.8, 36.3, 36.6, 37.3, 36.8, 36.5, 38.0, 38.9, 36.6, 36.2, 36.7, 36.4, 38.0, 38.4, 38.4, 38.0, 38.1, 36.4, 36.0, 37.6, 36.3, 36.3, 38.9, 37.1, 37.3, 36.4, 37.5, 36.7, 38.8, 38.6, 36.7, 38.7, 38.3, 36.2, 36.7, 38.6, 36.1, 36.8, 36.3, 38.0, 37.1, 37.7, 36.8, 37.7, 38.2, 37.5, 36.9, 36.9, 38.7, 38.1, 38.6, 37.6, 37.6, 37.9, 37.8, 36.2, 37.3, 36.5, 37.1, 37.9, 38.7, 37.1, 38.6, 37.4, 36.3, 37.4, 37.8, 36.0, 37.0, 36.0, 37.2, 37.9, 37.8, 37.2, 37.0, 38.0, 38.5, 37.6, 36.7, 36.7, 38.8, 38.8, 38.9, 36.3, 36.3, 37.6, 38.1, 36.9, 38.3, 36.1, 38.0, 37.5, 38.7, 38.5, 39.0, 38.0, 38.1, 37.9, 38.2, 36.8, 36.8, 37.4, 36.1, 38.3, 37.9, 36.1, 39.0, 38.3, 38.0, 38.0, 37.7, 38.0, 36.7, 36.2, 38.7, 37.5, 36.5, 36.9, 37.6, 36.2, 38.7, 36.8, 38.1, 37.0, 37.3, 37.0, 39.0, 38.1, 37.7, 39.0, 36.3, 38.7, 38.3, 37.4, 36.3, 38.0, 38.7, 36.2, 38.0, 36.7, 38.4, 36.6, 36.4, 36.8, 39.0, 36.1, 38.5, 37.5, 37.3, 36.3, 36.4, 36.9, 38.9, 36.5, 37.5, 37.8, 36.6, 37.0, 37.1, 37.7, 36.7, 37.3, 38.3, 36.1, 36.4, 37.2, 38.6, 37.6, 38.6, 36.7, 37.8, 36.8, 37.9, 37.8, 37.2, 38.2, 38.8, 38.5, 36.1, 38.5, 36.3, 36.7, 37.0, 36.0, 36.2, 37.7, 37.0, 36.6, 37.4, 38.6, 39.0, 37.3, 36.6, 38.7, 37.7, 38.1, 37.7, 36.5, 36.5, 36.8, 36.3, 38.5, 36.6, 38.6, 36.7, 36.6, 37.2, 38.4, 37.8, 37.4, 37.3, 36.1, 36.5, 38.5, 38.6, 36.9, 38.1, 38.3, 38.4, 36.3, 38.0, 36.4, 38.5, 36.1, 38.8, 37.3, 36.7, 37.5, 36.8, 37.8, 37.9, 38.5, 36.5, 37.9, 37.6, 36.4, 37.9, 37.1, 38.8, 36.7, 38.3, 37.8, 37.5, 37.7, 36.0, 38.1, 36.3, 36.4, 37.3, 36.1, 38.8, 36.3, 37.1, 36.3, 38.3, 37.9, 38.0, 38.9, 36.0, 36.3, 37.5, 38.1, 37.6, 38.3, 36.6, 37.4, 36.5, 38.0, 37.4, 38.7, 36.5, 37.3, 36.1, 36.5, 37.0, 36.2, 36.7, 37.2, 38.0, 38.0, 36.0, 39.0, 38.0, 36.3, 37.1, 37.2, 37.7, 38.8, 38.6, 36.1, 36.7, 36.8, 36.4, 38.3, 37.1, 36.6, 37.0, 38.1, 36.9, 37.4, 37.6, 37.2, 36.3, 36.0, 38.5, 37.7, 36.4, 39.0, 38.0, 38.3, 37.9, 38.0, 37.4, 37.5, 37.5, 37.2, 36.1, 38.1, 36.9, 37.1, 38.0, 36.3, 37.6, 36.0, 37.1, 36.3, 37.6, 38.2, 37.9, 37.4, 36.0, 38.5, 38.8, 37.2, 38.5, 38.0, 37.6, 38.0, 38.0, 36.9, 38.2, 37.6, 37.9, 36.8, 38.2, 38.0, 37.3, 37.1, 36.0, 36.2, 36.0, 38.0, 38.4, 37.8, 38.7, 36.3, 37.7, 37.5, 36.3, 36.2, 36.8, 37.3, 38.2, 37.8, 37.0, 36.5, 37.5, 37.1, 38.7, 37.3, 36.9, 38.1, 36.5, 36.4, 37.3, 39.0, 36.6, 36.5, 36.5, 36.8, 36.3, 37.9, 37.3, 38.1, 37.5, 38.9, 36.7, 38.1, 37.7, 37.9, 36.1, 36.7, 38.1, 38.1, 36.7, 38.4, 37.4, 36.8, 38.8, 38.4, 38.2, 37.9, 39.0, 38.5, 37.5, 38.8, 38.6, 38.4, 38.6, 38.6, 37.4, 37.3, 37.2, 37.9, 36.3, 37.3, 38.5, 36.2, 36.7, 36.9, 36.2, 38.6, 37.8, 38.5, 37.4, 36.0, 37.8, 36.7, 38.4, 38.7, 36.8, 36.1, 38.4, 38.6, 38.3, 38.5, 37.5, 37.8, 37.8, 38.3, 37.5, 37.4, 38.9, 38.0, 37.8, 38.0, 38.4, 36.6, 37.0, 38.2, 36.4, 39.0, 37.2, 37.0, 36.3, 38.6, 38.7, 36.3, 37.3, 37.6, 38.2, 36.1, 36.0, 37.1, 36.2, 38.1, 36.8, 36.9, 36.8, 38.2, 37.9, 38.1, 36.1, 38.1, 36.2, 38.6, 38.2, 38.7, 38.9, 36.9, 38.1, 38.2, 36.5, 38.4, 37.1, 36.4, 37.6, 36.5, 37.0, 37.4, 38.0, 37.6, 38.2, 36.6, 36.4, 37.6, 38.7, 36.9, 38.0, 36.6, 38.7, 38.4, 38.0, 36.4, 37.5, 37.6, 36.1, 38.4, 36.2, 36.5, 38.3, 38.3, 38.4, 38.1, 36.0, 37.4, 37.6, 38.6, 36.1, 39.0, 37.1, 36.8, 36.2, 37.7, 38.4, 36.0, 37.8, 36.4, 36.3, 39.0, 38.2, 36.6, 36.9, 36.7, 36.0, 37.7, 38.5, 38.4, 37.6, 37.1, 36.5, 37.5, 38.8, 37.2, 36.4, 38.2, 37.2, 37.0, 38.0, 37.2, 36.3, 38.8, 37.8, 37.3, 37.7, 37.1, 37.1, 38.0, 36.3, 36.6, 37.3, 37.3, 36.9, 37.2, 36.6, 38.7, 37.6, 38.5, 36.5, 38.9, 36.7, 38.8, 36.8, 38.0, 37.0, 39.0, 36.6, 38.5, 37.1, 37.5, 37.2, 38.8, 36.9, 38.6, 37.0, 36.5, 37.3, 36.3, 36.7, 38.4, 36.0, 36.7, 36.3, 38.3, 38.4, 38.6, 38.0, 37.8, 38.9, 36.2, 36.8, 36.5, 38.6, 38.8, 36.1, 37.5, 37.2, 36.1, 37.1, 38.6, 36.7, 37.4, 36.5, 36.6, 36.4, 37.5, 38.4, 37.9, 38.3, 37.4, 38.5, 37.8, 37.7, 36.9, 38.9, 36.2, 36.6, 39.0, 37.1, 36.5, 37.3, 37.1, 37.2, 37.4, 36.8, 38.3, 37.0, 37.7, 36.1, 36.8, 38.9, 37.9, 36.9, 37.7, 37.4, 36.2, 36.8, 38.4, 37.4, 38.4, 37.6, 37.1, 38.3, 36.2, 37.1, 37.3, 36.9, 36.5, 36.0, 37.9, 38.1, 37.2, 36.6, 36.9, 36.5, 37.7, 38.6, 38.9, 37.2, 36.8, 38.1, 38.8, 37.5, 36.6, 37.7, 36.0, 37.0, 36.8, 38.7, 38.9, 37.9, 38.1, 37.1, 37.6, 37.7, 38.0, 36.3, 37.0, 38.2, 37.8, 38.5, 38.2, 38.2, 38.1, 38.3, 36.5, 38.3, 37.4, 37.3, 37.5, 36.9, 38.4, 38.4, 38.7, 36.5, 37.9, 37.6, 36.5, 38.8, 37.0, 37.1, 37.1, 36.9, 38.3, 36.1, 37.8, 38.0, 36.4, 37.4, 36.7, 37.0, 38.6, 38.6, 36.3, 37.4, 37.2, 36.3, 38.6, 37.6, 37.5, 38.7, 37.5, 37.3, 38.8, 36.5, 36.9, 38.5, 38.1, 38.2, 38.7, 37.6, 36.1, 36.2, 36.2, 36.9, 38.0, 36.1, 37.1, 38.0, 37.6, 37.3, 36.2, 36.4, 38.4, 38.2, 37.8, 37.6, 36.1, 36.3, 38.3, 37.9, 38.4, 37.8, 36.2, 37.6, 37.3, 38.9, 36.9, 38.4, 36.3, 36.3, 36.8, 38.4, 38.4, 38.1, 37.2, 37.9, 36.1, 36.5, 36.8, 38.9, 38.0, 37.9, 38.9, 38.1, 37.7, 38.3, 36.8, 38.9, 36.3, 37.5, 38.9, 36.1, 37.9, 38.4, 37.2, 38.2, 36.5, 38.4, 36.2, 37.2, 38.5, 37.7, 37.6, 36.6, 37.5, 37.6, 37.9, 36.1, 38.5, 38.8, 36.4, 37.0, 37.5, 36.6, 38.3, 36.3, 37.2, 36.6, 36.2, 36.8, 38.4, 38.7, 38.6, 38.3, 37.1, 36.5, 36.5, 36.1, 37.0, 36.1, 36.4, 36.9, 38.2, 37.1, 36.9, 37.8, 37.4, 36.7, 37.1, 38.9, 37.7, 37.7, 36.7, 36.3, 36.8, 37.9, 36.2, 36.2, 38.8, 38.8, 37.8, 38.2, 37.4, 38.5, 38.0, 37.2, 37.4, 38.8, 36.9, 38.6, 38.3, 37.2, 38.8, 37.0, 37.1, 36.2, 38.7, 37.0, 38.1, 37.5, 37.6, 37.5, 36.5, 38.1, 37.3, 36.8, 36.6, 36.3, 36.9, 37.3, 38.2, 37.1, 36.6, 36.3, 37.5, 37.9, 37.9, 38.0, 38.5, 38.6, 37.7, 39.0, 38.6, 38.3, 37.5, 38.3, 36.6, 36.2, 36.7, 37.4, 37.8, 37.5, 37.0, 38.6, 38.5, 36.7, 38.6, 36.4, 36.7, 38.2, 36.5, 38.4, 39.0, 37.1, 36.7, 36.8, 37.7, 38.5, 39.0, 38.1, 36.5, 38.7, 36.1, 38.0, 37.0, 36.9, 37.8, 36.7, 38.7, 37.5, 37.9, 36.1, 37.4, 36.4, 38.6, 39.0, 36.7, 36.7, 37.4, 36.1, 36.7, 37.7, 36.9, 37.1, 37.5, 38.9, 38.3, 37.1, 38.8, 37.6, 38.2, 38.8, 36.4, 38.1, 36.5, 36.1, 37.6, 38.5, 36.0, 37.7, 38.9, 39.0, 38.9, 38.6, 38.1, 38.0, 36.9, 37.1, 38.4, 37.2, 36.7, 37.0, 36.4, 37.0, 36.6, 36.7, 38.7, 37.8, 36.7, 36.6, 36.6, 37.5, 36.2, 38.7, 36.1, 37.8, 37.8, 38.0, 38.7, 37.1, 38.9, 37.6, 37.8, 36.5, 36.8, 37.8, 39.0, 38.0, 36.6, 36.5, 37.8, 37.8, 36.6, 37.9, 38.4, 38.4, 37.1, 38.3, 36.8, 37.1, 37.7, 38.2, 36.2, 38.0, 37.7, 38.2, 37.0, 38.6, 36.3, 38.0, 38.0, 36.0, 36.2, 38.2, 38.5, 38.8, 36.9, 38.3, 38.7, 36.7, 36.4, 37.5, 36.5, 37.7, 36.8, 37.1, 37.5, 36.4, 38.0, 36.7, 37.9, 38.3, 37.6, 38.8, 37.9, 36.1, 37.0, 36.8, 36.5, 36.2, 37.4, 37.7, 38.1, 38.8, 36.6, 36.1, 38.4, 37.3, 37.3, 36.9, 37.8, 36.7, 37.8, 36.5, 38.0, 36.2, 37.7, 37.8, 37.3, 38.1, 36.4, 38.3, 36.7, 37.2, 37.0, 38.7, 37.7, 37.8, 37.3, 36.6, 36.4, 38.2, 36.2, 38.5, 38.9, 38.7, 38.8, 36.4, 37.6, 38.3, 36.2, 36.6, 38.5, 36.5, 39.0, 37.3, 37.0, 36.6, 38.6, 38.8, 37.5, 38.8, 38.3, 37.4, 37.7, 37.2, 36.9, 36.0, 36.3, 38.1, 38.0, 37.9, 36.9, 37.1, 37.5, 37.6, 38.0, 37.9, 38.8, 36.7, 38.1, 37.7, 38.5, 37.6, 37.0, 38.4, 39.0, 36.6, 36.7, 38.7, 37.6, 38.3, 37.6, 38.0, 37.8, 38.9, 38.8, 37.0, 36.3, 38.3, 37.6, 37.5, 37.6, 38.3, 37.8, 37.7, 37.0, 36.4, 36.8, 38.5, 38.7, 36.6, 37.9, 36.5, 37.4, 37.6, 36.5, 37.9, 36.7, 36.6, 36.0, 38.4, 36.5, 38.9, 37.5, 37.4, 37.2, 38.6, 36.5, 37.1, 38.9, 37.2, 37.9, 38.4, 37.5, 38.8, 36.8, 37.5, 37.2, 38.1, 36.6, 36.8, 37.2, 38.2, 38.8, 37.9, 37.9, 36.7, 37.9, 36.1, 36.2, 38.5, 36.7, 36.8, 37.0, 37.3, 36.5, 37.6, 36.2, 38.8, 38.0, 37.8, 36.8, 36.1, 36.1, 39.0, 37.0, 38.1, 38.3, 37.8, 36.0, 36.8, 36.6, 38.8, 37.2, 36.2, 38.7, 37.7, 36.4, 39.0, 36.6, 36.1, 38.1, 38.6, 38.2, 38.2, 37.7, 36.6, 38.5, 37.3, 37.8, 36.2, 37.9, 38.4, 37.3, 36.0, 38.0, 37.4, 36.2, 37.7, 38.3, 37.2, 38.0, 37.5, 38.3, 38.6, 37.9, 37.9, 37.3, 37.3, 37.2, 37.5, 38.8, 36.5, 37.7, 37.7, 36.8, 36.6, 37.7, 38.3, 37.8, 37.6, 37.1, 38.1, 37.4, 36.1, 38.5, 37.3, 38.8, 36.2, 38.0, 37.3, 37.1, 38.6, 36.0, 37.6, 38.3, 38.4, 37.0, 36.4, 36.4, 36.3, 36.5, 39.0, 38.2, 38.3, 38.7, 36.1, 37.8, 36.5, 38.6, 37.5, 37.3, 37.0, 37.3, 38.1, 37.8, 39.0, 36.7, 36.2, 37.9, 38.3, 37.5, 38.4, 38.7, 38.2, 38.5, 36.5, 37.7, 37.3, 37.6, 38.9, 38.3, 37.4, 37.2, 38.1, 37.2, 36.3, 37.5, 38.9, 37.3, 37.5, 37.3, 37.3, 36.1, 36.6, 36.6, 38.9, 37.4, 37.1, 37.1, 36.9, 37.3, 38.7, 38.1, 38.6, 37.3, 36.5, 37.4, 36.6, 36.1, 37.8, 36.1, 37.5, 38.3, 37.6, 37.5, 37.7, 37.5, 36.9, 36.1, 36.8, 39.0, 38.9, 38.0, 36.7, 37.3, 37.2, 36.9, 38.8, 38.2, 36.9, 38.0, 37.6, 37.8, 36.9, 38.9, 36.5, 39.0, 38.4, 37.6, 36.2, 36.7, 39.0, 36.5, 36.4, 36.5, 37.9, 38.2, 36.4, 37.8, 36.2, 36.6, 37.0, 38.2, 37.7, 38.3, 38.0, 36.7, 36.7, 38.9, 38.0, 38.3, 37.5, 37.2, 38.4, 38.2, 38.7, 37.2, 36.2, 38.7, 38.5, 38.1, 38.3, 38.6, 38.7, 37.4, 36.5, 37.7, 36.0, 38.7, 38.4, 38.9, 38.8, 37.1, 37.1, 36.5, 37.8, 36.6, 38.4, 38.6, 37.5, 36.2, 38.4, 37.3, 36.2, 38.9, 37.5, 36.2, 37.3, 38.6, 38.8, 36.5, 37.6, 38.5, 36.2, 37.3, 37.1, 38.3, 36.6, 38.4, 37.2, 37.2, 36.8, 36.2, 38.0, 37.4, 39.0, 36.1, 37.3, 37.1, 39.0, 36.6, 36.9, 36.6, 36.9, 38.9, 36.5, 37.3, 37.5, 38.3, 37.6, 37.3, 36.9, 37.2, 38.5, 37.3, 37.9, 37.2, 37.6, 37.4, 37.9, 36.7, 36.5, 36.7, 36.6, 38.7, 38.4, 36.2, 36.1, 38.6, 36.1, 38.1, 38.6, 36.9, 39.0, 36.6, 38.1, 37.3, 37.4, 37.3, 37.6, 37.7, 38.9, 36.1, 37.2, 38.8, 37.0, 36.5, 36.1, 37.7, 36.5, 36.1, 37.4, 38.4, 37.5, 37.9, 36.6, 38.9, 38.2, 38.3, 38.1, 37.5, 37.4, 38.8, 37.4, 38.2, 36.7, 37.8, 37.2, 38.7, 36.0, 36.3, 38.0, 38.1, 36.7, 37.4, 38.4, 38.6, 37.5, 38.8, 36.8, 38.7, 37.8, 38.5, 36.9, 36.2, 38.8, 37.6, 36.2, 36.3, 38.2, 38.2, 38.9, 36.3, 38.1, 37.5, 38.7, 37.7, 38.2, 38.6, 37.7, 37.6, 37.3, 37.8, 36.7, 36.5, 36.6, 38.2, 37.3, 38.8, 36.0, 38.2, 36.6, 37.1, 38.1, 36.5, 38.1, 37.8, 36.1, 38.5, 36.5, 38.6, 37.1, 37.5, 36.2, 36.9, 37.7, 37.2, 36.2, 36.7, 38.0, 36.5, 38.6, 36.7, 37.0, 37.3, 38.3, 38.4, 36.9, 36.9, 38.5, 36.3, 37.6, 36.7, 38.2, 36.8, 36.9, 37.5, 38.1, 37.8, 37.3, 36.6, 36.2, 39.0, 36.5, 36.7, 37.4, 38.0, 36.9, 36.5, 37.9, 36.7, 38.7, 36.7, 37.8, 36.6, 38.1, 37.3, 37.4, 37.0, 38.2, 39.0, 38.1, 37.9, 38.0, 37.1, 37.8, 37.9, 38.3, 36.2, 38.0, 38.3, 36.3, 38.7, 38.1, 36.8, 37.7, 38.7, 38.8, 36.9, 38.4, 36.3, 36.7, 36.9, 36.1, 37.5, 37.1, 36.4, 36.2, 38.5, 38.2, 38.8, 38.8, 38.8, 37.3, 37.5, 38.9, 36.5, 36.4, 38.6, 38.5, 38.0, 36.5, 37.2, 38.6, 36.4, 37.2, 37.1, 36.0, 36.1, 38.5, 38.7, 38.3, 38.2, 36.6, 37.6, 38.9, 37.6, 37.3, 36.7, 37.4, 37.3, 38.8, 37.6, 37.2, 38.0, 36.9, 38.5, 37.8, 38.9, 37.2, 38.4, 38.1, 37.7, 37.4, 38.1, 36.1, 36.9, 37.1, 37.0, 37.2, 37.3, 38.6, 38.2, 37.4, 38.1, 36.3, 36.9, 37.5, 38.2, 38.6, 38.9, 38.4, 37.2, 37.7, 36.6, 38.5, 38.5, 37.6, 38.3, 38.6, 38.1, 38.4, 38.7, 37.2, 39.0, 38.9, 37.5, 37.6, 38.8, 37.1, 38.7, 38.1, 37.0, 38.1, 36.8, 36.6, 38.1, 38.6, 38.3, 37.5, 36.6, 37.9, 37.3, 37.6, 38.6, 37.3, 38.4, 36.7, 37.9, 38.9, 37.4, 36.6, 37.6, 37.2, 38.0, 36.8, 37.4, 36.0, 36.3, 36.1, 36.9, 38.4, 37.5, 38.5, 38.4, 37.2, 38.2, 38.6, 38.0, 36.1, 36.6, 38.6, 38.6, 38.8, 38.6, 37.4, 36.2, 37.5, 38.3, 37.4, 36.1, 37.7, 37.3, 37.3, 38.6, 36.1, 37.1, 38.9, 38.2, 38.8, 36.8, 37.8, 36.1, 38.3, 38.8, 38.7, 36.6, 37.4, 36.3, 38.2, 37.2, 36.7, 36.4, 36.5, 36.1, 36.1, 36.8, 39.0, 38.2, 37.1, 37.4, 36.7, 38.5, 37.7, 36.5, 38.9, 36.9, 37.0, 36.1, 37.4, 38.2, 37.0, 38.3, 36.8, 36.1, 37.5, 36.4, 37.6, 36.5, 38.0, 36.6, 37.4, 36.5, 39.0, 36.2, 37.1, 38.7, 36.3, 37.5, 37.1, 37.8, 37.9, 37.1, 38.3, 36.9, 38.1, 38.1, 38.4, 36.3, 36.6, 37.6, 37.0, 38.7, 38.1, 38.7, 36.4, 38.4, 36.6, 36.3, 37.7, 38.0, 38.2, 36.6, 37.4, 38.8, 38.1, 36.7, 37.9, 37.4, 36.9, 37.4, 37.1, 36.6, 36.2, 38.6, 37.3, 38.0, 37.7, 38.9, 36.7, 38.6, 37.2, 36.9, 37.5, 38.1, 36.3, 36.8, 37.7, 38.0, 38.6, 36.8, 38.8, 37.0, 37.7, 36.8, 37.4, 37.1, 38.8, 38.3, 38.2, 38.6, 37.1, 37.9, 36.4, 38.9, 36.7, 36.0, 36.2, 37.0, 37.3, 38.6, 36.2, 37.0, 37.1, 38.1, 38.7, 37.2, 36.8, 36.4, 38.5, 38.3, 37.8, 38.8, 38.4, 36.1, 37.9, 37.4, 36.8, 37.6, 38.6, 38.7, 37.2, 37.7, 36.5, 38.3, 37.0, 37.6, 36.8, 38.5, 38.3, 38.7, 36.7, 38.9, 36.5, 37.5, 37.6, 36.7, 38.1, 36.5, 38.7, 37.5, 37.9, 38.0, 38.7, 36.5, 39.0, 38.4, 37.2, 39.0, 38.8, 37.6, 36.5, 38.0, 36.2, 36.5, 37.8, 38.6, 37.5, 37.0, 36.3, 37.8, 39.0, 38.4, 38.4, 36.6, 36.1, 36.3, 37.6, 38.1, 37.7, 36.7, 36.8, 38.9, 36.6, 38.4, 37.7, 37.8, 38.1, 38.6, 37.0, 37.8, 38.7, 37.8, 38.9, 38.0, 38.4, 36.8, 38.7, 37.5, 38.1, 37.1, 37.6, 37.6, 38.5, 38.8, 37.0, 38.9, 38.2, 36.5, 38.8, 37.7, 37.1, 37.8, 38.4, 37.2, 37.7, 38.3, 37.4, 38.9, 36.7, 36.1, 36.1, 36.5, 38.1, 36.7, 38.9, 36.7, 37.9, 37.8, 38.7, 36.6, 37.0, 36.9, 36.2, 38.0, 37.4, 38.0, 36.1, 37.3, 36.6, 38.5, 36.3, 38.2, 38.6, 37.9, 37.2, 36.6, 36.4, 36.5, 38.4, 37.4, 37.1, 36.8, 37.3, 38.2, 38.1, 38.4, 36.6, 38.0, 38.5, 37.5, 38.3, 36.9, 36.9, 38.3, 37.6, 36.1, 39.0, 36.1, 36.7, 36.3, 37.5, 38.0, 37.1, 37.7, 38.5, 36.8, 37.7, 37.8, 36.5, 37.0, 37.9, 37.5, 37.6, 37.7, 37.6, 38.1, 36.5, 37.1, 37.9, 38.4, 38.5, 37.6, 38.9, 38.4, 37.3, 36.1, 37.0, 38.9, 37.4, 36.6, 37.9, 37.5, 38.1, 38.6, 37.1, 38.8, 37.5, 36.5, 38.9, 36.7, 36.3, 38.3, 37.5, 38.5, 38.2, 36.0, 36.7, 36.5, 37.7, 37.3, 36.7, 38.9, 36.2, 37.2, 37.0, 38.1, 38.9, 37.7, 37.9, 38.7, 36.5, 36.9, 37.8, 37.5, 37.8, 38.8, 38.2, 38.6, 36.3, 37.1, 36.8, 36.2, 37.5, 37.1, 37.0, 38.1, 36.4, 36.4, 37.3, 37.8, 36.7, 37.5, 36.6, 38.9, 36.7, 36.4, 37.8, 37.5, 37.6, 37.3, 38.8, 36.4, 36.3, 36.6, 36.2, 36.7, 36.3, 37.8, 38.5, 36.1, 37.9, 39.0, 36.3, 37.6, 38.6, 36.8, 38.2, 37.6, 37.6, 37.7, 37.1, 38.6, 38.9, 37.1, 37.6, 37.5, 38.0, 37.3, 38.9, 38.6, 36.7, 36.9, 36.2, 36.1, 38.4, 38.9, 37.6, 36.0, 37.7, 36.0, 36.6, 38.9, 36.1, 36.9, 37.5, 38.5, 36.2, 38.1, 37.2, 37.4, 37.4, 38.6, 36.6, 36.9, 36.9, 38.8, 38.2, 37.9, 36.7, 37.3, 36.3, 38.0, 36.3, 36.8, 36.3, 37.2, 37.1, 36.4, 36.3, 38.6, 37.5, 38.6, 37.8, 36.0, 37.5, 38.8, 36.8, 37.5, 37.6, 36.8, 38.7, 37.9, 36.4, 37.6, 38.8, 36.8, 38.0, 36.9, 38.6, 38.0, 36.3, 37.5, 36.6, 36.5, 37.7, 37.5, 37.9, 36.4, 38.1, 37.7, 36.4, 38.4, 37.3, 37.0, 38.7, 38.9, 36.2, 37.7, 38.8, 37.4, 37.4, 36.7, 37.2, 36.6, 36.2, 37.3, 37.7, 37.8, 36.2, 38.6, 38.2, 36.8, 36.4, 37.6, 37.6, 37.8, 37.2, 37.1, 37.8, 36.4, 36.3, 36.9, 36.1, 38.6, 36.5, 38.4, 38.5, 38.3, 37.4, 37.9, 38.0, 38.9, 37.0, 37.2, 36.3, 36.3, 37.5, 37.4, 36.7, 38.5, 38.3, 38.8, 37.6, 38.5, 36.7, 36.6, 36.2, 38.6, 38.8, 38.3, 38.6, 37.4, 36.0, 38.9, 38.9, 39.0, 37.0, 38.7, 36.5, 36.8, 36.5, 36.9, 37.9, 39.0, 37.7, 38.9, 37.9, 37.6, 37.7, 36.7, 36.1, 36.4, 37.4, 37.5, 37.6, 38.6, 36.2, 38.3, 37.0, 37.4, 36.7, 38.2, 37.1, 37.9, 38.9, 36.0, 37.1, 37.5, 38.2, 36.5, 36.3, 38.3, 38.6, 38.4, 37.8, 38.7, 37.9, 37.8, 37.9, 37.1, 36.3, 36.9, 38.5, 38.4, 37.7, 36.3, 39.0, 36.4, 36.3, 38.6, 38.0, 38.5, 38.8, 36.3, 37.6, 37.4, 36.1, 37.9, 36.8, 37.1, 38.0, 37.0, 38.9, 36.3, 38.5, 36.2, 37.6, 36.9, 36.5, 36.5, 38.4, 38.9, 37.5, 37.4, 36.8, 36.2, 38.0, 36.8, 38.0, 37.4, 38.3, 38.4, 37.7, 38.3, 38.8, 38.2, 38.0, 38.1, 36.6, 38.0, 36.2, 37.4, 38.5, 37.4, 38.8, 38.1, 38.9, 36.9, 38.7, 36.3, 38.1, 36.4, 36.5, 36.2, 38.4, 37.1, 36.6, 38.4, 37.4, 38.6, 36.2, 36.6, 38.7, 38.5, 37.4, 36.4, 38.0, 38.3, 39.0, 37.3, 36.7, 38.4, 37.5, 36.1, 38.8, 36.0, 37.0, 36.9, 38.5, 36.6, 38.3, 38.8, 36.3, 38.1, 37.2, 37.3, 36.6, 37.1, 37.1, 38.5, 38.3, 38.9, 37.2, 38.3, 37.7, 38.7, 37.3, 39.0, 36.8, 36.7, 37.7, 36.8, 38.0, 36.1, 38.7, 37.8, 36.7, 36.4, 38.9, 36.6, 38.6, 36.7, 37.2, 38.4, 38.4, 38.6, 37.5, 38.3, 38.0, 37.8, 36.3, 37.2, 38.5, 38.3, 37.4, 37.7, 38.6, 37.6, 38.0, 38.0, 37.5, 38.3, 38.1, 36.5, 36.4, 37.4, 38.1, 38.9, 37.7, 37.2, 38.3, 38.5, 36.7, 36.0, 36.3, 38.4, 38.8, 38.8, 38.7, 36.3, 38.5, 37.0, 37.5, 38.1, 38.7, 38.7, 36.0, 38.7, 37.0, 38.8, 37.8, 37.2, 37.0, 38.3, 37.4, 36.5, 38.2, 36.7, 36.1, 37.6, 37.7, 37.9, 37.9, 37.1, 37.0, 36.8, 36.6, 37.1, 38.8, 36.8, 37.8, 37.1, 36.3, 37.9, 38.5, 38.8, 36.1, 38.9, 36.6, 37.6, 36.6, 37.8, 38.3, 38.7, 36.6, 38.2, 37.7, 37.9, 36.3, 38.3, 38.8, 38.5, 38.9, 36.2, 37.9, 37.9, 36.8, 38.3, 37.2, 37.8, 36.3, 36.3, 37.5, 36.0, 36.5, 36.3, 36.2, 37.4, 36.3, 36.4, 36.9, 36.1, 36.8, 38.1, 37.8, 37.6, 37.2, 38.2, 37.0, 38.0, 36.3, 36.4, 36.9, 37.0, 37.1, 38.0, 37.1, 37.4, 38.4, 38.0, 36.7, 38.7, 38.5, 38.4, 36.8, 36.2, 37.7, 36.2, 38.5, 36.4, 36.6, 37.0, 38.7, 38.3, 38.5, 36.5, 38.3, 37.4, 37.9, 36.8, 36.7, 37.9, 37.2, 38.9, 37.9, 37.6, 36.6, 38.5, 37.7, 36.3, 36.7, 36.1, 38.8, 38.3, 38.0, 36.9, 36.6, 37.7, 37.8, 38.6, 37.0, 36.3, 36.4, 37.2, 38.8, 38.9, 38.7, 38.7, 37.1, 36.2, 38.8, 37.1, 36.7, 36.7, 38.3, 36.8, 37.8, 36.5, 38.6, 36.8, 36.2, 38.3, 36.4, 37.5, 37.4, 38.9, 38.7, 38.5, 37.3, 38.4, 37.5, 37.5, 38.9, 37.9, 36.6, 38.0, 37.0, 38.9, 37.9, 38.8, 38.2, 38.5, 38.4, 38.9, 38.3, 37.3, 36.1, 38.1, 36.3, 38.6, 36.6, 36.1, 38.7, 38.5, 37.3, 37.8, 38.5, 38.7, 36.8, 38.3, 37.3, 37.1, 38.7, 37.4, 38.0, 37.2, 37.2, 37.7, 38.3, 38.6, 36.1, 37.3, 37.2, 36.6, 37.5, 36.7, 38.0, 36.2, 38.9, 36.3, 37.2, 38.7, 36.2, 36.1, 37.8, 38.7, 38.3, 38.3, 37.7, 36.5, 38.9, 38.9, 37.9, 38.9, 37.0, 38.4, 38.8, 38.4, 37.7, 38.5, 38.0, 37.3, 38.9, 36.9, 36.5, 38.9, 38.1, 38.0, 38.2, 37.1, 37.9, 36.4, 38.4, 36.7, 37.2, 37.6, 36.0, 36.8, 36.2, 38.9, 37.7, 37.6, 38.9, 36.0, 37.2, 38.5, 36.8, 37.6, 38.9, 38.0, 36.1, 37.8, 37.4, 38.9, 37.3, 37.7, 37.5, 37.7, 37.5, 36.1, 36.0, 38.6, 38.9, 36.7, 36.3, 38.5, 37.1, 36.6, 36.1, 38.1, 37.3, 37.6, 36.4, 38.7, 37.1, 36.3, 36.9, 36.4, 36.7, 36.4, 38.4, 36.9, 37.1, 38.8, 36.2, 38.6, 38.6, 37.7, 36.9, 39.0, 36.8, 37.9, 38.6, 37.9, 37.2, 39.0, 38.4, 36.8, 38.3, 36.2, 38.4, 36.9, 36.3, 36.4, 36.7, 38.4, 36.8, 38.7, 37.3, 38.4, 36.7, 37.8, 36.5, 37.2, 37.5, 38.1, 38.1, 36.3, 36.1, 38.7, 38.5, 38.1, 36.8, 38.9, 38.7, 37.5, 36.3, 37.4, 37.0, 37.2, 38.4, 38.8, 36.4, 38.5, 36.1, 36.4, 36.2, 38.7, 38.1, 38.0, 36.7, 37.8, 36.7, 36.8, 36.6, 38.3, 36.2, 37.3, 38.7, 38.9, 38.5, 36.2, 38.2, 38.5, 36.4, 37.5, 37.0, 38.5, 36.1, 38.8, 36.9, 37.5, 38.3, 36.5, 36.3, 36.1, 36.6, 36.2, 38.9, 36.0, 38.8, 38.5, 37.2, 36.7, 37.2, 37.2, 37.8, 38.4, 38.4, 38.0, 38.2, 37.1, 37.8, 38.4, 37.7, 38.4, 38.6, 38.5, 37.9, 37.4, 37.8, 38.9, 37.6, 37.9, 37.9, 37.0, 38.6, 37.4, 38.1, 37.2, 36.5, 39.0, 38.7, 38.0, 36.3, 36.3, 38.7, 37.8, 38.8, 37.4, 37.6, 37.0, 36.9, 38.9, 38.0, 37.1, 37.7, 38.7, 38.4, 38.3, 36.6, 38.1, 37.5, 37.6, 38.5, 39.0, 36.4, 37.5, 38.8, 37.1, 37.9, 37.9, 37.3, 37.1, 38.9, 36.2, 36.9, 38.5, 37.7, 38.5, 37.0, 37.7, 36.4, 38.2, 37.9, 38.8, 38.5, 37.0, 36.8, 37.2, 36.2, 36.5, 37.8, 38.5, 37.7, 37.5, 36.9, 38.9, 37.8, 37.8, 37.7, 38.6, 37.8, 37.8, 37.0, 38.0, 38.9, 38.8, 37.9, 37.5, 37.2, 37.1, 36.8, 39.0, 38.7, 37.0, 37.5, 37.6, 37.6, 37.1, 36.0, 38.1, 36.8, 37.9, 38.4, 38.1, 36.4, 37.3, 38.5, 36.0, 38.5, 38.9, 36.6, 37.7, 36.6, 38.7, 36.6, 37.8, 37.2, 37.7, 37.0, 38.2, 37.5, 36.8, 37.9, 37.7, 36.0, 36.2, 38.5, 37.5, 36.1, 37.5, 36.4, 38.7, 36.6, 37.5, 38.2, 38.0, 38.1, 37.5, 38.2, 38.9, 37.3, 37.0, 37.8, 36.3, 38.7, 38.5, 36.3, 38.5, 38.9, 36.9, 36.9, 37.1, 36.9, 38.5, 36.9, 38.5, 37.4, 38.9, 36.6, 36.6, 38.4, 37.4, 38.2, 37.5, 36.4, 37.0, 36.5, 38.0, 37.4, 38.1, 38.8, 38.0, 36.0, 38.6, 38.3, 36.5, 36.4, 36.7, 36.4, 37.9, 37.0, 37.3, 37.9, 36.4, 38.6, 37.8, 37.2, 37.1, 39.0, 38.1, 37.5, 36.5, 36.8, 37.3, 37.6, 37.1, 36.2, 37.0, 38.3, 38.3, 37.4, 36.9, 38.7, 38.2, 36.2, 37.7, 37.7, 38.1, 37.8, 39.0, 39.0, 37.0, 39.0, 37.8, 37.2, 38.1, 37.9, 37.1, 37.6, 36.2, 37.7, 38.3, 36.2, 36.3, 38.6, 38.3, 36.6, 36.0, 37.3, 36.8, 37.2, 37.8, 39.0, 38.1, 37.4, 37.9, 38.4, 39.0, 36.4, 37.1, 38.8, 37.2, 38.3, 36.8, 38.2, 38.8, 37.4, 39.0, 36.5, 37.5, 37.6, 39.0, 38.1, 38.0, 38.7, 38.5, 36.3, 37.3, 37.5, 36.3, 38.7, 37.3, 38.4, 37.2, 38.5, 36.7, 36.7, 38.5, 37.2, 38.9, 38.6, 36.8, 37.5, 36.3, 38.9, 38.4, 38.8, 36.0, 38.3, 37.7, 37.7, 38.0, 36.3, 36.3, 37.6, 37.3, 36.3, 38.1, 36.5, 36.6, 36.6, 36.2, 37.6, 36.3, 36.6, 36.4, 36.9, 37.5, 38.4, 38.0, 37.2, 38.6, 37.9, 38.5, 37.3, 38.7, 38.3, 38.2, 37.2, 37.9, 38.1, 37.8, 37.8, 37.6, 36.9, 37.8, 38.0, 37.1, 38.4, 36.2, 37.7, 37.0, 38.7, 36.9, 36.5, 38.9, 37.9, 38.5, 36.5, 38.3, 38.6, 38.4, 36.9, 38.7, 39.0, 36.5, 36.2, 36.8, 38.2, 36.2, 37.3, 36.4, 38.8, 38.2, 37.6, 38.8, 37.0, 36.6, 37.9, 36.1, 36.1, 37.0, 36.2, 37.9, 36.5, 36.7, 36.0, 36.1, 36.2, 37.0, 38.7, 38.4, 38.4, 37.3, 38.2, 38.5, 39.0, 37.0, 37.4, 38.5, 37.1, 37.6, 38.8, 38.1, 36.8, 37.1, 39.0, 36.7, 38.5, 39.0, 36.9, 37.6, 39.0, 38.2, 36.1, 37.2, 36.1, 38.5, 37.7, 37.8, 36.4, 36.2, 36.8, 38.2, 36.6, 38.2, 37.2, 38.4, 38.9, 36.6, 37.0, 36.2, 37.0, 36.1, 38.8, 36.4, 38.3, 36.9, 36.1, 38.8, 36.0, 36.6, 38.6, 36.0, 38.0, 38.8, 38.2, 36.3, 37.8, 37.2, 38.0, 38.3, 38.6, 36.8, 36.1, 37.1, 36.5, 36.3, 37.9, 37.1, 38.1, 36.9, 36.1, 37.2, 38.0, 38.6, 37.3, 38.4, 37.3, 37.0, 38.1, 37.2, 37.4, 37.4, 38.2, 37.3, 37.6, 37.5, 36.6, 38.1, 38.9, 37.9, 38.7, 38.2, 38.3, 37.2, 36.3, 37.5, 36.5, 36.5, 36.2, 36.2, 38.4, 36.6, 38.8, 37.5, 37.0, 36.8, 36.9, 38.6, 38.1, 37.3, 37.6, 36.6, 38.6, 36.5, 38.8, 37.6, 37.5, 38.1, 36.3, 38.8, 37.3, 38.0, 36.9, 38.6, 36.6, 38.1, 38.0, 38.6, 38.6, 38.5, 37.5, 38.8, 37.1, 38.1, 36.1, 38.3, 36.2, 37.4, 37.8, 37.8, 37.2, 38.8, 37.6, 36.5, 36.5, 36.8, 38.1, 36.2, 36.8, 38.0, 38.8, 36.4, 38.8, 38.1, 36.2, 37.8, 38.6, 36.6, 38.6, 38.9, 38.0, 37.6, 36.7, 37.2, 38.5, 38.4, 38.4, 36.6, 37.1, 37.8, 36.1, 36.5, 36.4, 36.1, 37.1, 36.7, 38.8, 36.2, 36.5, 37.3, 38.5, 38.0, 37.8, 38.8, 37.7, 38.1, 38.2, 38.5, 38.3, 38.4, 37.3, 36.9, 38.0, 38.3, 37.1, 37.3, 36.4, 37.4, 36.6, 37.2, 38.3, 36.6, 38.0, 37.7, 37.6, 37.8, 38.0, 36.4, 38.9, 37.4, 37.7, 36.9, 36.6, 38.2, 36.3, 37.9, 38.3, 37.2, 38.1, 37.3, 36.3, 37.7, 38.5, 38.8, 38.9, 38.8, 37.5, 38.7, 36.3, 38.9, 36.5, 38.3, 37.5, 38.3, 38.8, 38.4, 36.0, 36.7, 38.2, 37.8, 36.3, 37.1, 37.3, 38.0, 37.2, 37.4, 37.1, 37.3, 36.5, 37.8, 38.0, 36.5, 38.4, 37.9, 37.4, 36.1, 36.7, 37.2, 38.3, 36.7, 36.4, 36.7, 36.3, 36.4, 36.4, 38.0, 36.1, 37.1, 38.4, 37.4, 37.4, 38.0, 37.0, 37.2, 36.5, 36.1, 38.5, 36.2, 38.0, 37.0, 36.9, 37.4, 37.4, 37.9, 38.7, 38.6, 36.6, 36.2, 36.7, 38.2, 38.5, 36.8],"hr":[152, 143, 54, 114, 60, 105, 128, 59, 156, 117, 118, 153, 116, 135, 72, 140, 128, 122, 137, 95, 69, 157, 93, 152, 155, 98, 64, 89, 139, 118, 66, 138, 73, 133, 85, 91, 123, 74, 61, 94, 90, 55, 121, 127, 98, 93, 129, 124, 94, 129, 84, 152, 98, 103, 137, 64, 118, 133, 126, 62, 53, 94, 99, 75, 66, 136, 76, 51, 153, 131, 114, 155, 97, 93, 136, 135, 96, 72, 77, 65, 113, 95, 81, 97, 121, 81, 122, 95, 68, 127, 118, 98, 63, 154, 97, 61, 99, 113, 61, 96, 52, 150, 53, 119, 110, 68, 119, 56, 62, 61, 112, 145, 98, 79, 128, 136, 54, 143, 79, 83, 82, 150, 136, 99, 94, 65, 147, 65, 135, 60, 75, 155, 142, 71, 159, 98, 156, 69, 67, 119, 156, 81, 109, 63, 103, 152, 62, 64, 85, 91, 130, 74, 132, 79, 79, 93, 146, 139, 70, 139, 53, 67, 132, 146, 76, 92, 87, 77, 127, 159, 57, 114, 53, 156, 64, 152, 53, 155, 155, 50, 155, 97, 60, 76, 100, 146, 131, 57, 105, 125, 139, 74, 55, 149, 70, 81, 90, 94, 128, 115, 58, 113, 53, 147, 72, 80, 54, 108, 131, 123, 124, 80, 56, 113, 81, 62, 158, 60, 140, 126, 127, 107, 115, 82, 66, 62, 155, 141, 122, 116, 51, 120, 60, 134, 76, 81, 151, 105, 121, 69, 121, 135, 116, 124, 54, 66, 159, 100, 63, 117, 150, 132, 92, 73, 86, 120, 69, 105, 105, 92, 68, 68, 60, 57, 80, 99, 121, 124, 136, 111, 136, 104, 78, 134, 53, 82, 94, 151, 76, 97, 80, 130, 145, 157, 145, 68, 121, 56, 100, 103, 147, 144, 125, 51, 80, 66, 124, 107, 50, 131, 59, 78, 106, 52, 73, 95, 134, 81, 80, 96, 106, 112, 56, 113, 67, 138, 115, 154, 119, 84, 120, 81, 137, 133, 126, 54, 152, 115, 102, 101, 60, 56, 120, 130, 87, 73, 94, 79, 132, 113, 154, 72, 74, 73, 111, 99, 62, 93, 72, 88, 81, 118, 132, 149, 69, 103, 96, 95, 111, 145, 52, 119, 131, 109, 156, 132, 136, 68, 116, 102, 135, 56, 99, 67, 142, 115, 98, 155, 87, 140, 82, 122, 106, 159, 82, 55, 93, 104, 119, 77, 74, 149, 95, 152, 76, 115, 81, 147, 122, 153, 126, 141, 91, 54, 123, 80, 89, 134, 150, 62, 144, 139, 121, 148, 135, 110, 89, 130, 83, 80, 157, 56, 153, 120, 95, 96, 74, 80, 144, 89, 58, 104, 100, 64, 61, 65, 100, 121, 142, 118, 103, 67, 147, 106, 139, 158, 120, 62, 128, 102, 51, 50, 58, 102, 83, 117, 150, 118, 56, 91, 95, 113, 119, 151, 75, 106, 108, 121, 153, 111, 126, 145, 146, 57, 85, 153, 99, 77, 66, 124, 53, 89, 52, 93, 53, 112, 124, 157, 111, 142, 114, 91, 90, 62, 107, 120, 78, 65, 70, 121, 80, 78, 92, 143, 132, 67, 148, 114, 74, 121, 70, 56, 53, 139, 134, 124, 93, 132, 80, 131, 100, 121, 153, 104, 50, 106, 53, 95, 125, 70, 92, 63, 111, 92, 66, 100, 133, 132, 129, 81, 56, 55, 127, 81, 127, 108, 83, 60, 117, 113, 83, 112, 145, 113, 65, 74, 102, 80, 63, 138, 103, 93, 57, 121, 153, 77, 107, 75, 148, 95, 100, 60, 117, 62, 90, 107, 155, 97, 155, 110, 73, 123, 63, 114, 98, 55, 148, 91, 81, 70, 111, 99, 67, 61, 91, 60, 146, 85, 68, 89, 116, 75, 99, 81, 135, 56, 137, 65, 120, 92, 116, 116, 59, 140, 123, 144, 56, 149, 128, 158, 86, 80, 101, 152, 142, 54, 93, 113, 100, 80, 74, 119, 62, 135, 122, 52, 96, 122, 65, 78, 65, 145, 65, 113, 129, 98, 153, 127, 80, 154, 155, 115, 52, 68, 109, 82, 134, 95, 93, 76, 128, 78, 86, 51, 78, 67, 78, 112, 93, 145, 103, 68, 61, 77, 152, 111, 71, 105, 68, 127, 147, 153, 72, 100, 72, 64, 140, 73, 144, 85, 80, 159, 103, 55, 66, 145, 106, 112, 103, 85, 140, 153, 112, 80, 56, 80, 125, 76, 102, 98, 71, 110, 53, 119, 139, 117, 53, 152, 52, 104, 83, 53, 97, 128, 68, 111, 97, 85, 116, 128, 82, 131, 129, 136, 157, 103, 55, 155, 144, 139, 127, 141, 140, 141, 63, 101, 104, 72, 72, 126, 122, 52, 125, 148, 101, 56, 100, 50, 120, 102, 107, 56, 156, 109, 75, 66, 127, 67, 65, 106, 153, 66, 146, 153, 84, 133, 155, 157, 137, 155, 143, 158, 115, 99, 117, 150, 142, 146, 88, 83, 98, 85, 85, 92, 80, 116, 126, 143, 150, 106, 136, 84, 135, 140, 67, 102, 83, 135, 90, 137, 122, 153, 148, 54, 78, 154, 105, 89, 147, 78, 79, 150, 136, 127, 68, 123, 74, 100, 74, 115, 77, 70, 105, 65, 88, 125, 66, 74, 67, 135, 57, 60, 52, 62, 95, 120, 108, 115, 86, 68, 104, 110, 154, 128, 128, 61, 125, 132, 63, 109, 58, 122, 143, 78, 147, 138, 152, 67, 79, 84, 112, 119, 68, 108, 149, 136, 88, 72, 117, 154, 93, 91, 51, 125, 127, 125, 109, 104, 149, 140, 159, 91, 76, 113, 53, 122, 134, 78, 57, 108, 155, 120, 86, 112, 59, 117, 103, 128, 117, 84, 116, 73, 83, 120, 60, 77, 82, 74, 60, 151, 63, 106, 152, 111, 132, 153, 93, 100, 105, 66, 133, 78, 146, 59, 108, 154, 134, 156, 98, 51, 84, 127, 56, 156, 121, 78, 79, 108, 121, 119, 58, 105, 147, 97, 142, 70, 79, 134, 58, 72, 151, 101, 157, 62, 142, 52, 92, 116, 139, 145, 94, 59, 130, 143, 78, 63, 99, 131, 83, 86, 122, 85, 92, 148, 116, 80, 101, 146, 103, 85, 82, 119, 86, 72, 130, 141, 114, 133, 63, 113, 126, 141, 69, 110, 113, 69, 147, 159, 108, 140, 140, 145, 80, 93, 136, 63, 141, 94, 101, 145, 146, 74, 53, 131, 121, 82, 66, 96, 86, 53, 136, 133, 95, 96, 56, 104, 95, 135, 153, 127, 151, 103, 155, 145, 56, 155, 61, 145, 52, 76, 131, 128, 71, 59, 117, 155, 149, 60, 135, 137, 155, 89, 76, 153, 142, 85, 61, 66, 101, 140, 103, 61, 112, 88, 139, 138, 53, 79, 87, 108, 138, 51, 61, 74, 72, 153, 83, 65, 75, 149, 149, 149, 87, 57, 146, 111, 101, 112, 106, 149, 159, 84, 156, 125, 83, 130, 77, 126, 134, 57, 58, 120, 154, 138, 91, 91, 157, 130, 95, 148, 141, 79, 123, 107, 142, 89, 136, 154, 53, 86, 53, 95, 135, 54, 85, 119, 77, 119, 71, 93, 140, 129, 140, 128, 119, 73, 146, 141, 129, 133, 80, 81, 80, 107, 61, 94, 146, 77, 147, 125, 96, 72, 146, 146, 80, 97, 69, 55, 102, 67, 72, 71, 118, 77, 93, 75, 149, 151, 118, 150, 124, 76, 142, 60, 65, 71, 104, 59, 73, 79, 122, 80, 64, 53, 144, 101, 132, 133, 52, 73, 84, 59, 96, 78, 122, 149, 56, 136, 65, 70, 88, 61, 88, 55, 136, 88, 76, 80, 120, 77, 74, 52, 94, 53, 52, 134, 83, 133, 121, 56, 151, 122, 89, 62, 59, 141, 131, 123, 91, 143, 66, 53, 106, 137, 137, 62, 143, 155, 124, 120, 91, 53, 64, 107, 130, 135, 105, 116, 113, 78, 56, 134, 91, 87, 159, 63, 97, 96, 56, 155, 79, 150, 148, 120, 107, 132, 56, 147, 147, 52, 96, 90, 92, 132, 153, 116, 106, 131, 91, 76, 118, 64, 143, 141, 149, 72, 130, 129, 103, 63, 141, 66, 105, 114, 133, 118, 124, 106, 57, 144, 137, 135, 66, 52, 108, 59, 70, 84, 121, 85, 151, 145, 140, 95, 58, 75, 158, 81, 62, 78, 99, 125, 98, 158, 97, 82, 76, 135, 61, 86, 84, 55, 120, 130, 85, 153, 127, 136, 96, 144, 156, 90, 122, 140, 143, 110, 90, 154, 92, 140, 145, 82, 54, 53, 117, 116, 154, 106, 141, 99, 61, 61, 142, 144, 149, 125, 70, 65, 142, 50, 100, 142, 52, 99, 145, 107, 76, 102, 125, 77, 62, 89, 59, 64, 52, 53, 51, 52, 88, 56, 100, 91, 145, 146, 143, 150, 59, 87, 73, 139, 157, 141, 120, 147, 136, 98, 109, 111, 51, 53, 109, 83, 61, 122, 118, 60, 95, 77, 76, 61, 99, 79, 57, 107, 159, 114, 67, 149, 102, 76, 147, 128, 55, 127, 52, 137, 105, 127, 50, 108, 62, 75, 62, 158, 146, 150, 64, 158, 128, 140, 118, 115, 98, 144, 106, 101, 83, 118, 55, 114, 55, 132, 119, 97, 144, 113, 94, 116, 85, 99, 126, 133, 52, 152, 131, 157, 86, 101, 57, 67, 107, 112, 128, 104, 118, 75, 89, 113, 138, 112, 105, 61, 134, 99, 51, 133, 69, 124, 79, 157, 95, 53, 80, 52, 88, 115, 56, 158, 66, 104, 146, 77, 135, 125, 108, 64, 57, 153, 56, 115, 93, 89, 65, 109, 75, 122, 126, 145, 109, 58, 117, 84, 58, 131, 143, 64, 80, 97, 95, 68, 67, 78, 90, 129, 147, 72, 120, 158, 137, 81, 151, 136, 78, 55, 100, 52, 100, 70, 115, 120, 122, 55, 140, 118, 152, 94, 122, 111, 155, 106, 85, 113, 127, 73, 85, 156, 154, 122, 62, 52, 110, 51, 54, 60, 104, 114, 110, 53, 151, 71, 120, 82, 60, 126, 89, 109, 87, 66, 136, 145, 125, 119, 130, 56, 69, 64, 72, 121, 75, 125, 119, 109, 147, 96, 108, 141, 99, 142, 139, 119, 155, 90, 60, 130, 136, 137, 134, 103, 106, 103, 123, 157, 52, 152, 105, 79, 54, 125, 103, 84, 66, 143, 138, 113, 145, 114, 56, 142, 70, 144, 107, 96, 158, 92, 122, 84, 88, 154, 132, 58, 123, 79, 90, 149, 77, 115, 70, 120, 126, 138, 105, 81, 156, 141, 138, 153, 120, 155, 156, 130, 131, 151, 63, 61, 145, 125, 55, 157, 124, 136, 73, 108, 85, 96, 86, 63, 146, 155, 139, 127, 102, 141, 157, 127, 67, 99, 115, 85, 144, 73, 153, 52, 155, 141, 54, 83, 91, 62, 152, 127, 140, 88, 55, 92, 157, 98, 51, 84, 98, 88, 132, 76, 158, 64, 96, 119, 119, 138, 53, 158, 121, 116, 151, 108, 99, 92, 111, 136, 85, 118, 127, 125, 154, 54, 116, 92, 123, 105, 137, 139, 62, 115, 59, 61, 124, 159, 114, 111, 132, 92, 72, 144, 92, 78, 77, 131, 151, 125, 86, 60, 155, 113, 110, 121, 88, 132, 140, 145, 56, 119, 155, 80, 89, 123, 73, 60, 130, 94, 154, 143, 58, 95, 103, 87, 86, 124, 70, 84, 91, 73, 126, 116, 72, 101, 56, 90, 84, 107, 148, 111, 80, 128, 101, 59, 100, 109, 98, 87, 82, 129, 107, 116, 114, 142, 91, 111, 91, 79, 121, 156, 80, 94, 82, 107, 62, 80, 146, 154, 131, 117, 82, 72, 107, 123, 81, 55, 107, 90, 57, 56, 87, 140, 79, 65, 124, 104, 103, 103, 147, 67, 94, 129, 128, 118, 82, 101, 133, 121, 125, 116, 53, 128, 143, 79, 110, 68, 127, 114, 113, 139, 70, 147, 93, 68, 85, 79, 92, 153, 113, 75, 78, 118, 108, 95, 59, 96, 56, 146, 63, 112, 114, 95, 144, 89, 93, 112, 102, 54, 63, 138, 98, 119, 109, 99, 133, 159, 58, 96, 130, 133, 85, 154, 157, 141, 100, 129, 145, 142, 132, 68, 147, 131, 159, 114, 58, 115, 58, 94, 103, 92, 81, 70, 68, 115, 53, 74, 142, 66, 119, 79, 124, 83, 95, 56, 153, 143, 96, 128, 116, 106, 124, 156, 159, 146, 124, 156, 111, 90, 55, 114, 80, 70, 81, 62, 109, 104, 106, 111, 83, 90, 52, 92, 159, 105, 133, 70, 134, 107, 145, 73, 86, 139, 143, 156, 109, 120, 102, 62, 152, 98, 146, 124, 118, 50, 143, 147, 54, 90, 100, 140, 81, 99, 129, 118, 127, 103, 74, 132, 112, 131, 64, 149, 55, 80, 70, 157, 90, 107, 95, 59, 113, 80, 125, 55, 96, 127, 97, 143, 145, 132, 73, 50, 80, 103, 151, 51, 120, 64, 95, 136, 126, 149, 151, 77, 68, 77, 105, 131, 93, 112, 77, 146, 108, 142, 58, 154, 103, 146, 119, 127, 141, 53, 120, 99, 111, 117, 52, 120, 84, 147, 71, 54, 124, 84, 123, 142, 129, 98, 135, 141, 132, 159, 122, 78, 99, 109, 111, 101, 156, 123, 113, 135, 149, 66, 99, 132, 135, 92, 108, 139, 139, 68, 124, 136, 115, 61, 125, 52, 154, 58, 85, 113, 143, 127, 55, 120, 117, 119, 103, 90, 117, 115, 80, 54, 98, 82, 60, 132, 67, 154, 91, 156, 148, 111, 54, 64, 96, 134, 107, 115, 86, 103, 120, 129, 89, 151, 153, 105, 82, 64, 135, 119, 101, 73, 142, 113, 147, 136, 102, 109, 120, 138, 100, 80, 125, 145, 105, 66, 115, 136, 78, 126, 56, 86, 152, 155, 152, 69, 81, 85, 79, 71, 117, 98, 125, 149, 137, 63, 104, 85, 135, 131, 124, 127, 118, 76, 124, 58, 118, 136, 135, 145, 135, 139, 146, 143, 79, 127, 78, 82, 57, 151, 55, 81, 155, 93, 132, 141, 104, 135, 74, 152, 95, 102, 98, 117, 146, 81, 143, 54, 132, 56, 142, 138, 155, 159, 113, 152, 73, 105, 50, 100, 104, 157, 138, 138, 57, 88, 147, 84, 84, 52, 141, 94, 87, 66, 101, 90, 148, 130, 54, 154, 106, 113, 110, 64, 158, 82, 151, 56, 155, 93, 64, 132, 75, 61, 144, 128, 127, 58, 64, 59, 63, 133, 127, 73, 101, 119, 52, 103, 101, 107, 147, 151, 60, 76, 119, 147, 133, 117, 106, 127, 112, 69, 127, 106, 144, 60, 76, 96, 104, 125, 68, 104, 84, 101, 50, 76, 131, 53, 66, 53, 54, 80, 154, 117, 50, 89, 71, 113, 137, 70, 125, 88, 51, 153, 99, 146, 116, 92, 82, 128, 139, 118, 80, 144, 132, 97, 129, 131, 62, 126, 94, 64, 157, 108, 86, 80, 54, 71, 105, 69, 136, 72, 88, 66, 70, 135, 59, 148, 104, 145, 82, 95, 109, 101, 157, 126, 158, 65, 90, 80, 60, 128, 84, 63, 155, 134, 115, 95, 117, 68, 87, 80, 71, 116, 145, 73, 132, 95, 76, 125, 150, 102, 52, 113, 80, 149, 156, 108, 59, 128, 131, 120, 79, 136, 63, 106, 71, 89, 143, 78, 139, 137, 68, 82, 95, 129, 120, 67, 140, 59, 102, 53, 67, 124, 104, 70, 72, 154, 86, 158, 121, 56, 144, 100, 75, 155, 50, 115, 77, 119, 107, 76, 110, 156, 55, 150, 52, 146, 125, 60, 52, 50, 56, 140, 68, 92, 66, 83, 55, 129, 117, 105, 142, 50, 147, 84, 109, 65, 130, 84, 88, 143, 59, 84, 141, 68, 119, 80, 79, 148, 130, 57, 140, 140, 147, 68, 139, 155, 145, 89, 84, 124, 82, 142, 107, 138, 151, 52, 155, 85, 144, 132, 109, 89, 141, 62, 52, 87, 141, 75, 67, 134, 121, 63, 132, 52, 104, 60, 79, 84, 111, 106, 142, 102, 150, 153, 103, 131, 84, 71, 131, 91, 138, 80, 53, 126, 109, 140, 137, 65, 89, 70, 100, 129, 61, 94, 68, 73, 60, 135, 153, 156, 78, 114, 56, 65, 69, 129, 69, 75, 126, 117, 68, 120, 155, 75, 52, 156, 119, 158, 120, 58, 148, 155, 135, 64, 140, 146, 75, 131, 144, 114, 144, 100, 81, 150, 130, 103, 131, 111, 120, 56, 135, 128, 134, 132, 132, 80, 118, 138, 79, 75, 142, 142, 113, 50, 119, 133, 90, 73, 113, 63, 135, 141, 150, 87, 73, 144, 142, 76, 101, 137, 72, 119, 109, 89, 71, 90, 76, 73, 55, 139, 147, 133, 54, 149, 107, 124, 108, 84, 135, 84, 149, 82, 71, 158, 147, 155, 88, 102, 66, 94, 91, 153, 144, 51, 80, 111, 114, 114, 106, 133, 78, 118, 130, 94, 97, 89, 75, 58, 111, 138, 78, 80, 103, 116, 107, 114, 81, 111, 71, 143, 152, 63, 106, 104, 112, 117, 64, 62, 159, 156, 93, 106, 91, 144, 70, 94, 101, 82, 105, 108, 133, 53, 149, 55, 101, 113, 76, 62, 103, 57, 80, 86, 117, 113, 75, 109, 87, 58, 82, 50, 150, 118, 139, 147, 134, 136, 109, 151, 90, 144, 86, 123, 143, 77, 138, 96, 92, 95, 80, 109, 51, 94, 83, 129, 94, 119, 138, 112, 136, 99, 152, 71, 52, 150, 147, 77, 58, 85, 131, 113, 86, 143, 151, 112, 121, 150, 99, 137, 134, 156, 60, 123, 81, 80, 114, 98, 121, 141, 130, 53, 113, 109, 112, 116, 53, 86, 56, 78, 82, 70, 140, 56, 80, 76, 95, 141, 92, 159, 110, 104, 115, 78, 74, 116, 140, 152, 98, 149, 142, 50, 67, 149, 120, 70, 141, 150, 131, 82, 120, 139, 123, 132, 75, 147, 147, 113, 97, 102, 87, 100, 158, 66, 107, 137, 98, 95, 155, 155, 155, 119, 129, 120, 53, 93, 91, 112, 116, 79, 80, 134, 144, 76, 90, 132, 76, 141, 122, 75, 51, 70, 82, 79, 144, 85, 82, 97, 125, 128, 69, 56, 155, 79, 50, 141, 141, 95, 72, 132, 93, 80, 71, 135, 144, 83, 109, 157, 95, 83, 151, 136, 58, 108, 52, 85, 150, 88, 145, 76, 62, 134, 121, 56, 134, 59, 142, 64, 52, 72, 57, 123, 89, 91, 53, 69, 94, 144, 84, 105, 62, 56, 148, 153, 141, 72, 155, 55, 143, 103, 57, 71, 91, 146, 135, 88, 92, 68, 81, 125, 124, 111, 84, 54, 124, 132, 101, 61, 85, 93, 158, 159, 139, 65, 97, 62, 121, 91, 52, 90, 140, 56, 140, 104, 151, 120, 74, 103, 60, 72, 55, 123, 106, 90, 159, 99, 103, 74, 145, 115, 82, 146, 122, 129, 111, 146, 70, 100, 139, 126, 74, 99, 135, 116, 88, 152, 121, 59, 86, 114, 104, 111, 75, 85, 133, 106, 132, 73, 156, 81, 139, 147, 127, 118, 149, 76, 110, 98, 154, 58, 57, 119, 106, 153, 63, 154, 119, 85, 114, 51, 92, 58, 138, 80, 105, 153, 58, 51, 113, 142, 144, 56, 139, 104, 114, 88, 108, 104, 116, 151, 104, 52, 92, 116, 149, 137, 149, 144, 127, 154, 105, 155, 139, 98, 50, 147, 73, 97, 132, 119, 132, 150, 78, 115, 102, 112, 153, 128, 129, 150, 57, 75, 125, 150, 114, 148, 61, 90, 141, 134, 105, 87, 79, 70, 53, 109, 130, 81, 158, 129, 90, 54, 99, 146, 92, 66, 119, 106, 69, 130, 95, 67, 147, 141, 107, 120, 145, 144, 91, 85, 109, 63, 125, 134, 94, 140, 157, 148, 68, 128, 121, 93, 144, 104, 56, 150, 52, 146, 51, 141, 141, 102, 143, 152, 59, 83, 138, 140, 77, 108, 130, 106, 55, 87, 127, 103, 115, 77, 56, 104, 102, 64, 51, 159, 57, 149, 125, 56, 111, 154, 74, 69, 85, 142, 151, 134, 79, 132, 140, 124, 84, 88, 114, 62, 91, 111, 114, 140, 78, 84, 69, 143, 97, 68, 72, 159, 156, 102, 74, 127, 114, 158, 76, 100, 89, 142, 56, 98, 69, 87, 98, 142, 107, 75, 123, 143, 152, 93, 74, 96, 143, 74, 54, 146, 77, 75, 51, 57, 64, 150, 128, 54, 119, 106, 85, 112, 87, 139, 63, 53, 123, 102, 139, 74, 156, 86, 86, 82, 110, 151, 60, 103, 118, 51, 108, 55, 144, 91, 132, 97, 58, 103, 97, 116, 127, 77, 109, 91, 84, 84, 78, 100, 53, 149, 146, 116, 84, 104, 83, 143, 139, 142, 144, 101, 153, 154, 112, 129, 63, 62, 96, 64, 82, 81, 121, 62, 115, 129, 79, 111, 51, 129, 148, 56, 61, 124, 95, 87, 76, 155, 132, 71, 115, 55, 132, 76, 138, 73, 114, 140, 72, 59, 89, 145, 77, 138, 81, 140, 129, 86, 95, 128, 90, 50, 50, 60, 94, 70, 152, 138, 125, 101, 113, 129, 57, 86, 79, 149, 150, 143, 149, 101, 130, 66, 81, 106, 104, 66, 78, 84, 66, 131, 109, 149, 91, 133, 140, 75, 122, 62, 137, 129, 123, 103, 119, 104, 153, 71, 114, 68, 144, 93, 132, 97, 65, 136, 69, 150, 96, 135, 155, 53, 108, 153, 128, 151, 147, 94, 99, 101, 53, 58, 153, 101, 67, 136, 105, 74, 158, 119, 132, 69, 86, 101, 105, 51, 127, 155, 87, 131, 74, 150, 60, 143, 154, 142, 85, 138, 140, 101, 116, 53, 147, 104, 140, 108, 63, 69, 102, 107, 131, 148, 134, 60, 126, 54, 101, 86, 90, 95, 61, 109, 145, 68, 100, 100, 71, 56, 150, 77, 101, 77, 59, 103, 76, 106, 96, 152, 99, 158, 132, 78, 65, 78, 107, 95, 93, 62, 79, 67, 139, 79, 95, 125, 141, 135, 66, 87, 50, 132, 74, 63, 99, 130, 145, 138, 71, 155, 142, 144, 159, 73, 132, 66, 131, 62, 112, 63, 155, 149, 95, 79, 120, 107, 148, 153, 139, 105, 68, 126, 67, 152, 96, 54, 52, 123, 115, 148, 76, 152, 80, 124, 144, 71, 113, 142, 119, 105, 93, 118, 157, 130, 108, 153, 124, 56, 72, 112, 146, 134, 153, 106, 149, 128, 139, 63, 157, 89, 67, 86, 61, 55, 82, 105, 88, 136, 50, 157, 134, 153, 68, 55, 68, 86, 127, 96, 71, 135, 63, 148, 88, 148, 124, 52, 124, 102, 111, 86, 82, 126, 134, 54, 66, 90, 150, 71, 69, 113, 93, 51, 130, 82, 80, 83, 150, 92, 51, 87, 97, 106, 154, 59, 143, 61, 128, 113, 104, 114, 78, 73, 53, 63, 85, 51, 147, 54, 79, 106, 154, 147, 84, 126, 55, 151, 60, 152, 152, 108, 131, 131, 129, 77, 115, 103, 54, 94, 57, 113, 57, 109, 66, 107, 116, 84, 113, 65, 80, 80, 56, 150, 134, 124, 85, 157, 69, 120, 62, 139, 78, 88, 147, 70, 53, 76, 151, 94, 121, 57, 117, 104, 139, 68, 121, 54, 75, 154, 54, 159, 118, 144, 116, 59, 141, 67, 140, 114, 147, 59, 141, 83, 104, 57, 83, 103, 61, 82, 136, 58, 83, 139, 131, 137, 115, 62, 82, 139, 99, 124, 154, 90, 71, 118, 103, 55, 65, 122, 106, 104, 85, 135, 86, 102, 67, 66, 144, 148, 145, 104, 53, 121, 89, 141, 51, 97, 53, 138, 132, 124, 54, 63, 109, 149, 63, 156, 67, 93, 52, 156, 104, 135, 150, 51, 70, 68, 54, 120, 151, 90, 111, 68, 117, 118, 159, 157, 121, 123, 81, 128, 87, 113, 107, 148, 62, 135, 124, 77, 128, 59, 63, 62, 138, 82, 79, 157, 83, 71, 75, 121, 153, 157, 145, 134, 125, 101, 84, 60, 113, 56, 107, 148, 155, 144, 99, 117, 57, 152, 156, 112, 113, 140, 149, 90, 53, 77, 97, 149, 69, 123, 53, 71, 60, 100, 117, 62, 133, 105, 66, 86, 88, 80, 159, 103, 66, 151, 125, 108, 130, 158, 90, 119, 135, 150, 158, 128, 59, 69, 151, 62, 146, 53, 105, 133, 137, 88, 92, 81, 103, 122, 129, 105, 119, 117, 58, 119, 106, 79, 62, 153, 134, 158, 118, 58, 55, 97, 152, 95, 117, 74, 121, 52, 57, 130, 56, 109, 99, 142, 128, 90, 104, 156, 82, 103, 121, 106, 78, 124, 82, 88, 78, 97, 150, 150, 96, 142, 99, 140, 86, 102, 132, 146, 130, 120, 82, 74, 159, 94, 100, 156, 87, 79, 126, 144, 72, 146, 142, 74, 107, 155, 70, 153, 126, 124, 155, 102, 126, 148, 75, 65, 58, 83, 91, 76, 56, 112, 101, 90, 139, 99, 67, 128, 100, 92, 65, 122, 69, 50, 73, 152, 103, 107, 90, 94, 79, 73, 76, 115, 68, 103, 107, 77, 156, 159, 97, 135, 77, 76, 103, 143, 50, 116, 83, 67, 86, 136, 66, 83, 92, 118, 117, 54, 52, 88, 103, 61, 105, 65, 133, 59, 101, 140, 147, 149, 140, 86, 96, 94, 86, 103, 68, 149, 151, 158, 79, 78, 89, 156, 135, 108, 54, 63, 108, 147, 138, 122, 51, 75, 81, 148, 143, 55, 145, 98, 50, 75, 123, 72, 146, 138, 81, 100, 140, 143, 61, 55, 89, 50, 72, 140, 156, 131, 102, 56, 97, 159, 104, 123, 83, 88, 145, 60, 77, 61, 76, 143, 131, 125, 127, 135, 80, 141, 129, 143, 137, 85, 107, 62, 55, 94, 67, 86, 141, 122, 89, 107, 59, 82, 88, 144, 69, 157, 150, 158, 145, 148, 158, 106, 67, 117, 59, 104, 109, 137, 63, 128, 134, 144, 102, 88, 90, 144, 56, 109, 130, 131, 50, 150, 97, 107, 64, 142, 139, 95, 56, 107, 55, 148, 147, 55, 58, 81, 102, 132, 60, 89, 66, 132, 146, 118, 122, 113, 54, 92, 54, 69, 146, 126, 55, 118, 93, 90, 154, 129, 79, 138, 131, 71, 62, 102, 116, 68, 120, 135, 137, 104, 102, 138, 95, 73, 88, 66, 106, 79, 103, 139, 85, 138, 116, 147, 55, 55, 139, 115, 86, 143, 71, 59, 105, 109, 148, 89, 149, 99, 143, 89, 98, 125, 103, 101, 66, 106, 76, 60, 147, 69, 85, 115, 64, 121, 124, 56, 127, 102, 115, 87, 67, 157, 108, 91, 139, 132, 65, 144, 108, 159, 64, 57, 60, 51, 50, 126, 66, 119, 116, 148, 112, 60, 85, 99, 58, 61, 80, 89, 62, 72, 152, 121, 95, 125, 145, 146, 95, 90, 155, 124, 55, 93, 152, 127, 115, 75, 116, 94, 75, 118, 56, 124, 80, 146, 90, 121, 90, 134, 130, 82, 127, 113, 70, 88, 152, 77, 52, 50, 68, 143, 124, 116, 138, 101, 148, 85, 53, 121, 89, 129, 83, 66, 69, 60, 83, 110, 97, 66, 73, 140, 56, 88, 144, 112, 89, 57, 82, 133, 83, 145, 95, 74, 112, 139, 97, 74, 106, 115, 103, 120, 140, 102, 156, 88, 140, 140, 98, 86, 132, 158, 79, 86, 99, 106, 130, 67, 84, 114, 115, 137, 104, 93, 139, 146, 71, 101, 119, 156, 84, 50, 140, 79, 56, 129, 142, 52, 122, 78, 151, 149, 124, 74, 121, 140, 112, 90, 56, 105, 130, 150, 155, 155, 133, 133, 156, 85, 153, 144, 154, 53, 144, 50, 82, 68, 75, 103, 118, 128, 81, 65, 58, 90, 72, 157, 157, 50, 62, 99, 119, 106, 52, 93, 95, 125, 89, 68, 61, 74, 98, 59, 84, 98, 129, 102, 66, 84, 92, 63, 146, 137, 143, 59, 135, 67, 148, 108, 75, 127, 93, 145, 96, 130, 144, 152, 153, 88, 88, 80, 117, 103, 100, 118, 75, 141, 157, 114, 155, 63, 62, 118, 90, 71, 54, 131, 60, 53, 91, 96, 143, 120, 133, 102, 72, 59, 97, 116, 83, 91, 159, 100, 81, 124, 157, 121, 75, 95, 126, 95, 70, 125, 127, 69, 140, 102, 90, 97, 72, 56, 124, 158, 74, 113, 140, 141, 81, 58, 126, 94, 134, 95, 130, 93, 136, 151, 151, 151, 61, 156, 111, 79, 114, 56, 112, 85, 66, 53, 130, 91, 83, 92, 72, 53, 54, 78, 89, 126, 104, 135, 89, 60, 57, 131, 117, 101, 155, 97, 116, 82, 65, 82, 118, 156, 68, 60, 58, 55, 139, 137, 85, 146, 112, 156, 109, 72, 123, 124, 107, 128, 128, 80, 139, 117, 66, 150, 104, 73, 103, 135, 144, 61, 75, 114, 141, 122, 80, 145, 63, 140, 79, 150, 77, 62, 64, 83, 89, 86, 53, 156, 147, 99, 138, 153, 141, 116, 92, 60, 83, 107, 74, 132, 70, 77, 55, 97, 158, 101, 117, 52, 112, 117, 152, 98, 62, 114, 105, 72, 74, 132, 98, 101, 111, 61, 101, 133, 158, 78, 95, 148, 103, 69, 87, 159, 148, 107, 123, 97, 128, 67, 154, 118, 120, 76, 90, 152, 152, 111, 120, 63, 149, 101, 126, 110, 93, 138, 51, 91, 152, 69, 137, 132, 115, 113, 137, 144, 66, 155, 95, 124, 78, 128, 104, 52, 149, 118, 113, 90, 75, 123, 126, 70, 94, 94, 147, 140, 99, 128, 145, 106, 131, 61, 107, 72, 61, 85, 108, 98, 119, 61, 118, 151, 101, 88, 118, 122, 156, 85, 157, 116, 52, 138, 80, 106, 103, 122, 154, 101, 73, 75, 124, 128, 56, 85, 155, 135, 131, 121, 71, 89, 98, 146, 56, 114, 109, 69, 140, 82, 140, 146, 129, 143, 53, 94, 93, 64, 143, 55, 129, 97, 140, 103, 69, 141, 109, 96, 68, 145, 91, 55, 127, 122, 118, 139, 107, 146, 96, 123, 113, 142, 57, 53, 113, 154, 92, 157, 72, 121, 79, 84, 138, 114, 139, 141, 107, 154, 130, 53, 87, 99, 77, 73, 121, 114, 83, 135, 156, 147, 156, 92, 86, 119, 128, 107, 63, 133, 134, 63, 134, 51, 136, 132, 102, 84, 138, 151, 124, 130, 91, 83, 73, 63, 150, 53, 100, 141, 74, 61, 124, 149, 148, 140, 76, 54, 144, 148, 152, 110, 55, 84, 143, 94, 67, 56, 97, 131, 87, 94, 87, 62, 141, 116, 69, 61, 57, 81, 115, 146, 158, 67, 123, 111, 67, 72, 144, 116, 118, 135, 65, 64, 99, 146, 72, 67, 78, 128, 144, 93, 60, 70, 56, 140, 101, 154, 97, 140, 146, 99, 133, 145, 101, 101, 92, 136, 122, 100, 102, 78, 75, 156, 144, 65, 143, 137, 158, 120, 93, 122, 108, 57, 101, 121, 143, 106, 108, 136, 122, 159, 108, 143, 108, 60, 110, 146, 77, 72, 107, 155, 93, 106, 73, 78, 76, 82, 133, 54, 96, 80, 85, 63, 139, 87, 113, 110, 134, 135, 132, 65, 64, 70, 126, 157, 137, 93, 146, 155, 114, 101, 82, 153, 142, 56, 92, 88, 131, 138, 51, 98, 95, 136, 61, 131, 129, 81, 80, 69, 60, 66, 92, 56, 53, 159, 113, 57, 157, 120, 106, 61, 130, 56, 135, 133, 62, 120, 59, 53, 121, 132, 106, 89, 135, 66, 108, 112, 103, 110, 122, 125, 75, 153, 75, 117, 69, 75, 125, 80, 103, 53, 52, 124, 91, 93, 152, 65, 122, 53, 123, 54, 59, 103, 68, 156, 101, 135, 129, 137, 127, 129, 104, 153, 119, 150, 129, 135, 71, 62, 78, 62, 116, 89, 116, 71, 72, 72, 88, 159, 75, 126, 93, 146, 121, 138, 119, 122, 98, 115, 136, 55, 151, 114, 104, 65, 50, 74, 75, 71, 125, 115, 138, 126, 112, 157, 75, 139, 74, 62, 128, 95, 69, 122, 114, 88, 52, 70, 72, 105, 83, 55, 114, 122, 87, 75, 68, 149, 150, 104, 86, 78, 158, 50, 154, 80, 92, 103, 88, 73, 51, 102, 57, 84, 53, 115, 82, 70, 153, 156, 77, 74, 69, 138, 139, 157, 115, 116, 63, 117, 126, 156, 82, 104, 107, 139, 82, 63, 143, 153, 120, 115, 137, 62, 135, 117, 66, 83, 109, 94, 82, 75, 86, 91, 72, 154, 140, 116, 93, 84, 109, 121, 142, 155, 64, 128, 97, 143, 64, 99, 112, 151, 102, 115, 69, 148, 130, 139, 127, 69, 100, 101, 145, 129, 72, 104, 53, 77, 140, 114, 112, 82, 70, 53, 123, 158, 117, 120, 79, 131, 107, 82, 102, 55, 140, 142, 73, 117, 64, 129, 53, 112, 95, 89, 105, 119, 135, 129, 111, 128, 63, 94, 54, 68, 145, 137, 106, 151, 106, 51, 109, 75, 103, 116, 117, 137, 77, 143, 77, 91, 74, 67, 126, 119, 96, 90, 56, 61, 123, 140, 127, 66, 61, 157, 123, 140, 104, 61, 92, 152, 99, 62, 64, 51, 112, 91, 58, 76, 120, 91, 93, 56, 65, 149, 85, 68, 95, 111, 142, 67, 68, 111, 140, 113, 144, 117, 149, 105, 71, 115, 98, 88, 85, 66, 126, 144, 119, 127, 130, 61, 67, 89, 121, 72, 156, 139, 61, 99, 133, 146, 135, 74, 91, 86, 96, 132, 60, 127, 52, 64, 105, 114, 128, 94, 151, 96, 97, 100, 132, 102, 66, 56, 113, 134, 55, 101, 151, 58, 147, 103, 91, 94, 111, 95, 120, 107, 72, 131, 53, 94, 149, 83, 56, 123, 61, 92, 107, 154, 145, 96, 119, 126, 107, 153, 107, 83, 126, 134, 96, 105, 140, 127, 52, 140, 100, 72, 83, 118, 135, 141, 79, 71, 106, 120, 134, 82, 83, 55, 158, 109, 77, 142, 79, 105, 77, 148, 133, 118, 84, 108, 103, 128, 145, 71, 106, 79, 137, 99, 109, 141, 74, 147, 118, 150, 143, 71, 152, 66, 66, 50, 100, 59, 91, 140, 144, 68, 109, 141, 56, 93, 81, 58, 155, 68, 62, 59, 134, 88, 104, 95, 88, 56, 144, 147, 78, 153, 98, 129, 84, 137, 86, 137, 130, 155, 149, 151, 108, 50, 127, 142, 117, 143, 93, 91, 120, 125, 76, 136, 135, 94, 67, 130, 128, 62, 108, 138, 77, 155, 115, 77, 82, 58, 127, 62, 75, 120, 159, 99, 103, 119, 67, 148, 150, 78, 106, 93, 60, 147, 130, 83, 129, 72, 90, 133, 54, 151, 122, 132, 121, 159, 52, 159, 116, 83, 112, 58, 114, 103, 77, 71, 94, 60, 109, 75, 72, 107, 129, 100, 142, 61, 158, 113, 111, 143, 83, 138, 96, 120, 81, 91, 52, 76, 150, 155, 63, 65, 65, 80, 122, 98, 110, 52, 71, 140, 85, 158, 74, 150, 86, 145, 80, 55, 135, 62, 120, 146, 101, 127, 136, 157, 112, 102, 107, 73, 113, 106, 75, 152, 140, 140, 157, 50, 112, 68, 138, 61, 50, 156, 125, 152, 91, 110, 158, 112, 129, 158, 92, 74, 96, 159, 151, 133, 102, 122, 136, 124, 67, 68, 142, 52, 65, 109, 156, 60, 139, 85, 80, 108, 126, 151, 137, 149, 82, 119, 112, 90, 148, 64, 80, 130, 94, 154, 69, 158, 124, 98, 137, 135, 108, 149, 103, 71, 71, 107, 145, 89, 65, 69, 53, 97, 128, 72, 88, 98, 143, 65, 119, 159, 73, 81, 89, 159, 159, 141, 138, 125, 122, 108, 131, 145, 122, 66, 74, 81, 56, 80, 121, 100, 112, 69, 153, 50, 77, 113, 128, 156, 96, 92, 116, 53, 141, 111, 90, 84, 97, 98, 148, 127, 127, 86]
},
{
"date":[20200106],"t":[38.6, 38.3, 38.8, 38.4, 38.6, 37.1, 37.3, 37.1, 38.9, 38.9, 38.1, 38.2, 38.8, 38.3, 38.3, 38.1, 36.1, 37.0, 38.5, 36.4, 37.8, 38.1, 37.6, 37.2, 37.0, 38.4, 37.6, 38.5, 38.9, 36.8, 36.2, 38.3, 36.5, 38.5, 38.6, 39.0, 38.9, 38.4, 36.2, 38.2, 38.5, 38.2, 36.1, 36.6, 36.9, 38.2, 36.0, 38.4, 37.7, 36.7, 37.2, 37.0, 37.5, 38.1, 36.7, 38.5, 38.3, 37.1, 38.1, 36.8, 37.6, 38.0, 37.0, 37.7, 38.6, 38.4, 38.8, 36.2, 38.7, 38.4, 36.1, 36.6, 38.6, 36.5, 37.1, 37.3, 37.0, 37.9, 36.8, 36.8, 36.5, 37.1, 38.8, 38.0, 36.2, 36.9, 37.0, 38.6, 36.3, 37.8, 36.8, 36.3, 37.3, 36.9, 37.9, 38.5, 38.2, 37.2, 37.5, 36.7, 38.3, 37.8, 38.7, 36.6, 37.8, 38.0, 38.1, 37.5, 36.2, 37.5, 38.6, 37.9, 36.8, 37.5, 36.3, 38.7, 36.7, 37.2, 37.6, 36.7, 36.4, 36.2, 37.2, 36.9, 36.2, 36.7, 37.9, 37.7, 38.2, 37.9, 38.1, 38.8, 37.0, 37.2, 36.9, 38.2, 38.0, 36.7, 37.3, 38.3, 38.7, 37.4, 36.7, 36.7, 38.1, 38.8, 37.4, 38.8, 37.5, 38.7, 37.6, 38.2, 37.5, 37.0, 38.9, 37.7, 38.1, 37.3, 36.3, 38.1, 37.5, 36.5, 38.3, 37.9, 36.6, 36.3, 36.7, 37.9, 37.8, 38.7, 36.8, 37.3, 37.5, 36.7, 37.2, 37.1, 38.1, 37.8, 37.4, 36.3, 37.1, 36.4, 36.2, 38.2, 36.8, 38.0, 36.0, 36.7, 38.8, 36.2, 36.6, 36.3, 37.0, 38.9, 38.8, 37.1, 37.4, 38.0, 38.0, 37.4, 36.5, 39.0, 37.0, 36.1, 37.2, 36.2, 38.3, 38.8, 37.9, 37.2, 38.9, 37.4, 36.0, 37.8, 38.5, 36.5, 38.1, 36.8, 37.8, 37.5, 38.3, 36.5, 38.9, 38.0, 37.0, 37.5, 37.9, 38.7, 36.8, 36.7, 39.0, 36.8, 38.1, 36.6, 37.9, 37.0, 37.3, 36.2, 36.8, 36.4, 38.0, 38.2, 36.1, 37.7, 36.4, 36.3, 36.3, 36.7, 37.3, 38.2, 38.4, 38.9, 38.6, 36.6, 38.4, 37.9, 38.1, 38.0, 38.4, 39.0, 36.8, 38.7, 37.0, 38.5, 38.8, 37.0, 37.9, 37.2, 37.9, 37.5, 38.0, 37.5, 38.1, 37.4, 38.3, 36.7, 36.8, 38.3, 36.3, 36.6, 38.1, 37.6, 36.0, 36.8, 38.8, 37.1, 37.8, 36.9, 37.3, 37.3, 37.0, 38.8, 37.2, 37.5, 37.9, 36.6, 38.3, 38.5, 36.7, 38.9, 37.3, 37.4, 36.0, 36.2, 38.3, 38.4, 38.1, 38.7, 36.2, 37.9, 36.2, 37.5, 38.8, 36.2, 37.2, 36.4, 38.0, 38.1, 38.6, 38.8, 36.7, 37.3, 36.3, 36.8, 38.9, 38.5, 36.5, 36.6, 37.9, 36.1, 38.5, 36.2, 38.6, 38.7, 37.6, 36.0, 37.7, 38.5, 36.0, 38.4, 36.1, 37.4, 36.9, 38.9, 38.1, 38.0, 38.3, 37.8, 37.2, 38.3, 36.4, 38.1, 37.9, 36.2, 38.8, 38.8, 38.7, 38.4, 36.8, 37.9, 38.8, 36.6, 38.8, 38.5, 36.9, 38.0, 38.2, 36.7, 36.1, 36.0, 37.5, 38.6, 37.2, 38.0, 37.3, 37.5, 37.8, 36.5, 37.7, 37.2, 38.0, 37.2, 37.8, 37.0, 36.9, 37.6, 36.1, 37.5, 36.9, 36.7, 37.3, 36.5, 37.8, 37.0, 37.4, 37.7, 36.7, 36.1, 37.8, 37.6, 37.6, 38.8, 37.2, 37.3, 37.1, 37.3, 37.0, 38.4, 38.0, 37.0, 36.4, 38.3, 37.5, 38.2, 36.5, 37.4, 38.4, 37.2, 37.4, 38.0, 36.9, 38.3, 37.3, 36.1, 36.5, 37.5, 36.1, 36.4, 37.1, 37.1, 36.7, 38.3, 36.2, 37.7, 37.9, 37.6, 37.3, 37.3, 37.8, 37.4, 36.0, 36.1, 36.7, 37.2, 36.6, 37.5, 37.8, 38.5, 37.4, 36.9, 36.4, 36.5, 36.1, 38.1, 38.8, 37.8, 36.0, 37.5, 38.5, 37.9, 36.3, 39.0, 37.9, 37.2, 38.1, 37.5, 36.9, 36.8, 36.6, 37.2, 36.2, 37.1, 37.6, 36.1, 38.6, 38.0, 36.8, 38.2, 38.8, 36.1, 37.3, 38.7, 38.2, 37.8, 38.7, 38.1, 36.3, 36.9, 37.9, 37.2, 36.3, 36.3, 38.9, 37.3, 38.2, 36.6, 37.7, 37.3, 37.0, 37.4, 36.3, 36.6, 38.6, 36.3, 36.3, 38.3, 36.8, 36.2, 38.3, 37.1, 36.4, 36.8, 36.3, 36.1, 36.6, 39.0, 36.7, 36.4, 38.2, 38.7, 37.5, 38.1, 38.8, 38.0, 37.8, 38.5, 38.4, 36.9, 37.6, 36.6, 37.6, 37.7, 38.2, 39.0, 36.6, 38.8, 38.3, 38.0, 36.6, 39.0, 38.1, 36.9, 36.1, 38.2, 38.3, 36.6, 36.7, 36.1, 38.9, 36.4, 37.4, 38.6, 38.8, 37.9, 38.7, 38.9, 38.3, 37.8, 38.7, 37.4, 38.3, 38.2, 38.1, 38.5, 36.6, 38.5, 36.7, 38.1, 37.4, 36.8, 37.4, 38.0, 38.3, 38.7, 38.0, 37.6, 37.7, 37.1, 36.5, 36.3, 38.4, 37.6, 36.7, 36.2, 37.2, 37.5, 37.4, 38.0, 38.5, 36.9, 38.2, 37.6, 36.3, 37.3, 36.8, 38.1, 38.3, 36.8, 36.3, 37.0, 38.1, 36.8, 38.2, 37.4, 36.9, 37.1, 37.4, 38.7, 37.4, 38.2, 36.3, 36.5, 37.0, 37.2, 36.0, 38.5, 38.4, 38.1, 36.8, 36.9, 36.8, 38.8, 38.1, 36.5, 38.5, 38.1, 38.2, 37.6, 38.5, 37.5, 37.2, 36.8, 38.2, 38.6, 37.5, 36.4, 37.8, 37.8, 36.3, 37.7, 38.5, 36.5, 36.3, 36.5, 38.4, 37.7, 38.6, 38.9, 37.0, 37.5, 38.1, 37.5, 37.5, 37.0, 36.6, 38.9, 38.1, 38.5, 38.9, 37.4, 36.4, 37.3, 38.3, 37.0, 38.7, 37.6, 37.2, 38.6, 37.0, 36.5, 37.1, 36.7, 38.6, 37.2, 38.8, 37.4, 38.1, 37.4, 36.6, 36.9, 36.9, 37.6, 36.1, 36.3, 36.4, 38.2, 36.8, 37.9, 36.6, 36.3, 36.4, 37.5, 38.9, 37.0, 38.1, 38.4, 36.3, 38.7, 38.2, 39.0, 36.9, 38.4, 37.2, 38.0, 38.1, 36.0, 38.7, 37.9, 38.7, 36.9, 36.5, 37.1, 37.2, 36.3, 36.9, 36.0, 36.4, 38.6, 36.7, 37.3, 36.2, 36.0, 37.0, 36.3, 36.3, 37.3, 38.2, 38.0, 38.1, 38.1, 36.7, 37.0, 37.1, 38.2, 36.3, 38.2, 37.2, 36.6, 38.4, 37.8, 36.1, 37.1, 37.7, 36.9, 36.7, 36.5, 38.8, 38.6, 37.9, 36.0, 38.7, 36.3, 36.1, 39.0, 36.7, 38.1, 37.8, 36.1, 38.6, 36.9, 37.7, 37.5, 36.4, 38.0, 38.4, 37.9, 38.2, 38.0, 37.1, 36.0, 37.3, 38.4, 38.5, 38.3, 38.1, 36.4, 38.4, 36.4, 36.9, 36.7, 37.8, 37.3, 38.6, 38.0, 38.6, 36.5, 36.3, 37.8, 38.6, 38.0, 36.0, 36.6, 37.4, 36.1, 37.2, 37.1, 38.0, 37.9, 36.1, 38.8, 36.1, 38.7, 36.2, 38.4, 36.2, 36.4, 37.9, 36.2, 38.0, 36.9, 37.8, 38.6, 36.2, 36.6, 38.9, 38.7, 37.8, 37.3, 38.9, 36.9, 37.0, 37.8, 36.2, 36.2, 37.6, 36.7, 36.9, 37.7, 37.4, 37.7, 36.6, 38.7, 38.1, 36.9, 37.0, 36.0, 37.8, 38.3, 38.3, 37.2, 36.1, 37.2, 36.2, 37.4, 37.3, 38.6, 36.6, 37.9, 36.3, 38.4, 36.3, 38.2, 38.4, 37.9, 38.7, 36.3, 36.5, 37.3, 36.2, 36.4, 37.2, 37.8, 37.5, 36.3, 38.0, 38.1, 36.9, 38.4, 37.8, 36.4, 37.7, 36.6, 36.8, 36.4, 36.9, 36.8, 36.3, 38.6, 38.1, 38.0, 38.2, 36.1, 38.1, 38.9, 38.2, 38.8, 38.3, 38.1, 36.2, 38.0, 36.4, 37.1, 37.1, 39.0, 38.6, 37.6, 38.1, 38.4, 38.7, 38.3, 36.5, 37.0, 37.6, 38.3, 37.5, 37.4, 36.0, 37.4, 37.0, 38.5, 36.3, 37.8, 37.6, 37.0, 38.8, 36.6, 36.0, 37.6, 38.9, 36.1, 37.7, 36.9, 36.7, 37.5, 37.2, 36.6, 38.3, 37.1, 37.7, 38.9, 36.9, 36.6, 36.0, 36.1, 37.3, 38.4, 38.1, 38.3, 38.7, 36.8, 36.8, 36.8, 36.4, 37.0, 36.7, 37.8, 36.3, 38.6, 38.1, 37.5, 37.9, 37.1, 36.8, 36.2, 36.1, 38.8, 38.1, 36.1, 37.6, 38.1, 38.9, 38.7, 36.0, 38.9, 37.8, 37.7, 38.5, 37.1, 38.3, 36.9, 38.3, 38.0, 37.4, 37.7, 37.1, 36.9, 36.1, 38.1, 36.4, 39.0, 37.8, 39.0, 38.8, 36.6, 38.4, 36.0, 38.4, 36.8, 36.7, 37.4, 38.1, 38.5, 38.1, 38.1, 38.4, 37.4, 37.5, 36.8, 38.4, 37.8, 36.2, 36.2, 38.7, 36.7, 37.0, 36.3, 36.6, 37.3, 36.5, 39.0, 36.8, 38.8, 36.1, 36.0, 37.2, 38.9, 38.7, 36.2, 37.7, 38.4, 37.0, 36.4, 38.4, 37.6, 38.9, 38.9, 36.3, 38.9, 38.1, 36.4, 36.1, 36.2, 36.1, 38.5, 38.5, 36.6, 36.0, 37.9, 37.1, 36.2, 36.1, 36.5, 38.9, 36.7, 36.6, 38.2, 37.8, 38.0, 38.3, 37.9, 37.0, 36.9, 38.5, 37.8, 36.1, 38.4, 36.5, 37.0, 37.7, 36.5, 38.0, 38.0, 38.7, 36.5, 36.7, 36.9, 36.5, 38.7, 37.8, 36.2, 36.9, 36.6, 37.2, 37.4, 36.9, 38.7, 37.6, 36.1, 38.7, 36.6, 37.7, 37.1, 37.6, 38.8, 36.1, 37.8, 38.5, 37.6, 37.7, 36.4, 38.9, 38.6, 36.6, 36.1, 36.2, 38.1, 37.5, 38.3, 38.2, 36.6, 37.2, 37.1, 36.4, 36.2, 38.7, 38.5, 36.7, 37.8, 37.0, 36.4, 38.1, 37.2, 37.1, 37.7, 38.9, 37.9, 38.1, 37.7, 38.9, 38.6, 38.0, 37.1, 36.6, 36.4, 38.5, 37.0, 36.8, 39.0, 37.2, 38.1, 38.9, 37.6, 37.5, 37.9, 37.6, 38.3, 38.8, 37.8, 37.4, 37.7, 38.1, 38.1, 38.3, 38.5, 36.6, 36.9, 38.2, 36.9, 36.2, 37.4, 37.3, 37.5, 37.2, 38.9, 38.1, 37.5, 37.0, 36.8, 36.6, 36.1, 38.6, 36.1, 37.9, 38.6, 38.4, 38.1, 36.7, 37.2, 37.3, 37.0, 37.0, 37.0, 38.3, 39.0, 38.6, 37.3, 36.6, 36.8, 37.4, 38.3, 37.7, 38.5, 36.7, 36.5, 38.7, 36.2, 36.0, 37.6, 37.5, 36.1, 38.7, 38.3, 36.9, 36.5, 38.1, 36.2, 38.8, 37.8, 37.2, 36.6, 37.0, 38.6, 36.1, 38.8, 36.1, 37.1, 37.8, 38.1, 37.4, 37.7, 39.0, 38.0, 37.2, 36.1, 38.1, 38.4, 36.7, 38.9, 37.9, 38.1, 36.6, 37.2, 36.2, 36.2, 37.8, 38.0, 37.5, 37.7, 37.9, 38.1, 37.9, 36.6, 36.2, 37.7, 36.4, 37.3, 36.1, 36.2, 37.6, 36.1, 38.1, 38.5, 38.9, 38.0, 37.7, 38.8, 38.7, 37.3, 38.4, 38.8, 36.2, 36.6, 38.0, 36.1, 36.0, 37.3, 38.3, 38.8, 36.3, 36.6, 37.6, 38.4, 38.4, 38.5, 36.6, 36.4, 36.5, 37.1, 37.1, 36.5, 37.9, 36.3, 36.8, 38.3, 39.0, 38.9, 36.5, 37.5, 36.7, 37.8, 37.2, 37.3, 36.6, 37.3, 36.2, 36.7, 37.4, 36.8, 37.4, 36.9, 38.8, 36.6, 38.3, 37.2, 37.7, 38.9, 37.6, 36.7, 38.4, 38.5, 38.2, 38.6, 38.4, 38.7, 37.9, 38.0, 38.7, 36.0, 38.4, 36.4, 37.2, 36.4, 36.5, 37.9, 38.8, 37.6, 36.8, 38.1, 38.9, 37.0, 36.3, 36.7, 38.4, 38.0, 36.8, 38.1, 38.5, 36.7, 37.1, 37.9, 38.4, 37.9, 37.3, 38.5, 38.3, 38.0, 38.7, 36.9, 36.7, 37.3, 36.8, 38.1, 38.2, 38.6, 36.8, 39.0, 38.8, 39.0, 38.8, 37.8, 36.9, 37.3, 38.6, 38.6, 38.9, 36.4, 36.1, 36.7, 37.8, 37.5, 36.1, 37.7, 38.2, 37.7, 38.9, 36.5, 36.9, 36.8, 37.9, 36.4, 36.1, 37.0, 37.9, 36.6, 37.1, 38.4, 36.1, 37.2, 38.2, 38.6, 38.1, 36.2, 36.6, 37.3, 37.2, 38.6, 37.6, 37.0, 38.3, 36.6, 38.7, 37.7, 37.8, 36.9, 37.7, 36.8, 36.2, 36.7, 37.4, 38.2, 38.4, 38.1, 38.7, 38.1, 37.3, 37.9, 36.5, 37.8, 37.5, 36.7, 36.5, 36.1, 38.5, 38.3, 37.5, 36.7, 36.7, 36.9, 36.3, 37.4, 38.1, 38.4, 37.0, 36.7, 38.6, 39.0, 37.8, 38.6, 38.3, 38.6, 36.9, 36.2, 37.1, 36.8, 36.7, 36.4, 36.5, 38.8, 37.6, 36.0, 38.6, 38.6, 38.6, 37.9, 36.0, 38.1, 36.6, 37.3, 36.1, 36.1, 38.4, 37.0, 38.2, 36.2, 37.2, 37.7, 38.3, 38.0, 38.3, 37.5, 38.5, 39.0, 37.9, 37.2, 37.8, 37.8, 38.3, 38.8, 38.9, 36.9, 37.6, 38.9, 37.8, 37.3, 36.6, 38.7, 36.9, 37.2, 36.0, 39.0, 37.6, 36.4, 36.6, 36.5, 38.3, 37.8, 37.4, 37.0, 38.0, 38.2, 36.1, 37.1, 37.4, 37.0, 37.0, 36.5, 36.4, 37.0, 37.2, 36.4, 37.9, 38.6, 37.8, 37.7, 36.9, 38.0, 36.5, 36.8, 37.5, 36.5, 36.6, 36.0, 36.3, 38.4, 38.8, 36.8, 36.9, 38.5, 38.3, 38.4, 37.0, 37.2, 36.5, 37.9, 36.7, 36.9, 37.5, 38.3, 38.5, 36.5, 36.4, 36.3, 38.6, 36.8, 38.5, 37.6, 36.8, 36.7, 36.1, 37.8, 38.1, 38.7, 37.4, 36.3, 37.5, 36.6, 36.8, 36.7, 37.1, 37.6, 38.0, 38.3, 38.5, 37.6, 38.0, 36.7, 36.5, 37.2, 36.9, 37.0, 36.7, 37.8, 37.3, 36.9, 38.3, 38.7, 36.8, 38.3, 36.6, 36.2, 37.7, 38.1, 36.1, 38.2, 37.0, 38.4, 38.2, 38.6, 36.0, 36.9, 37.6, 36.8, 37.0, 38.3, 38.5, 38.7, 38.9, 36.1, 36.8, 37.5, 37.9, 38.8, 36.3, 38.5, 38.1, 36.2, 37.5, 36.6, 38.6, 36.9, 38.5, 36.6, 36.9, 36.5, 38.2, 37.0, 37.2, 36.3, 36.7, 36.6, 37.7, 38.5, 36.9, 37.9, 37.2, 37.8, 36.1, 36.8, 36.0, 37.0, 36.2, 38.3, 37.2, 38.0, 36.8, 38.6, 36.3, 36.3, 36.9, 36.1, 36.1, 37.3, 37.0, 37.8, 36.5, 36.9, 37.3, 36.3, 37.1, 38.1, 37.5, 36.6, 37.8, 37.2, 38.2, 36.4, 36.6, 36.2, 36.2, 36.4, 38.4, 37.1, 38.1, 37.8, 38.2, 37.1, 38.0, 39.0, 37.6, 38.1, 38.2, 38.2, 36.9, 39.0, 37.7, 37.6, 36.6, 37.7, 38.2, 38.8, 38.5, 38.5, 37.5, 37.6, 37.0, 37.6, 36.9, 38.3, 38.8, 36.2, 37.4, 37.7, 37.3, 37.2, 38.8, 38.5, 38.4, 37.4, 38.0, 36.9, 38.9, 37.9, 36.6, 38.9, 36.5, 36.3, 38.1, 38.4, 36.0, 39.0, 38.8, 38.9, 38.1, 38.9, 38.8, 38.1, 38.4, 37.3, 38.9, 38.2, 36.8, 38.0, 38.5, 36.6, 37.1, 38.2, 37.9, 36.6, 37.6, 38.7, 38.2, 37.9, 38.6, 36.2, 37.8, 36.2, 37.3, 36.1, 36.5, 38.2, 37.4, 36.2, 36.5, 38.4, 37.5, 37.5, 36.5, 38.2, 38.3, 36.9, 37.6, 36.7, 36.5, 38.3, 37.3, 37.8, 38.6, 36.6, 37.4, 36.5, 38.5, 37.8, 36.3, 38.4, 36.5, 38.3, 36.9, 38.1, 37.6, 36.8, 38.5, 38.6, 36.3, 38.0, 37.8, 38.2, 36.7, 37.5, 38.5, 38.5, 36.6, 37.0, 36.9, 38.2, 38.9, 38.5, 39.0, 38.6, 38.0, 38.5, 38.3, 38.7, 38.5, 38.7, 38.8, 38.8, 36.3, 37.9, 37.4, 37.5, 36.7, 38.8, 36.7, 36.9, 36.4, 37.1, 36.1, 37.6, 37.3, 36.1, 37.5, 37.1, 38.8, 38.4, 38.8, 37.2, 37.9, 38.4, 37.8, 37.6, 38.8, 38.0, 38.1, 37.2, 38.0, 37.6, 38.1, 36.1, 37.7, 37.0, 37.5, 36.8, 37.7, 37.2, 37.1, 36.4, 36.9, 36.1, 37.9, 36.4, 36.9, 38.0, 38.0, 36.7, 37.8, 36.9, 37.3, 38.1, 37.0, 37.4, 36.3, 37.4, 37.9, 36.2, 38.4, 36.4, 36.8, 37.5, 38.1, 39.0, 38.0, 37.1, 38.1, 36.5, 36.2, 36.6, 37.4, 36.7, 37.6, 37.7, 36.4, 38.8, 36.6, 36.2, 38.5, 37.2, 38.1, 37.4, 38.0, 37.3, 36.8, 38.8, 37.5, 37.2, 38.3, 39.0, 37.5, 38.0, 37.2, 37.8, 38.3, 38.2, 37.3, 36.8, 37.0, 37.2, 36.5, 36.5, 36.9, 36.1, 36.4, 39.0, 38.7, 38.8, 37.4, 38.7, 36.2, 37.6, 36.2, 38.5, 38.6, 38.3, 38.3, 36.8, 38.2, 37.1, 36.8, 38.3, 36.1, 38.1, 36.8, 38.2, 37.8, 37.5, 38.8, 38.8, 38.4, 38.4, 38.5, 38.3, 37.0, 38.6, 36.4, 37.8, 38.1, 37.8, 37.4, 36.5, 38.0, 36.5, 37.6, 38.4, 37.5, 38.6, 37.4, 38.0, 38.5, 37.9, 38.6, 38.8, 38.4, 37.0, 38.5, 36.1, 38.7, 37.8, 37.4, 38.0, 36.6, 36.4, 37.7, 38.0, 37.6, 37.4, 38.5, 38.1, 36.9, 37.5, 38.0, 37.6, 36.3, 38.5, 38.3, 36.3, 37.3, 37.0, 36.1, 38.1, 38.8, 38.0, 37.0, 37.1, 37.6, 37.5, 39.0, 37.9, 38.8, 36.8, 36.5, 38.4, 36.0, 36.7, 37.9, 38.5, 36.6, 37.4, 37.8, 36.5, 37.9, 37.9, 36.7, 39.0, 36.8, 38.3, 37.6, 36.9, 36.7, 37.0, 38.5, 37.9, 36.1, 38.0, 36.1, 38.5, 36.5, 38.1, 37.3, 36.7, 37.6, 38.4, 38.0, 36.4, 36.0, 37.6, 37.0, 37.3, 36.4, 37.8, 36.4, 38.2, 36.2, 37.8, 38.5, 39.0, 38.5, 37.4, 38.9, 38.4, 38.3, 38.0, 36.4, 37.1, 37.6, 38.8, 37.4, 37.4, 38.0, 36.4, 36.6, 37.4, 38.9, 36.1, 37.0, 37.1, 37.8, 36.2, 38.6, 37.0, 36.0, 38.3, 37.6, 39.0, 38.8, 37.0, 37.5, 37.2, 36.1, 38.6, 36.9, 38.4, 36.4, 36.6, 36.8, 37.3, 37.5, 38.4, 37.1, 38.6, 36.5, 38.0, 36.7, 38.5, 37.1, 38.4, 36.8, 38.5, 36.9, 36.7, 36.4, 38.1, 38.8, 37.6, 36.6, 36.7, 37.1, 38.7, 36.1, 36.4, 37.8, 37.7, 38.3, 38.0, 37.8, 37.7, 36.8, 36.3, 38.0, 38.2, 38.7, 36.2, 37.4, 37.9, 36.5, 38.4, 37.0, 36.1, 36.2, 37.0, 37.2, 37.2, 36.0, 38.6, 37.4, 38.5, 37.2, 38.9, 36.6, 38.0, 36.9, 38.0, 38.7, 37.0, 38.3, 37.7, 36.6, 36.5, 38.1, 36.1, 36.4, 37.9, 36.1, 36.4, 38.0, 36.8, 38.1, 38.8, 38.0, 38.4, 37.6, 37.7, 38.9, 36.7, 38.2, 37.5, 38.0, 38.8, 37.8, 36.4, 37.6, 38.1, 36.6, 36.6, 37.5, 38.6, 36.6, 36.9, 36.4, 36.5, 38.0, 36.1, 36.2, 37.3, 37.4, 38.0, 36.3, 36.0, 37.8, 38.2, 37.7, 38.2, 38.0, 37.5, 36.2, 37.6, 37.8, 38.8, 37.7, 37.8, 37.7, 36.8, 38.9, 36.7, 37.5, 37.9, 38.2, 38.6, 36.6, 37.3, 38.2, 36.2, 36.3, 38.6, 38.1, 38.5, 36.9, 38.6, 37.2, 37.4, 38.1, 36.6, 38.4, 37.8, 38.7, 36.3, 36.9, 37.1, 38.8, 38.6, 38.0, 37.8, 36.4, 36.6, 37.8, 37.9, 36.5, 36.4, 38.2, 36.7, 36.0, 37.6, 37.7, 36.9, 37.4, 38.4, 37.8, 37.9, 37.5, 37.5, 36.5, 36.2, 37.5, 36.1, 37.3, 37.0, 38.3, 36.9, 37.6, 37.2, 36.5, 36.4, 38.9, 37.3, 36.1, 37.8, 36.0, 37.7, 38.4, 38.4, 38.0, 37.9, 36.3, 38.9, 38.2, 36.9, 37.1, 38.7, 36.6, 38.4, 36.8, 37.5, 36.9, 38.1, 37.2, 39.0, 37.7, 36.2, 37.8, 36.6, 38.3, 36.8, 37.2, 38.9, 36.2, 36.8, 38.5, 36.9, 37.8, 36.8, 37.5, 37.7, 36.2, 36.9, 37.9, 37.6, 37.5, 37.4, 38.3, 38.5, 37.6, 36.4, 38.2, 37.7, 36.7, 38.6, 36.3, 37.0, 37.1, 37.7, 37.6, 38.0, 37.5, 37.5, 38.9, 36.8, 37.3, 36.2, 37.4, 36.9, 39.0, 36.3, 38.1, 37.6, 38.0, 36.0, 36.1, 38.1, 36.5, 38.1, 36.6, 38.7, 36.9, 36.7, 39.0, 39.0, 38.6, 38.0, 36.4, 38.0, 37.6, 38.8, 38.4, 38.5, 36.4, 37.9, 37.6, 36.9, 36.7, 36.5, 38.1, 37.5, 36.1, 38.0, 37.5, 36.5, 36.7, 36.9, 39.0, 38.7, 36.6, 36.6, 37.2, 36.7, 36.1, 37.0, 36.6, 38.8, 36.4, 37.5, 38.5, 36.4, 38.2, 37.1, 36.8, 36.9, 38.1, 37.1, 36.4, 37.5, 36.4, 38.9, 36.1, 37.3, 38.0, 37.9, 36.5, 36.7, 38.5, 36.3, 37.7, 36.4, 37.5, 36.4, 36.1, 37.4, 38.3, 38.6, 36.7, 38.4, 37.8, 38.3, 37.0, 37.7, 37.8, 37.4, 36.9, 36.8, 39.0, 36.6, 37.8, 38.2, 37.0, 38.3, 38.4, 36.7, 36.9, 36.9, 38.7, 37.8, 36.9, 37.4, 37.7, 38.6, 36.4, 36.1, 38.6, 36.7, 37.8, 38.9, 36.5, 38.5, 37.3, 38.4, 36.3, 36.5, 37.6, 37.3, 37.9, 38.8, 37.5, 36.8, 37.0, 37.6, 36.5, 36.4, 37.2, 36.1, 37.0, 36.2, 38.4, 37.5, 38.5, 37.6, 36.8, 36.1, 36.2, 36.1, 38.9, 37.2, 38.6, 36.6, 37.3, 36.3, 37.4, 36.2, 37.3, 36.8, 36.9, 38.8, 38.1, 37.0, 36.6, 36.8, 36.9, 38.4, 37.5, 36.8, 36.1, 37.2, 36.0, 37.3, 36.2, 38.6, 36.2, 38.7, 36.6, 37.5, 37.1, 38.5, 36.9, 36.4, 37.0, 38.3, 38.8, 38.1, 38.3, 38.5, 37.0, 37.2, 37.5, 38.6, 36.7, 36.7, 36.1, 38.8, 38.8, 38.1, 38.7, 38.2, 37.4, 36.7, 37.0, 36.0, 37.7, 36.5, 36.7, 36.2, 37.3, 37.6, 37.4, 36.8, 37.7, 37.8, 38.2, 38.7, 37.7, 36.1, 36.6, 38.0, 38.2, 38.1, 36.9, 37.5, 39.0, 37.4, 36.5, 37.1, 38.9, 38.3, 37.3, 37.2, 36.5, 38.1, 37.4, 38.8, 37.8, 36.9, 37.7, 36.6, 38.8, 38.4, 38.6, 38.2, 36.8, 37.6, 37.5, 36.7, 38.7, 37.7, 37.2, 38.0, 38.3, 36.9, 38.0, 38.8, 38.4, 36.6, 38.7, 36.2, 38.1, 36.7, 37.2, 38.3, 37.5, 37.5, 36.9, 37.5, 38.5, 38.0, 36.2, 36.7, 36.6, 36.9, 38.8, 37.6, 38.8, 37.2, 38.4, 38.3, 36.4, 38.1, 38.5, 37.6, 37.2, 37.0, 37.8, 38.1, 38.3, 38.8, 37.2, 38.6, 36.9, 38.4, 38.1, 36.4, 37.7, 37.5, 36.3, 38.7, 37.5, 38.5, 37.1, 39.0, 36.3, 38.5, 36.1, 37.7, 38.3, 37.5, 38.4, 36.0, 37.1, 39.0, 37.2, 36.2, 37.2, 38.6, 38.3, 38.0, 38.8, 36.7, 37.0, 36.6, 38.3, 37.1, 38.7, 38.1, 38.5, 37.6, 38.2, 37.7, 36.3, 39.0, 36.2, 38.8, 36.7, 37.8, 38.6, 36.9, 37.4, 38.0, 36.6, 36.5, 36.0, 37.4, 38.8, 36.1, 37.0, 36.9, 36.6, 36.6, 38.7, 36.1, 38.4, 38.2, 37.2, 36.7, 36.6, 36.5, 37.0, 37.0, 38.3, 36.9, 38.8, 36.3, 36.1, 38.0, 36.3, 39.0, 36.3, 38.3, 36.5, 38.3, 38.8, 38.5, 37.5, 37.1, 36.8, 39.0, 38.9, 38.6, 37.8, 37.6, 36.2, 36.5, 38.2, 36.5, 37.6, 37.4, 36.1, 36.4, 38.7, 38.4, 36.7, 36.1, 36.4, 38.9, 36.6, 36.7, 38.6, 38.1, 36.4, 36.7, 38.6, 38.8, 36.6, 38.3, 36.9, 36.1, 36.6, 38.1, 38.9, 37.7, 37.1, 37.3, 37.8, 36.2, 36.4, 36.5, 37.5, 37.6, 37.5, 37.8, 38.8, 38.2, 36.7, 37.9, 36.3, 38.1, 37.4, 36.3, 36.9, 36.1, 37.1, 38.2, 38.8, 38.2, 38.4, 36.0, 36.3, 36.1, 36.6, 37.2, 38.0, 36.2, 37.3, 36.3, 37.0, 38.1, 36.2, 38.4, 38.1, 36.5, 37.2, 37.5, 36.2, 37.1, 36.3, 36.1, 38.1, 37.1, 38.9, 38.8, 38.4, 38.0, 37.3, 36.1, 38.9, 37.8, 37.7, 36.6, 37.0, 37.8, 38.3, 38.5, 37.0, 36.4, 39.0, 36.7, 36.6, 38.3, 37.2, 36.3, 36.3, 37.7, 36.8, 38.4, 37.1, 37.9, 37.7, 37.8, 36.9, 36.2, 37.4, 36.5, 38.9, 36.9, 38.5, 38.2, 38.3, 38.4, 36.4, 36.4, 38.3, 37.0, 37.7, 38.7, 37.0, 36.6, 37.5, 37.8, 37.6, 36.8, 36.7, 38.2, 38.8, 37.9, 38.7, 37.8, 37.9, 36.7, 37.6, 38.1, 37.6, 36.1, 38.9, 36.6, 36.4, 38.7, 38.4, 38.6, 38.1, 36.3, 38.9, 38.1, 37.7, 36.2, 37.7, 36.5, 38.7, 36.3, 36.4, 37.4, 36.5, 36.5, 36.7, 36.4, 38.0, 38.3, 38.5, 38.2, 38.8, 37.1, 37.7, 38.1, 38.1, 36.2, 38.7, 37.6, 36.8, 38.6, 37.4, 37.3, 36.8, 37.3, 38.0, 38.4, 37.5, 38.9, 37.0, 36.8, 36.0, 36.7, 36.7, 38.2, 36.0, 37.1, 37.5, 38.4, 36.0, 37.9, 36.8, 37.2, 37.8, 37.2, 36.7, 38.7, 36.6, 36.5, 36.3, 37.0, 36.6, 38.8, 36.2, 36.9, 38.9, 39.0, 37.3, 38.4, 37.3, 36.3, 38.5, 37.6, 37.3, 38.6, 36.9, 38.4, 38.7, 38.9, 37.2, 38.8, 37.8, 36.9, 36.8, 39.0, 36.4, 38.7, 36.3, 36.0, 36.9, 38.0, 37.0, 36.6, 39.0, 38.1, 38.1, 37.7, 36.4, 37.0, 38.4, 36.3, 38.7, 38.9, 36.9, 36.7, 36.6, 37.9, 38.6, 36.6, 37.6, 38.0, 38.7, 39.0, 37.6, 38.0, 36.5, 37.7, 38.1, 36.1, 37.9, 38.3, 36.3, 36.9, 36.3, 36.7, 37.7, 38.8, 36.2, 38.2, 37.6, 36.4, 38.1, 38.7, 36.8, 37.4, 37.4, 37.5, 36.1, 37.1, 39.0, 36.5, 38.3, 37.9, 36.1, 36.0, 36.8, 36.3, 36.4, 36.2, 37.8, 36.0, 37.8, 38.2, 38.5, 37.6, 37.1, 36.7, 37.9, 38.3, 38.1, 37.8, 38.2, 37.7, 38.2, 37.2, 38.4, 38.9, 38.4, 36.4, 37.5, 36.7, 38.1, 37.4, 36.6, 36.6, 37.8, 38.4, 38.9, 36.7, 36.0, 36.7, 36.7, 38.4, 37.3, 37.4, 36.8, 37.6, 38.8, 36.9, 38.4, 37.6, 36.6, 36.4, 39.0, 38.6, 38.0, 36.1, 36.7, 38.7, 37.3, 36.1, 38.7, 36.1, 38.8, 37.9, 38.8, 37.4, 36.6, 37.3, 38.2, 36.5, 37.8, 37.0, 36.3, 37.0, 37.0, 38.5, 37.8, 38.7, 38.7, 37.3, 36.4, 36.9, 38.8, 37.5, 36.9, 38.6, 36.5, 36.2, 37.2, 36.8, 38.5, 37.5, 38.1, 38.2, 37.7, 37.0, 37.4, 37.4, 37.2, 36.3, 37.4, 38.6, 39.0, 37.8, 36.2, 38.0, 38.9, 38.3, 37.0, 38.5, 36.6, 38.5, 37.6, 36.7, 38.4, 38.1, 37.9, 36.5, 38.4, 37.3, 36.8, 37.8, 36.5, 36.5, 36.7, 36.6, 37.9, 38.9, 36.6, 38.9, 36.8, 36.8, 38.2, 38.1, 36.4, 37.5, 36.6, 37.8, 36.1, 38.6, 37.6, 38.3, 38.3, 38.8, 38.8, 38.5, 37.3, 36.4, 38.0, 37.4, 37.1, 38.7, 36.1, 36.3, 37.8, 38.2, 37.5, 37.6, 36.5, 37.8, 38.5, 37.6, 36.2, 38.4, 38.6, 37.1, 38.3, 37.7, 37.1, 37.3, 37.7, 38.3, 37.3, 38.7, 37.5, 38.9, 36.7, 37.4, 37.5, 37.7, 37.0, 38.6, 37.3, 36.7, 38.5, 36.3, 36.1, 37.8, 37.0, 36.1, 38.2, 36.5, 36.3, 38.0, 36.8, 37.6, 37.8, 36.4, 37.9, 36.9, 37.4, 38.6, 36.2, 37.2, 38.9, 36.6, 38.9, 38.5, 38.5, 37.2, 36.9, 36.6, 36.6, 38.0, 38.8, 39.0, 36.4, 38.1, 38.8, 38.5, 37.9, 36.3, 37.9, 38.3, 38.8, 37.0, 38.2, 36.8, 37.5, 38.9, 38.1, 37.3, 38.0, 37.8, 36.1, 37.7, 36.2, 37.7, 38.7, 36.1, 36.6, 38.1, 38.1, 36.9, 37.5, 37.7, 37.1, 36.4, 36.0, 37.8, 37.8, 37.5, 36.8, 38.5, 37.0, 37.1, 37.8, 38.0, 36.8, 37.8, 36.4, 37.4, 36.0, 36.8, 36.4, 37.5, 38.8, 38.5, 37.8, 37.0, 36.6, 38.8, 38.5, 38.2, 36.4, 38.1, 38.4, 38.1, 38.8, 36.9, 36.4, 37.4, 37.7, 38.9, 37.8, 36.5, 38.4, 38.0, 37.1, 38.4, 36.9, 36.9, 36.3, 37.3, 37.1, 37.6, 38.2, 38.1, 36.1, 38.3, 36.2, 38.6, 36.7, 37.3, 37.2, 38.1, 38.9, 38.4, 38.7, 36.5, 36.3, 36.1, 36.9, 36.2, 36.7, 38.8, 38.8, 36.4, 37.6, 36.8, 36.5, 37.3, 38.7, 38.9, 37.7, 36.8, 37.6, 36.7, 36.5, 37.2, 38.4, 36.1, 37.0, 37.8, 36.5, 37.3, 36.4, 37.3, 36.8, 38.0, 38.2, 38.8, 37.2, 37.0, 36.9, 36.5, 38.3, 36.5, 37.9, 37.8, 37.8, 36.3, 37.9, 38.8, 38.9, 37.8, 38.6, 36.6, 38.4, 38.8, 37.2, 37.1, 37.3, 36.9, 37.5, 36.5, 38.0, 36.6, 37.3, 37.7, 37.2, 38.0, 38.2, 38.0, 37.0, 37.9, 37.7, 36.9, 37.0, 38.4, 38.8, 38.5, 38.5, 38.9, 37.6, 36.8, 38.2, 38.7, 37.3, 38.9, 36.9, 36.3, 36.3, 36.8, 37.9, 38.8, 36.9, 38.5, 39.0, 37.2, 38.8, 38.8, 37.2, 38.5, 37.3, 36.4, 38.3, 38.2, 38.3, 36.1, 37.5, 38.7, 37.9, 38.6, 37.7, 37.6, 36.1, 38.8, 37.4, 37.2, 36.4, 38.0, 36.4, 38.9, 37.8, 37.8, 38.3, 36.2, 37.5, 37.0, 39.0, 38.2, 37.4, 36.1, 36.2, 36.3, 36.9, 37.7, 37.0, 36.6, 38.7, 36.9, 38.6, 36.5, 37.2, 37.4, 37.1, 37.4, 38.1, 36.6, 37.6, 36.3, 37.3, 38.8, 37.4, 37.2, 38.7, 37.9, 38.7, 36.5, 38.1, 37.6, 38.2, 37.8, 37.5, 38.9, 38.4, 36.8, 37.9, 37.6, 36.7, 36.0, 37.0, 36.1, 39.0, 38.7, 39.0, 36.1, 36.6, 38.3, 37.5, 37.5, 37.6, 36.6, 37.2, 36.6, 38.5, 36.2, 36.3, 38.2, 38.0, 37.4, 36.8, 38.8, 36.1, 36.8, 38.9, 37.5, 37.1, 37.5, 36.4, 38.6, 37.0, 36.7, 37.7, 36.7, 37.9, 36.8, 39.0, 36.5, 37.7, 37.4, 38.7, 36.9, 38.6, 36.9, 37.2, 37.6, 38.6, 36.0, 38.8, 38.9, 38.2, 38.6, 37.9, 38.7, 37.8, 36.2, 38.7, 37.3, 38.7, 38.9, 36.4, 38.9, 36.7, 36.6, 37.5, 38.6, 36.2, 38.1, 37.9, 38.8, 36.9, 37.4, 37.8, 38.8, 37.2, 37.5, 37.1, 37.0, 36.4, 36.8, 37.9, 38.3, 36.6, 36.5, 38.5, 37.2, 36.3, 38.5, 38.5, 36.6, 37.5, 38.8, 38.3, 37.0, 39.0, 38.8, 38.7, 37.9, 38.5, 38.5, 38.5, 36.1, 36.8, 38.5, 36.8, 38.6, 37.3, 36.2, 36.6, 37.6, 36.9, 38.6, 38.8, 36.0, 37.6, 36.7, 36.5, 36.1, 37.8, 38.4, 36.0, 38.3, 37.6, 38.0, 38.1, 36.6, 38.2, 37.5, 36.5, 36.7, 37.8, 36.9, 38.3, 37.3, 37.5, 36.1, 37.4, 36.7, 36.1, 36.7, 37.6, 39.0, 37.5, 38.9, 37.7, 37.2, 37.0, 38.2, 36.7, 36.2, 37.1, 37.7, 36.5, 37.6, 38.5, 36.3, 38.1, 37.8, 38.3, 36.2, 36.6, 37.8, 37.1, 36.1, 36.8, 36.5, 37.3, 37.7, 36.1, 37.3, 37.2, 36.7, 37.7, 36.2, 36.0, 37.4, 38.2, 38.5, 36.4, 36.2, 36.4, 36.3, 38.2, 37.2, 37.2, 38.8, 37.4, 37.1, 36.0, 38.3, 38.2, 38.7, 38.2, 38.8, 38.6, 38.4, 38.7, 37.1, 37.7, 36.0, 37.7, 36.8, 38.0, 37.8, 37.1, 37.7, 36.1, 37.6, 39.0, 37.0, 37.0, 36.9, 36.2, 37.5, 36.9, 38.1, 36.8, 38.7, 37.0, 38.3, 36.8, 37.1, 36.8, 37.7, 38.0, 36.0, 36.8, 38.7, 38.8, 38.3, 36.9, 36.2, 36.7, 39.0, 38.7, 38.3, 36.5, 38.4, 38.9, 38.0, 37.0, 38.9, 37.6, 38.1, 36.1, 37.5, 37.4, 38.3, 36.6, 38.1, 38.1, 39.0, 37.6, 37.4, 37.9, 38.4, 38.8, 36.1, 36.1, 36.5, 38.2, 38.9, 38.7, 38.9, 38.3, 38.9, 36.7, 38.2, 36.4, 36.3, 38.2, 38.8, 37.6, 36.7, 36.4, 36.6, 38.2, 37.3, 36.1, 38.7, 37.0, 36.4, 38.9, 37.4, 37.8, 37.4, 38.3, 36.3, 36.8, 37.4, 36.3, 36.5, 37.5, 37.4, 38.8, 36.3, 38.1, 36.6, 37.4, 36.8, 36.9, 36.7, 37.2, 36.9, 38.2, 37.8, 36.1, 37.2, 38.9, 36.1, 36.6, 37.9, 36.4, 38.3, 38.8, 36.3, 37.5, 36.9, 37.9, 38.5, 38.1, 36.3, 37.3, 38.2, 36.0, 38.2, 38.5, 39.0, 36.2, 37.5, 37.9, 36.6, 38.2, 37.3, 36.3, 37.4, 36.9, 36.3, 38.2, 37.7, 36.2, 36.6, 38.4, 36.6, 38.1, 37.8, 36.2, 36.6, 37.3, 36.3, 37.6, 38.3, 38.1, 37.9, 37.3, 38.2, 38.3, 37.1, 37.9, 37.0, 38.8, 37.6, 36.7, 38.4, 38.9, 37.8, 36.5, 38.2, 38.7, 38.0, 38.1, 36.4, 37.8, 38.9, 37.9, 37.1, 36.6, 38.6, 36.2, 37.8, 38.2, 38.2, 36.5, 37.1, 36.4, 36.7, 36.3, 36.0, 37.4, 38.6, 36.4, 37.4, 38.0, 37.2, 36.8, 38.4, 38.1, 37.3, 37.4, 37.0, 38.3, 36.7, 38.1, 36.4, 37.3, 38.0, 37.0, 37.4, 37.3, 36.6, 38.3, 36.3, 36.5, 39.0, 36.9, 38.6, 36.5, 37.3, 36.2, 37.8, 37.3, 36.6, 36.6, 38.9, 36.0, 36.9, 38.0, 36.9, 38.2, 36.9, 36.3, 38.1, 37.5, 36.6, 38.6, 36.7, 38.9, 36.9, 36.4, 37.7, 38.3, 38.9, 37.0, 36.6, 37.7, 38.2, 36.9, 36.6, 37.3, 36.9, 36.4, 36.7, 38.1, 36.6, 37.1, 37.9, 38.3, 37.9, 36.9, 36.5, 36.2, 36.0, 36.9, 37.2, 38.0, 37.3, 37.4, 38.3, 37.6, 37.3, 36.7, 36.5, 37.2, 38.3, 37.3, 39.0, 37.8, 37.5, 37.5, 37.3, 37.5, 38.9, 38.2, 36.5, 36.1, 37.6, 37.6, 37.4, 37.6, 36.1, 38.0, 37.4, 37.6, 38.7, 37.5, 38.5, 36.1, 36.6, 37.3, 36.3, 37.1, 38.6, 36.5, 38.2, 37.6, 37.3, 36.1, 36.9, 38.4, 36.4, 36.3, 36.7, 37.9, 36.3, 36.2, 36.1, 36.6, 37.5, 36.7, 36.9, 37.8, 38.9, 36.9, 37.3, 36.9, 37.1, 38.4, 38.2, 38.7, 37.1, 38.4, 36.6, 37.1, 36.3, 37.5, 38.9, 36.5, 36.0, 36.2, 36.5, 38.8, 38.5, 38.9, 38.6, 38.5, 38.8, 36.5, 36.7, 38.5, 38.4, 38.6, 36.5, 37.4, 37.2, 36.5, 37.0, 38.4, 37.0, 37.5, 37.0, 37.9, 36.1, 37.2, 37.9, 37.4, 37.5, 38.3, 38.6, 36.4, 36.5, 38.1, 37.4, 37.6, 37.5, 36.3, 36.3, 38.4, 37.2, 37.0, 36.6, 36.1, 37.7, 36.6, 37.3, 36.5, 38.6, 37.3, 38.8, 36.3, 36.6, 36.4, 37.0, 37.6, 37.0, 36.4, 37.8, 36.3, 36.8, 38.1, 37.2, 38.7, 38.3, 37.8, 38.8, 38.1, 36.5, 36.2, 38.2, 38.1, 37.8, 38.3, 37.1, 38.3, 38.1, 36.9, 38.6, 36.4, 37.7, 37.3, 38.7, 36.3, 39.0, 37.4, 38.0, 38.9, 37.3, 36.2, 36.6, 38.8, 36.5, 38.3, 36.5, 37.0, 38.3, 37.9, 36.7, 36.5, 37.9, 38.1, 38.7, 37.9, 36.9, 37.8, 36.3, 38.9, 37.2, 37.7, 38.9, 36.7, 38.7, 38.7, 38.2, 37.4, 38.2, 38.9, 38.4, 37.8, 38.3, 36.3, 36.9, 38.8, 38.6, 38.1, 37.6, 36.5, 36.6, 37.6, 37.2, 37.8, 38.2, 36.7, 36.7, 38.4, 36.2, 38.7, 38.5, 37.1, 36.2, 36.3, 38.0, 36.0, 36.6, 37.5, 38.2, 36.9, 39.0, 37.3, 36.5, 36.3, 38.2, 38.1, 36.2, 37.6, 36.6, 37.5, 38.3, 38.6, 38.0, 36.7, 37.8, 36.5, 37.1, 37.5, 38.1, 37.7, 36.7, 36.7, 38.0, 36.8, 37.0, 36.7, 36.8, 36.7, 38.0, 37.5, 37.2, 37.5, 38.8, 38.4, 38.7, 38.9, 36.8, 38.6, 37.3, 36.5, 36.3, 38.2, 37.9, 38.9, 38.6, 36.2, 39.0, 37.2, 36.4, 37.2, 36.2, 39.0, 37.2, 36.9, 36.1, 37.9, 36.8, 36.8, 37.4, 38.2, 38.1, 38.0, 38.5, 36.6, 36.8, 37.3, 38.3, 37.7, 36.2, 38.0, 36.4, 38.9, 37.0, 38.7, 36.6, 36.9, 37.1, 37.3, 38.6, 36.5, 36.1, 38.2, 37.2, 37.8, 36.3, 38.3, 38.2, 37.7, 36.5, 38.3, 38.7, 36.8, 36.6, 38.3, 38.0, 37.1, 38.1, 37.2, 37.1, 37.3, 38.1, 37.4, 37.8, 38.7, 38.5, 36.2, 38.3, 38.0, 38.7, 38.1, 36.6, 39.0, 37.2, 36.8, 38.8, 36.6, 38.1, 37.5, 36.6, 38.5, 36.6, 38.2, 38.0, 38.8, 37.2, 38.3, 36.1, 38.2, 38.0, 36.2, 37.8, 36.0, 37.1, 36.1, 37.9, 38.4, 39.0, 36.1, 36.7, 38.5, 37.4, 36.5, 36.4, 38.0, 37.1, 38.5, 36.5, 36.7, 37.7, 36.2, 38.7, 38.6, 37.5, 36.4, 36.9, 38.2, 38.5, 38.1, 38.9, 36.4, 36.0, 36.4, 37.1, 37.2, 37.3, 37.1, 37.6, 36.2, 37.6, 36.9, 37.6, 38.1, 36.5, 37.8, 36.5, 36.2, 36.5, 38.7, 36.5, 36.7, 37.3, 36.7, 36.5, 38.0, 37.5, 38.7, 38.5, 36.6, 37.7, 37.8, 38.5, 38.0, 36.8, 38.0, 37.8, 37.2, 38.1, 36.0, 37.9, 37.0, 37.0, 37.8, 37.5, 37.6, 38.7, 38.0, 36.2, 36.4, 38.7, 37.5, 36.7, 37.2, 36.3, 36.1, 36.3, 37.2, 37.7, 38.6, 36.9, 37.7, 37.9, 38.5, 36.7, 38.1, 39.0, 37.6, 37.1, 38.8, 37.4, 38.1, 38.0, 37.1, 37.8, 38.1, 38.1, 38.2, 37.6, 38.9, 37.4, 36.6, 38.2, 36.0, 37.8, 38.2, 37.1, 38.5, 38.7, 38.7, 38.2, 36.2, 37.0, 38.9, 38.3, 37.3, 38.9, 37.6, 37.2, 38.9, 37.1, 38.0, 36.8, 36.3, 38.6, 37.5, 37.4, 36.5, 39.0, 38.4, 36.4, 38.9, 37.5, 38.0, 38.7, 37.5, 37.8, 36.7, 36.5, 38.5, 36.9, 37.7, 38.3, 37.5, 39.0, 38.8, 37.2, 38.9, 37.4, 38.3, 36.6, 37.6, 37.9, 38.1, 37.7, 38.5, 38.8, 36.1, 37.3, 38.3, 38.4, 37.2, 38.4, 37.3, 37.9, 38.0, 37.2, 36.9, 36.0, 36.6, 38.9, 37.9, 36.8, 37.5, 37.5, 38.2, 36.1, 37.0, 38.5, 37.0, 36.4, 37.9, 38.5, 36.8, 37.6, 38.4, 38.2, 38.3, 37.1, 38.7, 37.8, 38.2, 38.9, 38.2, 36.6, 36.4, 36.1, 36.6, 38.0, 38.3, 37.6, 36.6, 37.2, 37.0, 36.2, 38.3, 37.4, 36.4, 36.6, 36.7, 38.5, 36.8, 37.2, 38.0, 38.1, 36.0, 38.8, 38.0, 37.3, 37.9, 36.8, 38.5, 37.7, 37.6, 38.5, 36.7, 36.0, 37.7, 38.6, 37.3, 37.7, 36.3, 38.4, 38.2, 37.0, 37.3, 37.6, 36.9, 37.8, 36.2, 38.8, 36.5, 36.4, 37.7, 37.7, 38.4, 38.8, 36.2, 38.0, 37.8, 36.5, 38.2, 36.0, 37.5, 36.5, 38.8, 37.2, 37.8, 38.9, 36.0, 38.7, 36.6, 37.9, 38.8, 36.8, 38.3, 38.3, 37.5, 37.2, 37.2, 37.3, 37.8, 36.6, 38.6, 38.1, 38.8, 36.7, 37.0, 36.7, 36.3, 36.6, 36.7, 38.9, 36.0, 37.3, 36.1, 38.8, 36.1, 38.8, 38.0, 37.9, 36.3, 37.9, 38.8, 38.1, 37.6, 38.3, 38.9, 37.5, 38.3, 36.6, 36.4, 36.8, 36.9, 38.3, 38.4, 38.0, 36.0, 38.3, 37.5, 38.7, 36.8, 38.3, 38.2, 37.3, 37.1, 36.6, 38.2, 36.2, 38.2, 38.2, 36.3, 36.7, 36.7, 37.0, 37.8, 37.6, 38.3, 38.4, 37.5, 37.9, 38.8, 36.6, 37.9, 38.5, 36.5, 37.3, 37.1, 36.1, 37.4, 36.5, 36.4, 37.1, 37.9, 36.8, 36.1, 36.4, 36.6, 37.5, 36.5, 38.5, 37.8, 36.2, 38.4, 37.9, 37.6, 37.5, 36.3, 38.5, 36.1, 38.0, 36.1, 37.7, 37.4, 37.7, 38.0, 36.4, 36.5, 38.4, 36.3, 36.8, 37.8, 36.2, 37.6, 38.2, 38.2, 36.0, 37.6, 36.3, 36.4, 38.1, 36.8, 38.2, 37.7, 37.6, 36.1, 38.6, 38.8, 37.4, 38.3, 37.7, 37.6, 37.0, 38.6, 36.1, 36.0, 38.9, 37.5, 37.3, 37.9, 36.2, 36.4, 36.9, 36.1, 36.3, 38.3, 38.1, 37.6, 36.9, 38.6, 37.6, 36.7, 37.9, 36.1, 37.0, 37.1, 37.6, 37.2, 37.9, 37.4, 37.6, 36.6, 37.2, 38.3, 38.8, 37.4, 38.3, 38.9, 37.0, 36.6, 37.9, 36.7, 36.9, 36.6, 38.3, 38.0, 37.2, 36.2, 37.8, 37.6, 37.2, 38.9, 38.6, 36.0, 38.9, 36.0, 36.7, 38.6, 36.3, 37.0, 36.3, 38.9, 38.6, 37.0, 37.5, 37.1, 36.4, 36.5, 38.4, 37.7, 37.9, 38.1, 38.4, 38.9, 38.1, 37.1, 37.4, 36.0, 37.2, 37.1, 38.8, 36.7, 38.2, 37.5, 36.4, 36.9, 38.2, 37.7, 36.7, 38.2, 38.4, 38.3, 36.3, 38.6, 36.6, 38.3, 37.7, 38.9, 36.7, 36.3, 38.3, 38.4, 37.1, 38.1, 38.9, 37.3, 37.1, 37.8, 36.2, 37.4, 38.7, 37.4, 38.6, 37.8, 37.1, 37.3, 37.4, 38.4, 36.5, 38.7, 38.0, 37.4, 36.5, 38.9, 37.3, 37.2, 36.6, 36.7, 38.9, 38.1, 36.1, 37.3, 38.0, 36.3, 38.8, 37.2, 37.0, 37.7, 36.1, 36.1, 36.4, 36.9, 37.2, 36.3, 36.5, 36.4, 38.1, 38.4, 38.3, 36.8, 38.9, 38.3, 36.8, 37.7, 36.2, 38.1, 37.5, 38.2, 38.4, 37.5, 37.1, 37.4, 36.8, 38.6, 38.0, 38.6, 37.0, 38.0, 37.1, 36.9, 37.3, 38.8, 37.1, 37.3, 37.6, 37.0, 36.9, 38.6, 37.4, 38.6, 38.9, 38.0, 37.7, 38.9, 36.1, 38.9, 37.7, 38.2, 36.2, 38.7, 38.8, 37.3, 37.3, 38.4, 36.4, 37.1, 37.4, 37.0, 36.9, 37.2, 37.8, 38.2, 37.5, 38.1, 38.8, 38.3, 36.3, 36.9, 38.6, 38.6, 38.6, 37.3, 36.3, 38.8, 37.9, 37.8, 37.0, 38.4, 38.7, 37.0, 37.4, 36.9, 37.0, 36.6, 38.5, 38.7, 36.7, 38.9, 37.0, 38.8, 36.9, 36.2, 36.6, 37.5, 36.3, 38.9, 37.0, 37.9, 38.4, 36.6, 36.5, 38.5, 36.1, 37.3, 38.9, 37.4, 36.7, 36.3, 37.7, 36.6, 38.4, 36.9, 38.6, 36.4, 38.8, 38.8, 37.5, 38.7, 37.6, 36.5, 36.8, 37.6, 37.0, 38.3, 36.8, 36.4, 38.8, 37.4, 37.1, 37.8, 38.6, 37.0, 36.5, 38.7, 38.6, 38.5, 38.5, 37.5, 37.9, 38.7, 37.8, 38.2, 38.9, 36.1, 38.8, 37.6, 38.9, 37.7, 36.3, 36.9, 38.2, 37.2, 37.1, 36.3, 37.3, 36.5, 36.3, 36.6, 37.9, 37.3, 36.7, 36.8, 37.1, 37.9, 37.5, 38.7, 38.6, 37.8, 37.6, 36.5, 38.6, 36.1, 38.6, 37.8, 38.5, 36.1, 37.8, 36.7, 36.4, 38.3, 38.8, 38.6, 38.7, 37.8, 37.7, 38.5, 38.0, 38.8, 37.7, 36.3, 36.6, 38.8, 36.4, 38.3, 36.3, 37.2, 38.9, 38.1, 36.8, 36.5, 38.4, 36.2, 36.7, 36.8, 37.7, 37.6, 37.9, 37.2, 36.8, 37.4, 38.7, 36.9, 38.2, 37.4, 36.6, 36.8, 37.3, 36.2, 37.8, 37.3, 36.6, 37.5, 37.9, 38.8, 36.1, 38.9, 38.0, 36.2, 36.3, 38.5, 38.3, 38.8, 38.0, 36.6, 36.6, 36.6, 36.0, 37.8, 37.9, 38.7, 36.2, 36.2, 36.9, 38.0, 36.1, 37.5, 36.4, 38.0, 37.2, 38.6, 37.3, 37.5, 36.2, 36.0, 38.6, 39.0, 37.1, 37.3, 38.4, 37.7, 36.3, 37.1, 38.7, 36.4, 37.0, 38.5, 37.9, 38.8, 37.2, 37.6, 37.9, 36.2, 37.5, 38.2, 38.3, 38.4, 37.9, 36.9, 38.0, 37.0, 36.7, 37.9, 36.4, 37.9, 36.7, 38.5, 38.5, 38.7, 37.9, 36.7, 38.3, 37.9, 38.6, 36.4, 37.0, 36.0, 36.5, 39.0, 38.7, 38.0, 38.2, 36.2, 38.5, 37.5, 36.8, 38.3, 37.4, 36.7, 37.5, 38.7, 36.1, 38.1, 37.7, 38.9, 36.1, 36.7, 36.6, 38.7, 38.7, 38.5, 37.7, 37.0, 36.9, 37.8, 37.5, 38.9, 38.3, 36.0, 36.3, 38.3, 38.2, 38.4, 38.9, 38.1, 38.2, 38.0, 37.2, 38.5, 37.6, 36.7, 37.4, 36.6, 37.2, 36.6, 38.6, 36.1, 37.1, 37.3, 38.3, 36.8, 37.7, 37.6, 36.1, 38.6, 38.1, 36.7, 38.5, 37.4, 37.8, 37.3, 36.0, 36.9, 38.9, 36.3, 37.6, 38.0, 37.5, 38.2, 37.7, 36.4, 38.5, 37.8, 38.4, 38.9, 36.1, 36.8, 38.0, 38.1, 38.0, 38.5, 36.4, 37.8, 36.8, 38.5, 38.8, 36.3, 38.8, 38.9, 37.0, 38.5, 37.6, 37.1, 37.7, 38.2, 38.1, 36.7, 36.1, 36.1, 37.2, 38.2, 38.1, 38.0, 38.9, 36.8, 37.7, 37.8, 37.7, 36.0, 38.5, 37.3, 37.3, 37.8, 36.6, 36.2, 37.8, 37.6, 37.2, 36.9, 37.2, 36.9, 37.0, 36.1, 37.7, 37.9, 37.0, 37.6, 37.9, 37.6, 36.0, 36.9, 38.0, 38.9, 38.4, 38.8, 36.8, 37.6, 37.0, 38.1, 38.1, 38.6, 37.1, 36.4, 36.5, 38.9, 36.3, 37.1, 37.9, 37.1, 37.3, 38.7, 37.8, 37.6, 36.6, 36.3, 36.8, 36.6, 38.8, 36.3, 38.1, 38.9, 37.1, 38.9, 37.2, 37.8, 36.5, 38.3, 37.3, 36.7, 36.8, 36.8, 38.6, 37.6, 36.7, 36.8, 38.2, 38.2, 36.2, 36.1, 37.9, 36.7, 37.0, 36.4, 36.7, 38.1, 36.6, 38.9, 36.1, 38.3, 38.2, 37.1, 38.7, 37.1, 38.2, 37.6, 36.0, 38.1, 37.6, 37.2, 39.0, 36.9, 37.2, 38.2, 37.5, 36.5, 37.6, 37.2, 37.7, 36.4, 37.4, 36.4, 38.9, 38.5, 36.0, 37.8, 37.5, 38.2, 36.7, 36.3, 36.3, 37.9, 37.3, 36.3, 37.4, 36.1, 36.2, 38.2, 37.7, 36.8, 38.6, 38.7, 37.3, 38.2, 36.0, 38.1, 36.7, 38.8, 38.9, 38.2, 38.2, 36.4, 36.5, 38.7, 36.3, 37.0, 38.7, 37.2, 38.0, 38.5, 38.8, 38.5, 36.4, 38.1, 36.9, 38.8, 36.6, 36.9, 38.0, 38.8, 37.8, 38.1, 36.3, 38.0, 36.8, 37.4, 37.6, 37.8, 37.5, 37.8, 37.1, 36.2, 38.1, 37.7, 38.9, 36.0, 36.6, 37.6, 38.1, 36.9, 38.4, 36.8, 36.7, 38.0, 38.4, 38.9, 37.1, 36.5, 36.1, 38.1, 37.2, 38.7, 36.8, 37.3, 36.8, 37.1, 37.2, 38.3, 37.4, 37.9, 37.2, 38.1, 38.3, 36.0, 37.9, 38.7, 37.9, 38.3, 37.9, 38.8, 38.8, 36.3, 38.8, 36.7, 38.3, 38.7, 39.0, 38.7, 38.7, 37.1, 36.0, 36.5, 36.4, 37.8, 37.4, 38.3, 38.5, 36.1, 39.0, 38.6, 37.8, 36.7, 38.5, 37.4, 37.6, 37.2, 38.8, 36.2, 38.3, 38.0, 38.9, 37.5, 38.6, 37.9, 36.7, 36.4, 38.9, 37.9, 37.8, 37.5, 37.1, 37.4, 36.9, 37.2, 37.0, 37.8, 37.0, 36.6, 37.0, 37.3, 36.6, 37.8, 38.1, 37.0, 38.1, 37.8, 37.8, 38.6, 38.7, 38.0, 36.7, 37.2, 39.0, 36.9, 36.0, 37.5, 38.0, 38.4, 38.8, 38.1, 37.4, 36.7, 36.7, 36.4, 37.9, 38.5, 36.4, 37.1, 36.6, 37.9, 36.6, 37.7, 37.4, 37.7, 38.9, 37.1, 37.8, 38.3, 37.1, 38.8, 38.4, 36.4, 38.0, 38.1, 36.6, 37.6, 36.7, 37.2, 38.3, 37.3, 36.4, 36.8, 37.8, 37.4, 37.4, 36.5, 38.5, 37.5, 37.2, 36.2, 37.3, 36.5, 38.5, 38.1, 38.7, 37.5, 37.1, 36.2, 37.7, 37.8, 37.5, 36.0, 36.1, 37.7, 37.2, 38.5, 37.3, 38.7, 38.4, 37.7, 37.9, 37.2, 38.3, 36.9, 38.1, 36.0, 39.0, 37.4, 38.3, 36.7, 37.0, 37.2, 38.4, 38.8, 38.8, 36.9, 38.8, 38.2, 37.9, 38.7, 36.9, 36.1, 36.2, 38.7, 38.0, 37.6, 36.9, 36.3, 38.3, 39.0, 36.3, 38.0, 36.8, 37.3, 38.1, 37.7, 38.1, 38.9, 37.2, 38.7, 37.1, 37.0, 38.9, 38.9, 38.8, 36.7, 36.8, 37.7, 37.0, 38.8, 38.6, 37.4, 37.0, 38.0, 36.0, 37.2, 36.5, 36.5, 37.2, 37.9, 37.8, 36.7, 36.3, 37.4, 36.7, 36.1, 38.4, 38.2, 38.6, 38.5, 36.2, 38.3, 36.4, 36.4, 37.0, 37.7, 36.4, 36.2, 36.9, 38.5, 37.0, 37.3, 37.0, 37.0, 38.0, 37.4, 38.2, 37.2, 37.1, 37.7, 36.6, 37.8, 36.4, 38.3, 37.7, 37.2, 36.8, 36.8, 38.9, 38.3, 39.0, 38.5, 37.5, 36.7, 37.7, 36.2, 37.3, 38.8, 37.3, 37.7, 37.0, 37.8, 38.8, 36.7, 37.3, 39.0, 38.1, 38.4, 36.4, 38.4, 38.2, 37.0, 37.8, 37.0, 39.0, 38.3, 36.0, 38.4, 37.2, 37.8, 36.1, 37.5, 38.4, 37.5, 38.2, 36.3, 36.7, 36.1, 38.4, 38.2, 38.2, 36.5, 36.1, 37.7, 38.4, 38.3, 38.7, 36.5, 36.6, 37.7, 37.8, 36.2, 38.6, 38.0, 38.9, 36.3, 36.2, 36.3, 37.6, 38.4, 37.1, 36.1, 37.8, 37.9, 38.0, 37.7, 36.5, 38.9, 37.9, 37.9, 36.8, 38.3, 37.5, 37.4, 38.3, 39.0, 36.3, 37.8, 37.1, 37.0, 38.0, 38.5, 37.8, 36.0, 36.5, 36.5, 37.4, 38.5, 38.3, 38.6, 36.3, 36.6, 38.9, 38.2, 36.3, 38.5, 37.8, 38.8, 38.1, 37.2, 38.6, 36.6, 38.0, 36.9, 37.0, 38.7, 38.2, 36.8, 37.7, 37.6, 36.4, 37.0, 38.7, 36.8, 36.6, 37.2, 38.8, 37.5, 37.7, 36.4, 36.8, 37.9, 36.1, 38.1, 36.3, 37.6, 36.4],"hr":[87, 119, 123, 101, 90, 59, 79, 82, 147, 136, 62, 130, 143, 105, 136, 51, 63, 131, 145, 101, 151, 125, 123, 127, 151, 145, 83, 127, 132, 159, 120, 156, 73, 85, 106, 120, 120, 56, 131, 55, 137, 67, 57, 107, 144, 82, 101, 64, 79, 113, 129, 86, 105, 56, 136, 113, 94, 86, 121, 124, 153, 71, 159, 102, 66, 72, 128, 50, 88, 147, 69, 134, 60, 144, 91, 157, 156, 86, 54, 85, 126, 76, 156, 141, 62, 119, 135, 102, 76, 117, 99, 96, 57, 94, 150, 53, 53, 89, 82, 125, 118, 106, 72, 159, 124, 146, 137, 62, 95, 76, 59, 99, 138, 131, 141, 137, 146, 128, 105, 101, 78, 59, 153, 159, 80, 73, 95, 145, 76, 129, 56, 88, 110, 141, 121, 91, 52, 137, 147, 148, 53, 122, 152, 77, 109, 155, 55, 104, 69, 112, 110, 137, 130, 105, 92, 138, 78, 80, 108, 51, 151, 64, 68, 87, 120, 64, 140, 107, 51, 77, 102, 74, 56, 63, 135, 112, 156, 75, 142, 132, 129, 116, 59, 128, 105, 62, 131, 100, 62, 135, 124, 50, 75, 60, 108, 109, 135, 100, 150, 141, 115, 79, 143, 145, 57, 61, 129, 142, 138, 137, 118, 66, 123, 76, 133, 122, 156, 153, 124, 115, 111, 131, 152, 116, 112, 64, 106, 82, 127, 104, 65, 54, 53, 117, 107, 139, 59, 58, 89, 97, 144, 118, 94, 139, 63, 152, 75, 73, 127, 58, 51, 111, 64, 96, 126, 151, 158, 54, 159, 150, 88, 104, 102, 79, 76, 131, 69, 150, 132, 74, 61, 93, 122, 70, 66, 143, 76, 82, 69, 127, 141, 108, 71, 100, 51, 99, 101, 156, 137, 124, 87, 54, 63, 94, 57, 118, 72, 124, 57, 69, 142, 150, 155, 133, 105, 50, 126, 156, 54, 142, 114, 92, 155, 149, 126, 147, 82, 110, 120, 80, 74, 89, 66, 111, 132, 117, 86, 83, 132, 145, 102, 130, 75, 79, 146, 112, 80, 159, 82, 131, 153, 117, 94, 137, 148, 94, 50, 107, 71, 75, 95, 139, 100, 107, 128, 115, 159, 102, 153, 153, 155, 67, 126, 111, 67, 145, 52, 131, 83, 120, 56, 146, 126, 122, 81, 120, 52, 85, 61, 64, 141, 62, 124, 50, 98, 139, 73, 156, 51, 151, 67, 117, 66, 131, 57, 52, 55, 134, 77, 58, 121, 92, 52, 83, 159, 157, 70, 112, 80, 67, 125, 98, 131, 71, 54, 104, 130, 89, 82, 73, 156, 105, 158, 87, 50, 59, 95, 137, 104, 111, 144, 93, 135, 95, 145, 93, 80, 95, 102, 112, 125, 99, 122, 156, 112, 114, 133, 57, 143, 109, 159, 144, 96, 141, 71, 136, 63, 101, 145, 52, 82, 101, 103, 90, 95, 132, 137, 121, 133, 103, 63, 72, 87, 94, 151, 74, 114, 90, 85, 63, 130, 108, 118, 70, 76, 69, 71, 61, 157, 116, 121, 57, 85, 110, 141, 123, 100, 63, 118, 57, 52, 119, 132, 140, 89, 64, 128, 144, 139, 151, 114, 145, 101, 72, 111, 71, 78, 120, 129, 70, 71, 80, 87, 155, 147, 85, 66, 84, 79, 71, 74, 115, 98, 78, 68, 71, 78, 87, 69, 60, 135, 112, 147, 136, 111, 129, 156, 145, 100, 102, 51, 153, 50, 115, 121, 81, 144, 111, 71, 156, 158, 99, 159, 93, 104, 100, 68, 92, 82, 94, 136, 74, 72, 117, 72, 68, 117, 154, 87, 71, 134, 105, 66, 95, 97, 126, 143, 66, 102, 144, 111, 97, 74, 137, 88, 134, 131, 143, 113, 72, 104, 74, 85, 114, 99, 62, 70, 121, 134, 112, 79, 74, 75, 67, 127, 143, 143, 87, 52, 141, 156, 109, 156, 152, 106, 108, 89, 75, 122, 105, 74, 103, 151, 114, 65, 58, 55, 52, 80, 82, 100, 53, 76, 60, 101, 159, 57, 155, 148, 67, 52, 151, 155, 72, 61, 92, 92, 152, 102, 114, 54, 142, 55, 93, 85, 89, 116, 50, 103, 83, 57, 68, 61, 127, 114, 121, 98, 79, 69, 122, 142, 159, 83, 156, 121, 122, 106, 53, 77, 151, 65, 153, 80, 144, 133, 127, 55, 151, 144, 134, 57, 144, 117, 66, 127, 113, 139, 86, 87, 70, 131, 100, 60, 108, 69, 95, 152, 149, 115, 130, 120, 112, 50, 87, 153, 113, 127, 64, 62, 96, 145, 154, 81, 132, 83, 130, 145, 55, 59, 65, 152, 58, 144, 136, 99, 100, 62, 92, 114, 66, 54, 66, 72, 140, 56, 125, 71, 67, 156, 74, 92, 91, 63, 110, 91, 83, 81, 82, 83, 101, 135, 124, 53, 57, 134, 113, 104, 69, 104, 133, 50, 95, 155, 93, 111, 92, 97, 131, 118, 80, 121, 113, 68, 102, 60, 97, 91, 109, 155, 83, 119, 148, 93, 150, 65, 142, 157, 149, 88, 62, 143, 63, 64, 86, 67, 91, 106, 99, 148, 81, 131, 84, 150, 151, 95, 64, 53, 119, 85, 128, 150, 144, 142, 134, 113, 94, 78, 129, 128, 66, 111, 90, 120, 144, 124, 81, 128, 131, 72, 82, 54, 53, 54, 59, 70, 102, 112, 143, 76, 54, 115, 128, 119, 150, 137, 94, 59, 84, 88, 129, 150, 157, 130, 126, 85, 127, 149, 126, 95, 121, 121, 126, 134, 56, 60, 131, 116, 92, 89, 148, 135, 53, 126, 93, 102, 81, 71, 158, 93, 152, 156, 124, 101, 81, 140, 67, 102, 130, 109, 147, 121, 60, 132, 104, 59, 87, 133, 136, 121, 100, 60, 159, 138, 57, 98, 111, 86, 81, 56, 131, 100, 113, 134, 102, 128, 76, 157, 99, 50, 125, 72, 128, 95, 51, 121, 123, 111, 60, 77, 104, 106, 69, 145, 61, 63, 90, 99, 66, 104, 143, 59, 91, 90, 69, 104, 151, 118, 143, 62, 156, 94, 89, 134, 143, 114, 116, 105, 120, 117, 67, 58, 146, 95, 127, 99, 152, 153, 84, 52, 104, 127, 76, 61, 137, 150, 156, 56, 112, 138, 68, 108, 101, 64, 99, 56, 114, 140, 146, 52, 112, 121, 143, 142, 104, 119, 156, 56, 136, 144, 91, 87, 102, 58, 140, 126, 134, 67, 55, 127, 141, 125, 110, 111, 65, 131, 91, 77, 84, 144, 157, 148, 91, 67, 71, 90, 85, 159, 50, 56, 122, 56, 102, 114, 89, 102, 125, 129, 113, 140, 123, 147, 53, 74, 56, 100, 135, 71, 87, 56, 127, 65, 146, 129, 152, 82, 57, 139, 68, 88, 143, 132, 153, 105, 158, 82, 67, 147, 146, 51, 159, 135, 100, 86, 79, 125, 110, 116, 101, 157, 96, 99, 54, 56, 96, 76, 67, 58, 127, 103, 149, 139, 97, 129, 92, 83, 151, 87, 131, 124, 76, 71, 147, 63, 96, 123, 149, 111, 132, 57, 82, 103, 106, 61, 155, 152, 89, 66, 103, 108, 69, 114, 65, 85, 115, 110, 118, 85, 139, 133, 99, 100, 139, 151, 144, 70, 74, 56, 108, 141, 157, 76, 84, 98, 112, 155, 67, 53, 91, 150, 66, 111, 138, 50, 155, 138, 159, 94, 107, 123, 65, 63, 104, 88, 110, 131, 125, 127, 112, 156, 105, 84, 70, 122, 77, 65, 156, 69, 112, 130, 133, 130, 123, 72, 77, 89, 129, 51, 144, 109, 157, 71, 54, 107, 110, 57, 54, 98, 125, 63, 145, 95, 98, 67, 154, 141, 156, 88, 100, 103, 53, 74, 128, 82, 111, 86, 52, 64, 83, 119, 135, 96, 117, 57, 94, 147, 114, 71, 121, 68, 124, 138, 77, 103, 159, 52, 127, 132, 61, 103, 107, 80, 123, 146, 120, 149, 149, 97, 97, 145, 115, 135, 132, 74, 136, 113, 101, 88, 146, 153, 87, 91, 149, 51, 118, 120, 116, 118, 53, 76, 82, 63, 94, 151, 158, 59, 106, 157, 87, 106, 148, 143, 155, 78, 56, 91, 147, 120, 75, 62, 152, 110, 153, 125, 60, 69, 123, 82, 53, 110, 115, 145, 134, 126, 89, 101, 96, 115, 109, 68, 79, 81, 106, 100, 149, 124, 132, 59, 98, 126, 127, 133, 76, 93, 154, 110, 130, 84, 145, 114, 105, 61, 118, 120, 54, 121, 120, 95, 73, 59, 79, 152, 137, 140, 80, 156, 97, 140, 156, 133, 90, 159, 68, 129, 60, 77, 56, 74, 105, 154, 138, 77, 89, 118, 54, 124, 127, 104, 116, 70, 89, 108, 138, 97, 131, 135, 94, 120, 146, 69, 112, 141, 91, 139, 52, 87, 66, 96, 158, 159, 62, 64, 62, 101, 153, 119, 51, 56, 126, 111, 127, 127, 150, 159, 141, 65, 158, 144, 135, 55, 139, 122, 67, 129, 102, 140, 117, 95, 52, 95, 153, 121, 119, 131, 148, 74, 68, 83, 113, 132, 75, 134, 80, 74, 132, 119, 147, 150, 123, 54, 141, 102, 72, 106, 106, 63, 95, 102, 134, 87, 140, 124, 87, 112, 157, 151, 146, 138, 71, 59, 66, 63, 100, 122, 157, 87, 153, 110, 100, 154, 85, 115, 50, 104, 134, 158, 63, 78, 103, 155, 52, 90, 134, 133, 140, 90, 92, 147, 59, 51, 156, 54, 152, 78, 144, 98, 154, 109, 121, 85, 101, 129, 87, 73, 143, 106, 79, 106, 124, 105, 133, 130, 130, 98, 150, 86, 69, 131, 123, 141, 111, 126, 112, 137, 118, 151, 55, 86, 54, 64, 143, 67, 159, 139, 86, 136, 150, 85, 74, 115, 60, 145, 134, 85, 107, 109, 137, 113, 71, 129, 129, 98, 116, 137, 83, 104, 74, 67, 91, 78, 89, 129, 156, 97, 128, 88, 118, 86, 154, 56, 53, 102, 128, 78, 155, 124, 148, 158, 117, 123, 50, 86, 155, 122, 83, 147, 145, 58, 153, 137, 85, 68, 52, 98, 130, 120, 86, 100, 60, 98, 147, 122, 77, 131, 92, 129, 89, 134, 155, 87, 105, 138, 126, 60, 84, 120, 126, 136, 149, 72, 62, 87, 55, 108, 92, 113, 98, 157, 58, 64, 60, 144, 111, 78, 78, 53, 113, 151, 153, 77, 52, 128, 105, 63, 146, 121, 149, 105, 82, 70, 115, 87, 53, 110, 156, 97, 105, 63, 86, 147, 123, 55, 77, 100, 50, 73, 112, 56, 90, 131, 158, 77, 68, 56, 90, 63, 133, 140, 125, 123, 88, 77, 102, 98, 135, 143, 137, 105, 69, 130, 90, 148, 63, 57, 107, 86, 148, 120, 55, 128, 93, 79, 101, 102, 150, 129, 68, 118, 52, 98, 136, 146, 126, 127, 136, 114, 137, 82, 121, 94, 154, 54, 99, 77, 82, 153, 93, 154, 158, 146, 111, 126, 74, 57, 140, 112, 93, 157, 146, 115, 115, 159, 137, 69, 132, 107, 111, 55, 79, 104, 62, 86, 115, 59, 123, 113, 79, 107, 138, 135, 115, 87, 76, 75, 106, 97, 158, 107, 58, 70, 59, 70, 126, 118, 62, 138, 88, 124, 107, 156, 63, 54, 74, 105, 63, 63, 59, 82, 79, 110, 101, 143, 58, 111, 64, 123, 56, 87, 59, 143, 96, 151, 65, 79, 72, 111, 82, 154, 133, 98, 140, 56, 96, 77, 66, 78, 106, 145, 157, 155, 134, 63, 71, 109, 75, 59, 151, 118, 110, 150, 136, 111, 99, 58, 66, 72, 152, 123, 84, 50, 66, 153, 67, 128, 129, 69, 91, 139, 94, 52, 73, 121, 105, 155, 61, 64, 113, 75, 93, 120, 121, 129, 145, 65, 157, 105, 102, 111, 93, 119, 50, 117, 135, 147, 82, 95, 96, 153, 86, 60, 57, 110, 69, 113, 125, 146, 66, 69, 100, 90, 146, 100, 134, 100, 125, 89, 113, 107, 119, 151, 125, 126, 113, 154, 50, 62, 118, 113, 53, 62, 80, 137, 88, 95, 139, 52, 120, 65, 159, 126, 154, 72, 65, 81, 131, 66, 118, 109, 122, 106, 87, 132, 80, 119, 99, 127, 115, 61, 139, 145, 119, 140, 81, 134, 80, 137, 113, 151, 151, 105, 113, 72, 112, 99, 138, 111, 62, 123, 127, 141, 126, 113, 110, 65, 103, 120, 62, 137, 97, 112, 129, 126, 141, 120, 75, 102, 97, 60, 156, 117, 62, 158, 82, 149, 157, 97, 156, 128, 66, 90, 64, 106, 97, 102, 81, 115, 79, 135, 121, 96, 51, 118, 143, 127, 102, 151, 95, 57, 81, 105, 86, 66, 141, 93, 87, 54, 101, 66, 157, 113, 150, 156, 114, 128, 86, 155, 97, 63, 84, 93, 147, 112, 145, 143, 93, 131, 134, 101, 152, 119, 155, 152, 102, 73, 108, 55, 156, 132, 64, 65, 70, 98, 62, 78, 146, 97, 87, 54, 58, 118, 118, 79, 115, 73, 141, 133, 144, 71, 95, 157, 63, 96, 152, 105, 112, 85, 107, 61, 90, 153, 117, 69, 153, 132, 91, 125, 153, 121, 112, 127, 127, 64, 56, 72, 128, 149, 102, 89, 119, 97, 144, 86, 72, 132, 60, 55, 104, 101, 138, 95, 101, 106, 144, 76, 157, 108, 154, 101, 96, 72, 80, 101, 157, 146, 107, 101, 141, 95, 115, 123, 70, 58, 142, 114, 130, 73, 145, 98, 59, 120, 76, 61, 58, 96, 150, 66, 103, 122, 87, 130, 158, 83, 140, 90, 110, 133, 97, 74, 159, 143, 104, 85, 116, 71, 133, 116, 144, 136, 61, 102, 159, 114, 52, 108, 121, 157, 133, 53, 137, 143, 150, 51, 124, 134, 114, 145, 63, 146, 135, 72, 109, 155, 133, 141, 88, 91, 72, 149, 101, 67, 79, 136, 65, 130, 127, 90, 65, 129, 99, 123, 151, 112, 70, 65, 104, 124, 86, 128, 132, 94, 52, 54, 138, 77, 115, 96, 96, 149, 136, 147, 55, 114, 120, 101, 136, 141, 129, 101, 154, 100, 75, 79, 71, 116, 80, 87, 52, 94, 77, 105, 97, 145, 86, 154, 93, 131, 138, 154, 132, 83, 70, 57, 113, 123, 58, 150, 84, 50, 60, 87, 107, 120, 87, 151, 69, 106, 96, 156, 51, 113, 73, 159, 88, 52, 61, 128, 77, 98, 152, 61, 104, 52, 75, 158, 61, 98, 121, 133, 96, 84, 80, 87, 65, 150, 84, 82, 73, 157, 69, 98, 71, 95, 108, 150, 145, 70, 154, 141, 130, 130, 56, 148, 152, 67, 88, 120, 98, 104, 110, 121, 91, 125, 138, 148, 111, 58, 77, 134, 97, 109, 99, 118, 52, 99, 133, 114, 146, 72, 82, 69, 153, 129, 57, 159, 65, 69, 64, 120, 79, 53, 146, 147, 77, 132, 91, 147, 142, 50, 146, 103, 122, 111, 62, 63, 77, 91, 55, 123, 149, 105, 91, 158, 124, 153, 63, 62, 54, 119, 54, 59, 109, 147, 141, 125, 140, 78, 148, 120, 131, 104, 133, 70, 73, 112, 116, 143, 50, 148, 60, 98, 54, 87, 68, 146, 102, 158, 86, 133, 95, 97, 144, 92, 85, 104, 159, 86, 146, 60, 157, 110, 97, 133, 110, 104, 126, 97, 113, 89, 118, 129, 90, 135, 141, 75, 78, 137, 141, 113, 103, 111, 101, 132, 74, 61, 149, 126, 150, 69, 75, 155, 90, 128, 93, 57, 130, 92, 98, 87, 71, 76, 74, 50, 64, 124, 100, 78, 139, 133, 80, 58, 84, 73, 141, 143, 84, 73, 142, 95, 71, 83, 116, 130, 87, 148, 64, 129, 129, 83, 124, 68, 68, 110, 91, 146, 149, 144, 109, 141, 65, 96, 50, 153, 113, 107, 55, 73, 67, 59, 98, 154, 77, 142, 68, 87, 156, 105, 154, 116, 119, 104, 58, 97, 118, 60, 92, 122, 83, 57, 134, 127, 113, 52, 130, 110, 131, 107, 104, 137, 50, 97, 70, 145, 72, 72, 125, 81, 105, 62, 108, 63, 146, 54, 139, 117, 115, 85, 62, 88, 100, 81, 107, 95, 138, 123, 159, 97, 63, 143, 84, 153, 50, 140, 147, 70, 116, 147, 94, 97, 61, 135, 90, 135, 146, 116, 77, 153, 64, 73, 64, 144, 152, 75, 145, 67, 90, 133, 58, 100, 145, 113, 107, 98, 117, 83, 100, 58, 102, 56, 142, 147, 114, 63, 89, 82, 87, 107, 56, 124, 77, 125, 51, 67, 146, 93, 56, 154, 135, 92, 94, 70, 69, 63, 92, 77, 61, 158, 117, 56, 122, 82, 101, 55, 91, 65, 61, 85, 96, 99, 102, 151, 141, 54, 104, 114, 81, 119, 119, 135, 118, 153, 66, 119, 144, 152, 159, 81, 84, 96, 51, 92, 52, 114, 142, 56, 71, 68, 155, 74, 65, 140, 68, 150, 129, 120, 68, 101, 111, 82, 152, 75, 132, 94, 57, 99, 149, 71, 105, 71, 122, 146, 145, 155, 55, 136, 59, 60, 138, 114, 119, 77, 88, 60, 124, 126, 133, 72, 70, 141, 68, 90, 80, 51, 152, 137, 82, 55, 89, 102, 70, 154, 131, 92, 140, 149, 62, 55, 146, 106, 121, 71, 55, 134, 94, 67, 75, 82, 59, 101, 105, 140, 78, 99, 73, 105, 52, 75, 144, 136, 109, 133, 134, 58, 76, 69, 79, 116, 87, 84, 151, 81, 135, 59, 86, 58, 140, 121, 121, 141, 64, 153, 132, 125, 104, 63, 63, 74, 106, 115, 141, 88, 72, 120, 141, 156, 51, 110, 95, 85, 76, 95, 53, 87, 64, 77, 144, 87, 102, 124, 79, 100, 145, 59, 129, 150, 115, 91, 104, 115, 55, 51, 118, 156, 120, 102, 125, 159, 53, 98, 88, 74, 154, 100, 150, 129, 128, 99, 55, 63, 136, 159, 117, 125, 124, 82, 83, 52, 99, 158, 59, 63, 88, 126, 101, 124, 57, 85, 83, 60, 53, 105, 94, 140, 77, 69, 117, 57, 110, 131, 112, 146, 64, 84, 158, 65, 58, 92, 120, 78, 57, 63, 155, 119, 100, 101, 125, 68, 69, 61, 135, 104, 59, 136, 125, 68, 114, 130, 78, 54, 75, 144, 84, 66, 129, 155, 72, 117, 130, 66, 115, 130, 149, 98, 64, 156, 153, 151, 96, 126, 114, 159, 130, 133, 52, 96, 61, 101, 148, 112, 62, 72, 105, 73, 119, 156, 150, 145, 99, 94, 100, 77, 140, 104, 137, 122, 104, 114, 119, 67, 51, 63, 52, 155, 52, 84, 68, 75, 81, 154, 87, 125, 149, 51, 74, 107, 78, 143, 135, 91, 53, 97, 100, 90, 102, 149, 116, 100, 76, 66, 155, 69, 141, 75, 75, 109, 77, 66, 124, 51, 106, 75, 97, 80, 156, 64, 159, 53, 111, 67, 144, 132, 73, 104, 121, 154, 78, 107, 118, 156, 149, 73, 92, 59, 91, 136, 142, 99, 110, 50, 135, 71, 135, 63, 72, 63, 97, 115, 71, 71, 95, 113, 130, 120, 129, 82, 84, 143, 119, 64, 82, 76, 117, 88, 148, 86, 108, 60, 85, 134, 83, 149, 118, 81, 153, 60, 119, 110, 98, 92, 68, 111, 103, 104, 95, 58, 158, 144, 127, 151, 148, 102, 158, 149, 77, 119, 115, 108, 69, 139, 80, 144, 105, 130, 78, 61, 115, 82, 156, 66, 153, 54, 71, 130, 54, 118, 137, 121, 102, 107, 125, 159, 112, 73, 142, 156, 128, 75, 90, 83, 104, 138, 142, 127, 133, 59, 137, 87, 91, 57, 85, 123, 74, 68, 103, 53, 144, 122, 122, 153, 142, 90, 86, 78, 92, 57, 129, 105, 138, 114, 80, 159, 73, 129, 116, 128, 71, 121, 149, 157, 52, 140, 66, 137, 116, 158, 112, 95, 76, 95, 102, 103, 90, 132, 147, 59, 101, 78, 92, 154, 90, 112, 111, 153, 52, 138, 70, 61, 100, 143, 144, 126, 51, 111, 103, 126, 121, 75, 132, 145, 50, 85, 87, 110, 128, 70, 131, 141, 154, 57, 141, 147, 108, 151, 140, 68, 125, 53, 152, 101, 133, 156, 145, 136, 53, 75, 94, 99, 68, 140, 112, 129, 118, 124, 95, 57, 84, 138, 150, 140, 142, 144, 158, 60, 82, 140, 116, 83, 137, 96, 132, 124, 84, 101, 132, 129, 94, 107, 130, 80, 92, 84, 119, 148, 63, 138, 134, 144, 70, 90, 119, 108, 98, 109, 90, 115, 99, 105, 115, 156, 133, 137, 89, 98, 145, 90, 100, 120, 58, 102, 99, 159, 149, 108, 151, 59, 139, 87, 142, 97, 96, 100, 86, 158, 73, 53, 159, 148, 153, 57, 73, 58, 70, 90, 102, 103, 102, 122, 136, 130, 130, 109, 103, 127, 149, 115, 115, 106, 142, 152, 157, 143, 114, 59, 95, 72, 90, 75, 64, 120, 133, 56, 81, 156, 136, 120, 143, 87, 101, 102, 64, 59, 120, 130, 79, 70, 76, 134, 150, 72, 71, 83, 147, 158, 96, 145, 79, 68, 123, 97, 137, 135, 147, 101, 106, 146, 82, 145, 138, 141, 117, 89, 94, 92, 120, 134, 75, 106, 110, 95, 76, 92, 103, 156, 53, 130, 112, 69, 121, 72, 149, 126, 120, 98, 129, 91, 120, 86, 118, 129, 96, 108, 81, 74, 97, 106, 82, 51, 57, 76, 55, 103, 99, 146, 95, 75, 105, 99, 155, 156, 152, 53, 77, 124, 94, 85, 93, 138, 128, 59, 73, 93, 104, 104, 109, 111, 156, 109, 50, 75, 50, 118, 125, 59, 72, 71, 56, 53, 75, 71, 118, 131, 122, 84, 144, 97, 128, 96, 67, 71, 81, 97, 157, 147, 76, 52, 96, 67, 99, 68, 135, 136, 55, 156, 130, 119, 148, 158, 130, 64, 148, 144, 93, 65, 137, 84, 56, 124, 154, 53, 124, 53, 159, 146, 59, 106, 80, 87, 155, 135, 51, 86, 53, 71, 144, 147, 120, 55, 51, 159, 104, 129, 121, 68, 79, 107, 148, 145, 76, 55, 112, 82, 110, 159, 146, 133, 66, 70, 106, 80, 58, 90, 116, 58, 84, 144, 137, 119, 67, 70, 96, 57, 112, 91, 154, 152, 118, 121, 118, 136, 120, 110, 121, 102, 90, 86, 109, 115, 95, 109, 117, 109, 148, 115, 87, 95, 53, 103, 111, 90, 131, 124, 116, 135, 57, 103, 89, 125, 99, 148, 150, 80, 83, 61, 83, 124, 98, 88, 91, 128, 107, 59, 108, 102, 111, 56, 131, 159, 144, 114, 135, 88, 75, 50, 105, 139, 136, 100, 137, 156, 80, 65, 78, 87, 100, 128, 58, 66, 156, 58, 126, 77, 93, 59, 133, 109, 71, 152, 144, 96, 106, 159, 125, 120, 123, 99, 135, 122, 144, 68, 50, 66, 112, 142, 122, 112, 152, 97, 123, 142, 134, 128, 118, 122, 138, 61, 110, 75, 65, 116, 113, 69, 139, 117, 83, 106, 154, 73, 51, 83, 91, 64, 76, 55, 87, 62, 90, 74, 100, 158, 69, 70, 127, 66, 152, 68, 73, 90, 64, 149, 153, 53, 144, 131, 142, 90, 94, 60, 134, 123, 132, 62, 66, 70, 126, 69, 73, 93, 115, 85, 112, 94, 96, 142, 87, 74, 57, 84, 137, 150, 97, 130, 66, 136, 153, 115, 107, 134, 68, 53, 102, 52, 74, 52, 152, 140, 83, 100, 140, 106, 87, 154, 70, 159, 106, 71, 123, 154, 76, 54, 137, 105, 53, 110, 108, 94, 95, 130, 121, 77, 111, 121, 150, 137, 121, 114, 158, 54, 69, 140, 112, 119, 64, 52, 57, 119, 60, 107, 52, 159, 81, 147, 138, 120, 144, 114, 65, 88, 65, 84, 63, 131, 122, 146, 104, 89, 64, 157, 57, 97, 136, 149, 145, 76, 64, 62, 61, 79, 128, 53, 126, 153, 58, 138, 96, 61, 98, 155, 119, 66, 62, 108, 146, 94, 122, 71, 154, 135, 70, 85, 94, 79, 149, 79, 147, 136, 142, 146, 118, 145, 140, 157, 113, 79, 142, 64, 94, 90, 66, 151, 146, 51, 140, 63, 159, 94, 119, 126, 84, 50, 93, 122, 80, 134, 116, 157, 128, 71, 134, 50, 117, 82, 75, 81, 125, 58, 94, 103, 76, 57, 155, 152, 96, 56, 157, 55, 77, 112, 145, 81, 90, 90, 122, 136, 64, 54, 50, 83, 126, 80, 145, 108, 130, 95, 80, 130, 58, 125, 83, 148, 73, 138, 142, 110, 120, 97, 70, 76, 125, 82, 137, 83, 98, 58, 124, 156, 139, 87, 63, 147, 125, 73, 93, 67, 52, 118, 67, 80, 76, 92, 109, 106, 149, 105, 52, 73, 108, 121, 136, 111, 62, 106, 69, 112, 62, 145, 55, 80, 96, 56, 97, 78, 142, 94, 91, 89, 53, 113, 72, 129, 131, 96, 80, 151, 109, 114, 99, 158, 141, 107, 114, 58, 151, 67, 113, 150, 88, 130, 82, 92, 150, 83, 91, 107, 113, 56, 116, 62, 59, 69, 152, 155, 61, 123, 61, 52, 89, 128, 135, 79, 97, 98, 86, 119, 71, 148, 102, 54, 92, 71, 71, 97, 142, 101, 115, 121, 71, 119, 128, 87, 71, 62, 109, 106, 112, 95, 61, 108, 57, 121, 147, 87, 78, 117, 116, 88, 59, 91, 115, 64, 148, 83, 80, 112, 75, 75, 108, 98, 72, 112, 142, 91, 103, 97, 120, 143, 75, 136, 158, 55, 80, 111, 159, 148, 157, 57, 89, 113, 127, 125, 98, 118, 56, 138, 73, 120, 153, 104, 73, 65, 89, 153, 126, 83, 63, 71, 133, 141, 145, 105, 84, 62, 119, 81, 125, 60, 72, 69, 120, 142, 136, 158, 105, 117, 92, 128, 152, 152, 91, 103, 154, 127, 124, 105, 60, 59, 124, 73, 62, 110, 64, 72, 154, 58, 67, 130, 116, 60, 126, 73, 127, 59, 86, 87, 139, 93, 79, 143, 155, 134, 137, 94, 109, 138, 104, 83, 69, 120, 89, 116, 124, 100, 83, 65, 69, 139, 85, 120, 79, 72, 70, 56, 52, 68, 148, 158, 132, 156, 137, 66, 155, 105, 92, 80, 156, 139, 70, 73, 56, 71, 99, 148, 104, 147, 134, 111, 67, 150, 128, 142, 130, 76, 94, 69, 80, 133, 54, 104, 159, 62, 145, 137, 97, 58, 138, 79, 116, 147, 88, 130, 154, 140, 127, 132, 58, 57, 158, 89, 153, 104, 51, 150, 133, 88, 92, 141, 150, 118, 155, 102, 126, 117, 146, 111, 72, 53, 76, 51, 60, 77, 126, 135, 107, 126, 145, 60, 152, 127, 75, 159, 144, 148, 138, 116, 116, 105, 72, 81, 64, 103, 113, 90, 111, 144, 66, 76, 122, 154, 79, 113, 148, 155, 68, 151, 129, 84, 108, 90, 121, 117, 120, 101, 70, 68, 135, 131, 140, 151, 104, 51, 147, 83, 80, 150, 147, 108, 158, 64, 85, 76, 92, 94, 82, 113, 92, 129, 92, 105, 134, 66, 139, 123, 139, 117, 153, 101, 99, 89, 136, 142, 64, 110, 118, 144, 51, 61, 71, 103, 55, 128, 75, 111, 101, 154, 107, 56, 90, 94, 112, 151, 50, 98, 51, 152, 110, 122, 80, 106, 104, 101, 128, 131, 138, 89, 113, 54, 89, 59, 99, 147, 79, 50, 91, 147, 92, 102, 117, 136, 86, 157, 159, 153, 67, 85, 63, 158, 75, 59, 74, 143, 65, 144, 114, 146, 90, 129, 122, 136, 81, 135, 147, 58, 72, 133, 156, 86, 146, 104, 50, 105, 72, 84, 50, 159, 113, 53, 99, 152, 72, 102, 133, 61, 136, 93, 91, 125, 106, 73, 134, 85, 116, 121, 134, 126, 102, 147, 141, 92, 102, 80, 115, 143, 52, 64, 75, 132, 55, 152, 138, 124, 121, 117, 98, 63, 78, 123, 64, 124, 69, 149, 74, 85, 67, 135, 74, 148, 143, 109, 114, 55, 50, 101, 127, 150, 71, 54, 155, 113, 155, 102, 103, 96, 58, 81, 80, 51, 147, 152, 83, 152, 126, 120, 100, 99, 95, 149, 77, 51, 93, 128, 65, 97, 114, 83, 148, 136, 120, 118, 137, 128, 85, 88, 76, 97, 141, 150, 123, 78, 86, 123, 124, 154, 83, 113, 65, 148, 90, 64, 50, 140, 124, 98, 68, 98, 63, 58, 152, 155, 157, 107, 125, 155, 110, 78, 65, 87, 68, 157, 145, 109, 144, 104, 123, 59, 131, 55, 90, 131, 154, 63, 148, 89, 87, 120, 143, 112, 72, 66, 78, 114, 59, 111, 150, 144, 57, 89, 143, 156, 77, 147, 139, 78, 144, 123, 85, 159, 148, 129, 69, 141, 88, 68, 99, 110, 97, 67, 134, 99, 148, 75, 102, 76, 102, 88, 124, 135, 145, 74, 130, 66, 119, 52, 86, 102, 126, 102, 115, 116, 74, 73, 138, 128, 70, 147, 107, 89, 62, 124, 64, 141, 93, 51, 151, 146, 156, 106, 89, 124, 67, 122, 156, 115, 96, 115, 126, 100, 138, 70, 89, 132, 52, 132, 130, 118, 159, 114, 67, 149, 127, 52, 103, 136, 108, 88, 142, 93, 65, 117, 107, 95, 94, 124, 58, 134, 57, 99, 143, 88, 148, 157, 97, 78, 64, 115, 150, 102, 59, 131, 80, 83, 62, 56, 110, 126, 147, 143, 56, 95, 154, 80, 132, 80, 87, 156, 119, 148, 66, 151, 144, 95, 156, 66, 146, 67, 57, 73, 78, 89, 95, 109, 53, 94, 70, 94, 120, 137, 63, 96, 52, 76, 55, 139, 154, 89, 105, 147, 97, 132, 112, 142, 98, 98, 59, 96, 150, 92, 119, 99, 57, 154, 145, 86, 95, 126, 127, 51, 81, 80, 88, 51, 57, 124, 71, 77, 128, 58, 53, 155, 72, 106, 63, 129, 72, 103, 64, 138, 129, 147, 60, 110, 97, 88, 50, 100, 137, 93, 114, 56, 126, 63, 129, 143, 121, 85, 94, 151, 71, 99, 104, 108, 107, 124, 143, 125, 126, 125, 114, 109, 60, 120, 150, 123, 109, 159, 101, 117, 89, 99, 147, 104, 144, 136, 125, 72, 134, 125, 76, 50, 157, 58, 61, 146, 150, 134, 56, 106, 158, 51, 112, 99, 98, 123, 141, 136, 140, 92, 135, 57, 117, 115, 94, 66, 137, 114, 113, 105, 154, 148, 77, 61, 126, 154, 86, 144, 51, 159, 77, 95, 59, 156, 97, 61, 147, 122, 105, 156, 78, 150, 91, 63, 57, 55, 115, 74, 67, 150, 134, 133, 114, 129, 118, 128, 138, 123, 76, 126, 149, 54, 115, 117, 80, 77, 109, 155, 141, 82, 58, 126, 104, 105, 132, 119, 69, 79, 106, 93, 83, 77, 145, 54, 97, 146, 123, 108, 93, 139, 85, 100, 81, 134, 120, 114, 110, 70, 105, 79, 51, 58, 77, 124, 116, 81, 153, 147, 105, 106, 59, 120, 86, 59, 65, 140, 68, 111, 115, 136, 137, 65, 116, 98, 107, 129, 152, 119, 93, 133, 82, 58, 137, 56, 72, 93, 150, 71, 97, 87, 77, 64, 124, 100, 128, 153, 57, 152, 60, 109, 140, 117, 107, 122, 65, 62, 121, 137, 157, 52, 53, 93, 137, 72, 62, 82, 144, 50, 135, 63, 143, 83, 100, 133, 51, 106, 107, 110, 54, 56, 130, 69, 152, 124, 100, 97, 101, 133, 52, 156, 101, 51, 95, 83, 62, 88, 109, 92, 59, 150, 106, 103, 84, 140, 126, 65, 136, 133, 104, 116, 98, 138, 93, 136, 101, 143, 136, 100, 131, 128, 52, 53, 89, 111, 72, 66, 100, 55, 92, 60, 93, 144, 133, 109, 107, 96, 147, 75, 107, 77, 126, 54, 121, 148, 50, 96, 88, 137, 97, 143, 136, 69, 136, 102, 150, 65, 96, 131, 159, 101, 115, 63, 77, 51, 153, 59, 124, 91, 56, 85, 142, 149, 117, 113, 114, 80, 76, 60, 59, 118, 81, 62, 121, 129, 137, 125, 132, 129, 149, 50, 82, 102, 150, 91, 117, 150, 159, 77, 66, 69, 148, 109, 122, 82, 84, 86, 139, 70, 118, 143, 57, 108, 142, 78, 113, 60, 88, 151, 92, 118, 142, 137, 150, 59, 76, 104, 152, 95, 159, 127, 83, 148, 113, 114, 141, 87, 68, 157, 150, 82, 154, 153, 119, 101, 154, 85, 129, 137, 56, 140, 100, 153, 84, 159, 144, 50, 151, 109, 99, 79, 152, 157, 104, 118, 109, 120, 72, 115, 155, 74, 155, 73, 133, 131, 129, 89, 64, 104, 108, 148, 96, 128, 79, 81, 159, 77, 65, 91, 143, 138, 68, 89, 58, 81, 101, 64, 86, 148, 55, 114, 111, 88, 105, 81, 159, 52, 79, 85, 138, 113, 117, 80, 127, 145, 113, 83, 70, 128, 73, 116, 128, 94, 119, 142, 87, 115, 57, 110, 127, 110, 63, 147, 101, 74, 80, 128, 148, 85, 61, 159, 69, 129, 81, 50, 132, 78, 55, 158, 90, 117, 76, 91, 120, 127, 100, 73, 79, 57, 135, 132, 103, 68, 70, 97, 78, 145, 72, 123, 85, 96, 129, 106, 156, 99, 101, 71, 94, 124, 119, 92, 157, 108, 89, 92, 149, 55, 139, 110, 90, 95, 108, 126, 120, 138, 92, 81, 88, 92, 144, 141, 126, 71, 131, 77, 75, 149, 99, 92, 137, 57, 91, 78, 115, 122, 124, 112, 86, 100, 142, 116, 62, 110, 56, 52, 86, 60, 109, 136, 146, 113, 143, 144, 80, 105, 93, 90, 141, 128, 128, 57, 52, 127, 71, 158, 133, 122, 157, 67, 73, 140, 133, 58, 76, 133, 115, 151, 106, 99, 142, 76, 77, 131, 62, 65, 96, 88, 127, 116, 85, 117, 140, 57, 69, 108, 95, 52, 126, 154, 75, 145, 90, 124, 98, 133, 67, 94, 132, 77, 127, 106, 58, 76, 157, 77, 98, 52, 60, 62, 137, 142, 147, 65, 94, 78, 120, 50, 103, 154, 150, 73, 122, 154, 110, 141, 95, 68, 51, 66, 52, 74, 100, 129, 71, 97, 94, 141, 132, 86, 146, 139, 108, 143, 103, 98, 136, 58, 96, 159, 129, 74, 156, 58, 157, 88, 71, 75, 115, 51, 66, 125, 77, 140, 56, 90, 85, 80, 105, 102, 147, 55, 134, 141, 61, 52, 74, 85, 91, 141, 108, 82, 139, 64, 133, 63, 53, 100, 119, 159, 93, 129, 130, 130, 121, 89, 110, 117, 147, 96, 59, 91, 136, 126, 71, 59, 136, 80, 97, 159, 79, 83, 140, 92, 113, 103, 53, 125, 115, 148, 84, 138, 67, 159, 105, 108, 157, 89, 130, 82, 142, 119, 130, 152, 120, 122, 128, 88, 152, 86, 68, 110, 52, 69, 120, 149, 73, 150, 142, 69, 139, 70, 116, 95, 92, 142, 153, 134, 144, 107, 125, 82, 124, 126, 71, 68, 139, 139, 51, 130, 60, 98, 107, 77, 89, 55, 79, 75, 135, 99, 111, 117, 51, 138, 123, 94, 80, 115, 73, 83, 53, 133, 81, 69, 116, 99, 57, 120, 50, 107, 50, 103, 76, 113, 139, 133, 70, 101, 141, 98, 141, 152, 105, 114, 114, 124, 62, 109, 123, 96, 158, 97, 124, 113, 78, 72, 157, 154, 80, 60, 71, 103, 87, 143, 69, 154, 117, 154, 99, 135, 121, 84, 106, 110, 104, 123, 101, 98, 101, 70, 98, 80, 114, 150, 118, 152, 50, 145, 89, 99, 158, 59, 111, 136, 121, 108, 91, 50, 93, 99, 145, 133, 89, 102, 52, 139, 120, 110, 153, 83, 118, 148, 73, 150, 95, 129, 149, 91, 154, 132, 155, 54, 144, 66, 94, 152, 155, 95, 140, 85, 110, 55, 79, 142, 51, 55, 142, 124, 130]
},
{
[truncated: 21,816,414 more chars]
