# Supplementary material for: Ephemeral data handling in microservices with Tquery
Source: PeerJ Comput Sci. 2022 Jul 22;8:e1037. doi: 10.7717/peerj-cs.1037 (PMC9454887; doi:10.7717/peerj-cs.1037)
Supplement: Supplemental Information 1 — The JSON files that we generated to benchmark our system and the other scripts used for benchmarking. [file peerj-cs-08-1037-s001.zip › data/sleeping_log.template.json]

  [
  {
    "y": [
      2020
    ],
    "M": [
      {
        "m": 1,
        "D": 
        [
          '{{repeat(31)}}',
          {
            "d":'{{index()+1}}', 
            "L":
            [
              '{{repeat(2880)}}',
              {
                "s":'{{date(new Date(2014, 0, 1), new Date(), "hh:mm")}}', 
                "e":'{{date(new Date(2014, 0, 1), new Date(), "hh:mm")}}', 
                "q":'{{random("poor", "good", "fair")}}'
              }
            ]
          }
        ]
      },
      {
        "m": 2,
        "D": 
        [
          '{{repeat(29)}}',
          {
            "d":'{{index()+1}}', 
            "L":
            [
              '{{repeat(2880)}}',
              {
                "s":'{{date(new Date(2014, 0, 1), new Date(), "hh:mm")}}', 
                "e":'{{date(new Date(2014, 0, 1), new Date(), "hh:mm")}}', 
                "q":'{{random("poor", "good", "fair")}}'
              }

            ]
          }
        ]
      },
      {
        "m": 3,
        "D": [
          '{{repeat(31)}}',
          {
            "d":'{{index()+1}}', 
            "L":
            [
              '{{repeat(2880)}}',
              {
                "s":'{{date(new Date(2014, 0, 1), new Date(), "hh:mm")}}', 
                "e":'{{date(new Date(2014, 0, 1), new Date(), "hh:mm")}}', 
                "q":'{{random("poor", "good", "fair")}}'
              }
            ]
          }
        ]
      },
      {
        "m": 4,
        "D": [
          '{{repeat(30)}}',
          {
            "d":'{{index()+1}}', 
            "L":
            [
              '{{repeat(2880)}}',
              {
                "s":'{{date(new Date(2014, 0, 1), new Date(), "hh:mm")}}', 
                "e":'{{date(new Date(2014, 0, 1), new Date(), "hh:mm")}}', 
                "q":'{{random("poor", "good", "fair")}}'
              }
            ]
          }
        ]
      },
      {
        "m": 5,
        "D": [
          '{{repeat(31)}}',
          {
            "d":'{{index()+1}}', 
            "L":
            [
              '{{repeat(2880)}}',
              {
                "s":'{{date(new Date(2014, 0, 1), new Date(), "hh:mm")}}', 
                "e":'{{date(new Date(2014, 0, 1), new Date(), "hh:mm")}}', 
                "q":'{{random("poor", "good", "fair")}}'
              }
            ]
          }
        ]
      },
      {
        "m": 6,
        "D": [
          '{{repeat(30)}}',
          {
            "d":'{{index()+1}}', 
            "L":
            [
              '{{repeat(2880)}}',
              {
                "s":'{{date(new Date(2014, 0, 1), new Date(), "hh:mm")}}', 
                "e":'{{date(new Date(2014, 0, 1), new Date(), "hh:mm")}}', 
                "q":'{{random("poor", "good", "fair")}}'
              }
            ]
          }
        ]
      },
      {
        "m": 7,
        "D": [
          '{{repeat(31)}}',
          {
            "d":'{{index()+1}}', 
            "L":
            [
              '{{repeat(2880)}}',
              {
                "s":'{{date(new Date(2014, 0, 1), new Date(), "hh:mm")}}', 
                "e":'{{date(new Date(2014, 0, 1), new Date(), "hh:mm")}}', 
                "q":'{{random("poor", "good", "fair")}}'
              }
            ]
          }
        ]
      },
      {
        "m": 8,
        "D": [
          '{{repeat(31)}}',
          {
            "d":'{{index()+1}}', 
            "L":
            [
              '{{repeat(2880)}}',
              {
                "s":'{{date(new Date(2014, 0, 1), new Date(), "hh:mm")}}', 
                "e":'{{date(new Date(2014, 0, 1), new Date(), "hh:mm")}}', 
                "q":'{{random("poor", "good", "fair")}}'
              }
            ]
          }
        ]
      },
      {
        "m": 9,
        "D": [
          '{{repeat(30)}}',
          {
            "d":'{{index()+1}}', 
            "L":
            [
              '{{repeat(2880)}}',
              {
                "s":'{{date(new Date(2014, 0, 1), new Date(), "hh:mm")}}', 
                "e":'{{date(new Date(2014, 0, 1), new Date(), "hh:mm")}}', 
                "q":'{{random("poor", "good", "fair")}}'
              }
            ]
          }
        ]
      },
      {
        "m": 10,
        "D": [
          '{{repeat(31)}}',
          {
            "d":'{{index()+1}}', 
            "L":
            [
              '{{repeat(2880)}}',
              {
                "s":'{{date(new Date(2014, 0, 1), new Date(), "hh:mm")}}', 
                "e":'{{date(new Date(2014, 0, 1), new Date(), "hh:mm")}}', 
                "q":'{{random("poor", "good", "fair")}}'
              }
            ]
          }
        ]
      },
      {
        "m": 11,
        "D": [
          '{{repeat(30)}}',
          {
            "d":'{{index()+1}}', 
            "L":
            [
              '{{repeat(2880)}}',
              {
                "s":'{{date(new Date(2014, 0, 1), new Date(), "hh:mm")}}', 
                "e":'{{date(new Date(2014, 0, 1), new Date(), "hh:mm")}}', 
                "q":'{{random("poor", "good", "fair")}}'
              }
            ]
          }
        ]
      },
      {
        "m": 12,
        "D": [
          '{{repeat(31)}}',
          {
            "d":'{{index()+1}}', 
            "L":
            [
              '{{repeat(2880)}}',
              {
                "s":'{{date(new Date(2014, 0, 1), new Date(), "hh:mm")}}', 
                "e":'{{date(new Date(2014, 0, 1), new Date(), "hh:mm")}}', 
                "q":'{{random("poor", "good", "fair")}}'
              }
            ]
          }
        ]
      }
    ]
  }
]
