# Supplementary material for: Ephemeral data handling in microservices with Tquery
Source: PeerJ Comput Sci. 2022 Jul 22;8:e1037. doi: 10.7717/peerj-cs.1037 (PMC9454887; doi:10.7717/peerj-cs.1037)
Supplement: Supplemental Information 1 — The JSON files that we generated to benchmark our system and the other scripts used for benchmarking. [file peerj-cs-08-1037-s001.zip › plot/results-b5.dat]

sampling	burst	tqmean	tqstd	mqmean	mqstd	mq-nojournal-mean	mq-nojournal-std	mq-nojournal-inmemory-mean	mq-nojournal-inmemory-std
1.0	5.0	0.1	0.12	1.48	0.3	1.07	0.21	1.07	0.28
2.0	5.0	0.16	0.13	2.22	0.47	2.33	0.27	1.91	0.4
3.0	5.0	0.26	0.13	3.94	0.48	3.23	0.58	3.1	0.52
4.0	5.0	0.45	0.16	4.46	0.64	4.32	0.61	3.77	0.59
5.0	5.0	0.94	0.29	5.75	0.59	5.79	0.58	5.78	0.51
