# Supplementary material for: Ephemeral data handling in microservices with Tquery
Source: PeerJ Comput Sci. 2022 Jul 22;8:e1037. doi: 10.7717/peerj-cs.1037 (PMC9454887; doi:10.7717/peerj-cs.1037)
Supplement: Supplemental Information 1 — The JSON files that we generated to benchmark our system and the other scripts used for benchmarking. [file peerj-cs-08-1037-s001.zip › README.md]

Descriptive legend of the raw data

The folders in this archive contain:

- "data", the files biometric-* and sleeping_log-* ( where * is the tier number) used for the benchmark

- "plot", the aggregated results used to render the plots in the paper. In the files, the "*" in result-b* represent the batch of invocations

- "res-vanilla", "res-nojournal", "res-nojournal-inmemory" contain the results of the benchmark executions, "mongo_" divided by batches (b) and sequences (s)

- "res-tquery" contains the results of the benchmark executions, "tquery_" divided by batches (b) and sequences (s)

- "src" contains the source code used for the benchmarking and the code used to aggregate the data (analyze, combineStats)
