# Supplementary material for: Ephemeral data handling in microservices with Tquery
Source: PeerJ Comput Sci. 2022 Jul 22;8:e1037. doi: 10.7717/peerj-cs.1037 (PMC9454887; doi:10.7717/peerj-cs.1037)
Supplement: Supplemental Information 1 — The JSON files that we generated to benchmark our system and the other scripts used for benchmarking. [file peerj-cs-08-1037-s001.zip › res-nojournal/mongo_s2_b20.dat]

4102
4098
3983
4307
4645
4425
4193
3930
3757
4255
3969
3949
3940
3931
3812
3709
3881
4527
4173
3852
3639
3548
3511
2155
2903
2793
3799
3911
2597
3276
3720
3291
3175
2934
3974
3363
3089
3744
3274
3804
2752
3324
3311
2854
2622
2597
2671
2847
3290
2670
3358
3078
2744
2852
2804
3110
3147
2301
3068
3084
