# Supplementary material for: Ephemeral data handling in microservices with Tquery
Source: PeerJ Comput Sci. 2022 Jul 22;8:e1037. doi: 10.7717/peerj-cs.1037 (PMC9454887; doi:10.7717/peerj-cs.1037)
Supplement: Supplemental Information 1 — The JSON files that we generated to benchmark our system and the other scripts used for benchmarking. [file peerj-cs-08-1037-s001.zip › res-nojournal/mongo_s2_b8.dat]

3160
2765
3182
2852
2762
2771
2949
3171
2429
2611
2375
2583
2526
2221
2306
1774
1914
2195
2109
2144
1972
2055
2131
1950
1977
1955
1864
2047
1931
2053
1934
1982
1970
2063
1846
2041
2019
2042
1927
2035
1824
2242
2249
1978
2179
1878
2059
2115
1938
2041
2092
1918
2119
1948
1884
1767
