# Supplementary material for: Ephemeral data handling in microservices with Tquery
Source: PeerJ Comput Sci. 2022 Jul 22;8:e1037. doi: 10.7717/peerj-cs.1037 (PMC9454887; doi:10.7717/peerj-cs.1037)
Supplement: Supplemental Information 1 — The JSON files that we generated to benchmark our system and the other scripts used for benchmarking. [file peerj-cs-08-1037-s001.zip › res-nojournal/mongo_s5_b5.dat]

6861
6802
5808
6449
6729
5618
5612
6262
5137
6144
7095
4746
5281
6135
5668
5911
6170
5130
5499
5990
4676
5588
5528
5896
5675
5542
5685
6552
6050
6399
6394
5614
6359
6619
6269
6006
5956
6073
5983
5198
5401
6058
4827
5679
6361
5066
5075
5372
5767
4504
5596
5888
4816
5468
5430
