# Supplementary material for: Ephemeral data handling in microservices with Tquery
Source: PeerJ Comput Sci. 2022 Jul 22;8:e1037. doi: 10.7717/peerj-cs.1037 (PMC9454887; doi:10.7717/peerj-cs.1037)
Supplement: Supplemental Information 1 — The JSON files that we generated to benchmark our system and the other scripts used for benchmarking. [file peerj-cs-08-1037-s001.zip › res-nojournal/mongo_s3_b20.dat]

6913
6857
6024
6319
6304
6238
6316
6261
6722
6230
6211
6891
7185
7225
6591
6092
6694
6386
6521
6374
3871
4512
4868
3474
3884
4688
5382
4415
4999
5052
4851
4591
3916
4736
3920
5212
4827
4628
4770
3954
4017
3683
3541
4559
3501
4067
2947
4565
3933
4109
3921
3992
4408
4010
4490
3528
4606
4506
4063
4615
