# Supplementary material for: Ephemeral data handling in microservices with Tquery
Source: PeerJ Comput Sci. 2022 Jul 22;8:e1037. doi: 10.7717/peerj-cs.1037 (PMC9454887; doi:10.7717/peerj-cs.1037)
Supplement: Supplemental Information 1 — The JSON files that we generated to benchmark our system and the other scripts used for benchmarking. [file peerj-cs-08-1037-s001.zip › res-nojournal/mongo_s4_b8.dat]

6111
6145
6115
6106
6126
6151
6132
6097
4747
3879
4130
4363
3804
4223
4654
4468
5606
3829
5483
5341
3450
5617
5249
5214
4701
5365
5053
5169
4736
5422
4688
4391
4620
4382
5083
4607
4104
3945
4320
4122
5655
4259
4472
4060
5658
5779
5670
4577
4953
4066
3967
4326
4446
4735
4261
4933
