# Supplementary material for: Ephemeral data handling in microservices with Tquery
Source: PeerJ Comput Sci. 2022 Jul 22;8:e1037. doi: 10.7717/peerj-cs.1037 (PMC9454887; doi:10.7717/peerj-cs.1037)
Supplement: Supplemental Information 1 — The JSON files that we generated to benchmark our system and the other scripts used for benchmarking. [file peerj-cs-08-1037-s001.zip › res-nojournal/mongo_s4_b12.dat]

6244
7907
6631
7846
6158
6163
6161
6493
7065
7435
6671
6132
4326
3950
4414
5105
4671
3938
4160
4854
5161
4248
4842
4101
5792
4593
5127
5038
3891
4651
3992
3879
4464
4185
3783
3823
4080
4079
4935
4782
3791
4060
3778
4744
4093
3356
4158
4588
4280
5562
4206
4360
4442
4224
5127
5083
4367
3937
4067
4056
