# Supplementary material for: Ephemeral data handling in microservices with Tquery
Source: PeerJ Comput Sci. 2022 Jul 22;8:e1037. doi: 10.7717/peerj-cs.1037 (PMC9454887; doi:10.7717/peerj-cs.1037)
Supplement: Supplemental Information 1 — The JSON files that we generated to benchmark our system and the other scripts used for benchmarking. [file peerj-cs-08-1037-s001.zip › res-nojournal/mongo_s1_b5.dat]

1527
1526
1516
1506
1519
1307
1279
1353
1314
1364
917
961
913
993
919
1081
955
716
903
1036
1080
1204
705
947
662
1231
1226
1247
1046
1040
1000
1026
1040
891
994
999
958
970
975
1112
1132
1083
1040
1008
1052
1119
973
986
901
926
939
919
774
872
932
