# Supplementary material for: Ephemeral data handling in microservices with Tquery
Source: PeerJ Comput Sci. 2022 Jul 22;8:e1037. doi: 10.7717/peerj-cs.1037 (PMC9454887; doi:10.7717/peerj-cs.1037)
Supplement: Supplemental Information 1 — The JSON files that we generated to benchmark our system and the other scripts used for benchmarking. [file peerj-cs-08-1037-s001.zip › res-nojournal/mongo_s1_b20.dat]

2767
2665
2621
2534
2568
2536
2536
2476
2545
2696
2560
2558
2546
2535
2686
2679
2425
2545
2428
2515
1204
2060
1871
2097
1792
1978
2093
1488
1596
2085
1669
1782
2086
1912
1732
1954
2083
1880
1907
1921
1959
1924
1533
1699
1543
1160
1869
2009
1782
1868
1619
1720
1021
1479
1508
1916
1236
1643
1919
1859
