# Supplementary material for: Ephemeral data handling in microservices with Tquery
Source: PeerJ Comput Sci. 2022 Jul 22;8:e1037. doi: 10.7717/peerj-cs.1037 (PMC9454887; doi:10.7717/peerj-cs.1037)
Supplement: Supplemental Information 1 — The JSON files that we generated to benchmark our system and the other scripts used for benchmarking. [file peerj-cs-08-1037-s001.zip › res-nojournal/mongo_s5_b15.dat]

9248
9987
8845
9201
8876
9165
8918
9252
8766
9126
8989
8070
8799
8551
8965
8310
7881
6822
7839
8294
7991
6045
6089
6862
7110
5791
6543
7622
5516
5544
6936
5793
6143
5184
5674
6754
5947
6480
6939
6172
6956
5652
6070
6735
5241
5438
6643
6801
5148
6168
5509
7078
6542
6706
5050
4732
5010
5715
7056
5745
