# Supplementary material for: Ephemeral data handling in microservices with Tquery
Source: PeerJ Comput Sci. 2022 Jul 22;8:e1037. doi: 10.7717/peerj-cs.1037 (PMC9454887; doi:10.7717/peerj-cs.1037)
Supplement: Supplemental Information 1 — The JSON files that we generated to benchmark our system and the other scripts used for benchmarking. [file peerj-cs-08-1037-s001.zip › res-nojournal/mongo_s4_b10.dat]

5317
5255
5341
5242
6687
5193
6469
6562
5025
5050
4913
4878
4908
4904
4483
4470
4475
4670
4521
4719
3472
3986
3682
4009
3782
4551
3628
4420
4051
3971
3651
4668
4853
4322
4097
4072
3799
3584
4618
4072
4260
4322
3924
4079
4029
3712
4323
3501
4256
4011
3646
3944
3689
3693
3925
3964
4375
4336
3889
3797
