# Supplementary material for: Ephemeral data handling in microservices with Tquery
Source: PeerJ Comput Sci. 2022 Jul 22;8:e1037. doi: 10.7717/peerj-cs.1037 (PMC9454887; doi:10.7717/peerj-cs.1037)
Supplement: Supplemental Information 1 — The JSON files that we generated to benchmark our system and the other scripts used for benchmarking. [file peerj-cs-08-1037-s001.zip › res-nojournal/mongo_s5_b10.dat]

7978
8012
6948
8169
6993
7894
6826
7023
7737
6732
5602
5876
5150
5880
5662
4986
5879
4576
5311
5032
4822
5732
4839
5540
5581
5026
5862
5254
4616
5261
5924
5869
4816
5209
5263
5878
4572
5431
5661
5115
5107
4763
6626
5817
6562
5792
5029
4452
4415
5737
6224
5732
5626
5678
4838
4942
5152
5334
4942
5513
