# Supplementary material for: Ephemeral data handling in microservices with Tquery
Source: PeerJ Comput Sci. 2022 Jul 22;8:e1037. doi: 10.7717/peerj-cs.1037 (PMC9454887; doi:10.7717/peerj-cs.1037)
Supplement: Supplemental Information 1 — The JSON files that we generated to benchmark our system and the other scripts used for benchmarking. [file peerj-cs-08-1037-s001.zip › res-nojournal/mongo_s4_b15.dat]

6582
6567
6558
6440
6341
6431
6569
6157
6892
5737
6346
6219
6268
6006
6283
4481
4344
5757
6249
5782
4766
5214
5609
5482
4852
4840
4478
4971
5748
4611
4337
5612
4259
4892
4746
4849
5306
4789
4928
5428
4934
5002
4899
5121
4545
3621
4082
4871
5563
5637
5552
4942
5088
5070
4480
5563
4398
5213
5587
4558
