# Supplementary material for: Ephemeral data handling in microservices with Tquery
Source: PeerJ Comput Sci. 2022 Jul 22;8:e1037. doi: 10.7717/peerj-cs.1037 (PMC9454887; doi:10.7717/peerj-cs.1037)
Supplement: Supplemental Information 1 — The JSON files that we generated to benchmark our system and the other scripts used for benchmarking. [file peerj-cs-08-1037-s001.zip › res-nojournal/mongo_s5_b12.dat]

7474
8259
7619
7161
7076
7185
8843
7164
9458
7167
8971
7155
5661
7184
6549
6763
6410
5623
6757
6474
5782
5872
6801
5772
5639
5958
6768
5639
5516
5307
6209
6434
5839
5969
6202
5126
5363
5660
6046
5413
7146
6209
4967
6306
7022
5716
7314
6640
6079
5806
5429
6159
5213
4774
6054
5830
5859
5816
6022
5259
