# Supplementary material for: Ephemeral data handling in microservices with Tquery
Source: PeerJ Comput Sci. 2022 Jul 22;8:e1037. doi: 10.7717/peerj-cs.1037 (PMC9454887; doi:10.7717/peerj-cs.1037)
Supplement: Supplemental Information 1 — The JSON files that we generated to benchmark our system and the other scripts used for benchmarking. [file peerj-cs-08-1037-s001.zip › res-nojournal/mongo_s3_b5.dat]

4307
4598
4141
4214
4584
2845
3764
3310
3748
3703
3250
3220
2951
2846
2615
2620
2857
2680
2827
2697
3114
2664
3253
2783
2653
2651
2522
2074
2966
2964
3233
2342
2547
3102
2981
3256
3303
3814
3807
2921
3239
3318
2911
3167
3260
3621
3432
3563
3408
3681
1989
3923
3818
3986
3700
