# Supplementary material for: Ephemeral data handling in microservices with Tquery
Source: PeerJ Comput Sci. 2022 Jul 22;8:e1037. doi: 10.7717/peerj-cs.1037 (PMC9454887; doi:10.7717/peerj-cs.1037)
Supplement: Supplemental Information 1 — The JSON files that we generated to benchmark our system and the other scripts used for benchmarking. [file peerj-cs-08-1037-s001.zip › res-nojournal/mongo_s3_b8.dat]

4479
4492
4481
4859
5347
4415
4262
4390
3949
3517
4207
3576
3362
4225
4123
3997
3927
3081
3582
3556
3875
3515
3500
3820
3976
4034
2824
3263
3592
4271
3591
3310
3536
3350
4365
4283
3781
4235
3201
4211
3679
2831
3691
3535
3510
2841
3189
3323
2578
3592
3012
2822
3385
3191
3314
2969
