# Supplementary material for: Ephemeral data handling in microservices with Tquery
Source: PeerJ Comput Sci. 2022 Jul 22;8:e1037. doi: 10.7717/peerj-cs.1037 (PMC9454887; doi:10.7717/peerj-cs.1037)
Supplement: Supplemental Information 1 — The JSON files that we generated to benchmark our system and the other scripts used for benchmarking. [file peerj-cs-08-1037-s001.zip › res-nojournal/mongo_s1_b15.dat]

2944
2926
2874
2960
2864
2757
2889
2857
2842
2859
2840
2814
2820
2825
2804
2185
2225
2247
2205
2198
2227
2223
2232
2213
2266
2226
1126
2207
2178
1930
1069
1291
1114
1040
1306
1107
1082
1049
1164
1059
1162
1071
1152
1056
1048
1194
1274
1200
1381
1151
1375
1366
1215
1226
1184
1332
1348
1350
1234
1215
