# Supplementary material for: Ephemeral data handling in microservices with Tquery
Source: PeerJ Comput Sci. 2022 Jul 22;8:e1037. doi: 10.7717/peerj-cs.1037 (PMC9454887; doi:10.7717/peerj-cs.1037)
Supplement: Supplemental Information 1 — The JSON files that we generated to benchmark our system and the other scripts used for benchmarking. [file peerj-cs-08-1037-s001.zip › res-nojournal/mongo_s5_b20.dat]

10726
10741
8345
9141
10666
8196
10378
10034
8147
10312
10281
9875
10025
7979
7920
10089
9757
9475
8045
8730
6207
7024
6129
5983
6370
6708
7671
6526
6470
7312
7677
6101
6474
7320
5436
6712
6627
7374
6667
6335
6644
5408
6225
8019
6266
6285
5184
6458
5643
6402
6158
6515
5961
5619
6058
5961
6394
6101
5823
8257
