# Supplementary material for: Ephemeral data handling in microservices with Tquery
Source: PeerJ Comput Sci. 2022 Jul 22;8:e1037. doi: 10.7717/peerj-cs.1037 (PMC9454887; doi:10.7717/peerj-cs.1037)
Supplement: Supplemental Information 1 — The JSON files that we generated to benchmark our system and the other scripts used for benchmarking. [file peerj-cs-08-1037-s001.zip › res-nojournal/mongo_s1_b10.dat]

1852
1803
1810
1808
1806
1813
1792
1806
1805
1802
1486
1527
1072
1507
1477
1250
1606
1197
1258
1315
932
1156
1225
1103
1299
1239
1185
1031
1266
1107
1036
1270
1269
1054
1097
1230
1264
987
1199
1094
1270
1046
1150
1162
1213
1065
1247
1130
1234
1002
991
1316
1171
1013
1188
1326
1264
1246
1035
1070
