# Supplementary material for: Ephemeral data handling in microservices with Tquery
Source: PeerJ Comput Sci. 2022 Jul 22;8:e1037. doi: 10.7717/peerj-cs.1037 (PMC9454887; doi:10.7717/peerj-cs.1037)
Supplement: Supplemental Information 1 — The JSON files that we generated to benchmark our system and the other scripts used for benchmarking. [file peerj-cs-08-1037-s001.zip › res-nojournal/mongo_s4_b20.dat]

7306
7783
7635
7590
7049
6981
6978
6895
7490
7305
6702
5894
6761
6047
6258
6364
5799
5779
5802
6276
6677
6489
7419
7460
6127
7253
7422
5309
5772
6266
6487
5995
6488
7434
7281
6107
6462
7401
7472
7200
7165
5496
7066
6347
7031
6392
7005
5485
7101
5380
4832
4889
6876
5871
4474
5229
5825
5794
6595
6344
