# Supplementary material for: Ephemeral data handling in microservices with Tquery
Source: PeerJ Comput Sci. 2022 Jul 22;8:e1037. doi: 10.7717/peerj-cs.1037 (PMC9454887; doi:10.7717/peerj-cs.1037)
Supplement: Supplemental Information 1 — The JSON files that we generated to benchmark our system and the other scripts used for benchmarking. [file peerj-cs-08-1037-s001.zip › res-nojournal/mongo_s1_b8.dat]

1844
1840
1844
1843
1813
1830
1809
1837
1667
1363
1378
1522
1088
1375
1640
1231
1162
1453
1492
1126
1459
1491
1456
1256
1119
1298
1081
1244
800
1107
1213
1018
1315
1202
1200
1305
1053
1223
1254
1208
1395
1073
1435
1100
1400
1386
1021
1251
1433
1412
1266
1405
1242
1325
1279
1243
