# Supplementary material for: Ephemeral data handling in microservices with Tquery
Source: PeerJ Comput Sci. 2022 Jul 22;8:e1037. doi: 10.7717/peerj-cs.1037 (PMC9454887; doi:10.7717/peerj-cs.1037)
Supplement: Supplemental Information 1 — The JSON files that we generated to benchmark our system and the other scripts used for benchmarking. [file peerj-cs-08-1037-s001.zip › res-nojournal/mongo_s1_b12.dat]

2282
2259
2275
2285
2169
2189
2284
2278
2276
2275
2257
2277
1387
1213
1788
1410
1677
1692
1211
1775
1673
1595
1750
1759
992
1109
981
1192
980
967
964
1270
1083
1239
1229
1261
1286
1654
1058
1148
955
1417
1041
1150
1117
1604
974
978
1145
1252
1201
1339
1259
1394
1310
1256
1236
1384
1114
1156
