# Supplementary material for: Ephemeral data handling in microservices with Tquery
Source: PeerJ Comput Sci. 2022 Jul 22;8:e1037. doi: 10.7717/peerj-cs.1037 (PMC9454887; doi:10.7717/peerj-cs.1037)
Supplement: Supplemental Information 1 — The JSON files that we generated to benchmark our system and the other scripts used for benchmarking. [file peerj-cs-08-1037-s001.zip › res-nojournal/mongo_s4_b5.dat]

4478
4557
4586
4580
4587
5707
5493
5577
4737
5668
3694
3510
4173
4034
3950
3469
3562
3332
3050
3453
3753
3901
3769
4075
3894
3726
4237
3675
4214
4332
4143
4462
4615
3964
4467
4103
3385
4125
4075
4196
4134
4648
3658
5290
5143
4856
4636
4650
4479
4752
4637
5018
4597
4750
5010
