# Supplementary material for: Ephemeral data handling in microservices with Tquery
Source: PeerJ Comput Sci. 2022 Jul 22;8:e1037. doi: 10.7717/peerj-cs.1037 (PMC9454887; doi:10.7717/peerj-cs.1037)
Supplement: Supplemental Information 1 — The JSON files that we generated to benchmark our system and the other scripts used for benchmarking. [file peerj-cs-08-1037-s001.zip › res-nojournal/mongo_s2_b15.dat]

3842
3748
3706
3690
3543
3614
3433
3625
3645
3605
3646
3644
3608
3504
3636
1972
2689
3195
2190
3370
3156
2845
2847
3246
3316
3196
2221
3285
3230
2942
2143
2828
2812
2343
2726
2792
2337
2801
2535
2708
2221
2217
2052
2149
2754
1585
2388
2443
2111
2406
2586
2606
2527
2689
2142
2545
2402
2067
2392
2706
