# Supplementary material for: Ephemeral data handling in microservices with Tquery
Source: PeerJ Comput Sci. 2022 Jul 22;8:e1037. doi: 10.7717/peerj-cs.1037 (PMC9454887; doi:10.7717/peerj-cs.1037)
Supplement: Supplemental Information 1 — The JSON files that we generated to benchmark our system and the other scripts used for benchmarking. [file peerj-cs-08-1037-s001.zip › res-nojournal/mongo_s3_b10.dat]

4907
4983
4777
4975
4592
4910
4546
4616
3857
4735
4617
4710
4814
3141
5020
5563
4665
4961
4783
5143
4309
4473
5068
3878
4739
4271
4377
3631
4736
3534
4046
4424
4020
4730
4817
3044
3609
2778
4834
3245
3804
4364
4050
3517
3551
3871
4153
2854
3768
4008
3372
3614
3885
2727
3898
3243
3581
3881
3416
3061
