# Supplementary material for: Ephemeral data handling in microservices with Tquery
Source: PeerJ Comput Sci. 2022 Jul 22;8:e1037. doi: 10.7717/peerj-cs.1037 (PMC9454887; doi:10.7717/peerj-cs.1037)
Supplement: Supplemental Information 1 — The JSON files that we generated to benchmark our system and the other scripts used for benchmarking. [file peerj-cs-08-1037-s001.zip › res-nojournal/mongo_s5_b8.dat]

7279
7437
6897
7275
7263
7061
7332
6779
6613
6248
5065
5687
5248
6444
6465
5579
6026
5179
5781
5979
6065
5111
6343
5400
5776
5330
5498
6229
5347
4905
5448
5060
5287
5854
5130
5499
5627
5441
5116
5802
6024
6038
5387
5212
5992
5681
5623
6491
6115
5600
5115
5671
4997
6308
6027
5287
