# Supplementary material for: Ephemeral data handling in microservices with Tquery
Source: PeerJ Comput Sci. 2022 Jul 22;8:e1037. doi: 10.7717/peerj-cs.1037 (PMC9454887; doi:10.7717/peerj-cs.1037)
Supplement: Supplemental Information 1 — The JSON files that we generated to benchmark our system and the other scripts used for benchmarking. [file peerj-cs-08-1037-s001.zip › res-nojournal/mongo_s3_b12.dat]

4212
4251
4253
4223
4147
4166
4085
4163
4142
4131
4135
4138
3858
3649
3666
3124
3845
3119
3008
2895
3630
3860
3037
3473
2895
3887
3994
3931
3884
3498
3416
4041
3977
3315
3939
3680
2922
3042
3550
2846
3006
3218
3200
3652
3897
3152
3588
3266
4541
4344
3219
3278
4049
3995
4457
2836
3259
3452
3557
4039
