# Supplementary material for: Ephemeral data handling in microservices with Tquery
Source: PeerJ Comput Sci. 2022 Jul 22;8:e1037. doi: 10.7717/peerj-cs.1037 (PMC9454887; doi:10.7717/peerj-cs.1037)
Supplement: Supplemental Information 1 — The JSON files that we generated to benchmark our system and the other scripts used for benchmarking. [file peerj-cs-08-1037-s001.zip › res-nojournal/mongo_s2_b5.dat]

2657
2859
3114
2856
2495
1938
2431
2381
2092
2412
2079
2173
2068
1991
2038
2485
1916
2159
2483
2109
2569
2487
2259
2403
2488
2700
2502
2664
2657
2519
1988
2354
2098
2390
2271
2440
1898
2433
2188
1966
1929
2083
1871
2278
2207
2333
2505
2216
2384
2139
2132
2322
2549
2569
2548
