# Supplementary material for: Ephemeral data handling in microservices with Tquery
Source: PeerJ Comput Sci. 2022 Jul 22;8:e1037. doi: 10.7717/peerj-cs.1037 (PMC9454887; doi:10.7717/peerj-cs.1037)
Supplement: Supplemental Information 1 — The JSON files that we generated to benchmark our system and the other scripts used for benchmarking. [file peerj-cs-08-1037-s001.zip › res-nojournal/mongo_s2_b12.dat]

3580
3741
3595
3597
3598
3498
3600
3604
3521
3500
3551
3555
3119
3053
3044
3052
2415
3041
3009
2957
2987
3004
3064
2998
1805
1949
1799
2067
2061
1971
1824
2019
2048
2051
1929
1830
2024
1952
2028
1796
2024
2017
2469
1996
2004
2109
2016
2072
1895
2103
1784
2139
2137
1947
1709
1705
1928
2094
2020
1862
