# Supplementary material for: Ephemeral data handling in microservices with Tquery
Source: PeerJ Comput Sci. 2022 Jul 22;8:e1037. doi: 10.7717/peerj-cs.1037 (PMC9454887; doi:10.7717/peerj-cs.1037)
Supplement: Supplemental Information 1 — The JSON files that we generated to benchmark our system and the other scripts used for benchmarking. [file peerj-cs-08-1037-s001.zip › res-nojournal/mongo_s2_b10.dat]

3505
3499
5134
5404
5129
4774
5445
2916
3428
3396
2307
2449
2326
2375
2448
2161
2562
2300
2867
2768
2563
2824
2392
2496
2557
2476
2856
2607
2267
2471
2840
2418
2812
2059
2562
2372
2111
2509
2426
2608
2064
2490
2034
2392
2514
2265
1954
2496
2438
2277
2408
2489
2582
2079
2627
2030
2292
2272
2585
2377
