# Supplementary material for: Ephemeral data handling in microservices with Tquery
Source: PeerJ Comput Sci. 2022 Jul 22;8:e1037. doi: 10.7717/peerj-cs.1037 (PMC9454887; doi:10.7717/peerj-cs.1037)
Supplement: Supplemental Information 1 — The JSON files that we generated to benchmark our system and the other scripts used for benchmarking. [file peerj-cs-08-1037-s001.zip › res-nojournal/mongo_s3_b15.dat]

6562
5946
7038
6808
5788
6954
5846
6926
5709
5229
6791
5205
5198
6511
5682
2918
4507
4124
4188
2971
4363
3663
3040
3002
3005
3538
3474
2527
3644
2888
2995
3703
3196
3206
3729
3589
3193
2867
3152
3052
4089
3591
3052
3559
2988
4576
3525
2769
3550
2736
3638
3043
3138
3166
3039
3161
2963
3069
3018
3195
