# Supplementary material for: Ephemeral data handling in microservices with Tquery
Source: PeerJ Comput Sci. 2022 Jul 22;8:e1037. doi: 10.7717/peerj-cs.1037 (PMC9454887; doi:10.7717/peerj-cs.1037)
Supplement: Supplemental Information 1 — The JSON files that we generated to benchmark our system and the other scripts used for benchmarking. [file peerj-cs-08-1037-s001.zip › res-nojournal-inmemory/mongo_s2_b20.dat]

3758
3792
3998
3924
3661
3619
3783
3592
3594
3994
3573
3590
3857
3536
3505
3495
3458
3481
3476
3473
2458
3809
3928
3691
2524
2838
4128
3522
4036
4129
2797
3833
3819
3384
3832
2976
2866
3058
3709
4092
2733
2516
2898
2685
2486
2743
3156
2170
2640
2785
2155
3209
2409
2510
3103
2100
3031
3033
2729
2869
