# Supplementary material for: Ephemeral data handling in microservices with Tquery
Source: PeerJ Comput Sci. 2022 Jul 22;8:e1037. doi: 10.7717/peerj-cs.1037 (PMC9454887; doi:10.7717/peerj-cs.1037)
Supplement: Supplemental Information 1 — The JSON files that we generated to benchmark our system and the other scripts used for benchmarking. [file peerj-cs-08-1037-s001.zip › res-nojournal-inmemory/mongo_s2_b8.dat]

3012
2682
3000
2659
2932
2591
3002
2617
2822
2539
2919
2499
3025
2366
3029
2327
1813
2130
2268
2199
2063
2099
1928
2017
1894
1782
1938
1807
1808
1920
1897
1701
1646
1820
1738
1459
1764
1837
1515
1783
1860
1648
1573
1634
1646
1444
1690
1708
1906
1675
1863
1689
1680
1701
1689
1900
