# Supplementary material for: Ephemeral data handling in microservices with Tquery
Source: PeerJ Comput Sci. 2022 Jul 22;8:e1037. doi: 10.7717/peerj-cs.1037 (PMC9454887; doi:10.7717/peerj-cs.1037)
Supplement: Supplemental Information 1 — The JSON files that we generated to benchmark our system and the other scripts used for benchmarking. [file peerj-cs-08-1037-s001.zip › res-nojournal-inmemory/mongo_s5_b5.dat]

6397
6182
6712
6686
5917
6150
6590
6268
6253
5973
6309
5420
5336
5851
6117
5183
5846
4967
5679
5652
5389
5282
4828
5681
5718
6228
5911
5688
4436
5608
5926
5752
5676
5754
6306
5636
4749
5162
4870
5579
6192
6099
6254
5620
5768
5560
6298
5163
6338
5461
5927
6068
6010
5114
6486
