# Supplementary material for: Ephemeral data handling in microservices with Tquery
Source: PeerJ Comput Sci. 2022 Jul 22;8:e1037. doi: 10.7717/peerj-cs.1037 (PMC9454887; doi:10.7717/peerj-cs.1037)
Supplement: Supplemental Information 1 — The JSON files that we generated to benchmark our system and the other scripts used for benchmarking. [file peerj-cs-08-1037-s001.zip › res-nojournal-inmemory/mongo_s3_b20.dat]

6205
7309
5579
7504
6901
5741
5483
5472
6677
5296
5040
6100
6739
5262
5175
6730
6437
5232
6306
7267
3827
3705
3622
4143
3331
4535
3525
3523
4637
5191
4865
3841
3399
3337
3873
3983
3826
5167
4043
4583
3674
3819
3684
4599
3560
4261
3907
3381
3292
3781
3754
3279
3894
3524
2830
2916
3096
2978
3579
3753
