# Supplementary material for: Ephemeral data handling in microservices with Tquery
Source: PeerJ Comput Sci. 2022 Jul 22;8:e1037. doi: 10.7717/peerj-cs.1037 (PMC9454887; doi:10.7717/peerj-cs.1037)
Supplement: Supplemental Information 1 — The JSON files that we generated to benchmark our system and the other scripts used for benchmarking. [file peerj-cs-08-1037-s001.zip › res-nojournal-inmemory/mongo_s4_b8.dat]

4748
6106
4933
5696
4643
4665
4649
6222
4087
4119
4028
4069
4510
3987
4367
3802
3672
3634
3535
3774
3805
3698
3459
3463
3505
3836
3926
3309
3584
4066
3158
3286
3587
3585
3620
3282
3963
3633
3454
3428
3385
3252
3547
3504
3161
3401
3195
3348
3549
3630
3067
3519
3580
3231
3685
3665
