# Supplementary material for: Ephemeral data handling in microservices with Tquery
Source: PeerJ Comput Sci. 2022 Jul 22;8:e1037. doi: 10.7717/peerj-cs.1037 (PMC9454887; doi:10.7717/peerj-cs.1037)
Supplement: Supplemental Information 1 — The JSON files that we generated to benchmark our system and the other scripts used for benchmarking. [file peerj-cs-08-1037-s001.zip › res-nojournal-inmemory/mongo_s4_b12.dat]

6453
6650
5637
6059
5116
5041
6033
5527
5506
4958
5454
5813
6285
4943
5474
5907
5048
5172
6146
5476
5158
6225
4293
5442
3977
4385
5340
5108
4777
5206
5040
4109
4598
5006
5456
4289
3715
5431
4480
4623
4935
5786
4781
4858
4875
5335
4515
5404
4334
4715
4497
4321
5151
5626
5757
4292
4638
4918
5306
5016
