# Supplementary material for: Ephemeral data handling in microservices with Tquery
Source: PeerJ Comput Sci. 2022 Jul 22;8:e1037. doi: 10.7717/peerj-cs.1037 (PMC9454887; doi:10.7717/peerj-cs.1037)
Supplement: Supplemental Information 1 — The JSON files that we generated to benchmark our system and the other scripts used for benchmarking. [file peerj-cs-08-1037-s001.zip › res-nojournal-inmemory/mongo_s1_b5.dat]

1795
1767
1762
1799
1771
1329
1311
1559
1506
824
916
926
858
934
1031
874
900
1001
1008
967
1014
914
899
1013
921
1089
1114
994
991
1104
922
947
730
1039
1017
1075
881
1081
989
1158
1135
755
1089
728
1130
891
871
999
892
918
898
937
784
1113
841
