# Supplementary material for: Ephemeral data handling in microservices with Tquery
Source: PeerJ Comput Sci. 2022 Jul 22;8:e1037. doi: 10.7717/peerj-cs.1037 (PMC9454887; doi:10.7717/peerj-cs.1037)
Supplement: Supplemental Information 1 — The JSON files that we generated to benchmark our system and the other scripts used for benchmarking. [file peerj-cs-08-1037-s001.zip › res-nojournal-inmemory/mongo_s1_b20.dat]

2549
2617
2483
2429
2506
2488
2430
2428
2422
2493
2427
2484
2492
2443
2441
2381
2412
2416
2411
2419
1946
1820
1587
1995
1973
2008
1932
1885
1648
1333
1810
2003
1987
1920
1969
1991
1888
1837
1991
1902
1600
1364
907
1759
1721
1844
1825
1438
1785
1073
1699
1601
1013
1669
1655
1731
1544
1792
1678
1360
