# Supplementary material for: Ephemeral data handling in microservices with Tquery
Source: PeerJ Comput Sci. 2022 Jul 22;8:e1037. doi: 10.7717/peerj-cs.1037 (PMC9454887; doi:10.7717/peerj-cs.1037)
Supplement: Supplemental Information 1 — The JSON files that we generated to benchmark our system and the other scripts used for benchmarking. [file peerj-cs-08-1037-s001.zip › res-nojournal-inmemory/mongo_s5_b15.dat]

8757
8334
8430
8693
8353
8969
8298
8240
8463
8800
9159
8353
8358
8197
8581
5342
6446
6290
6757
5229
6762
6507
6098
6442
6787
5770
6361
6633
6234
5688
5966
6134
5716
6004
5699
5372
6458
5659
6070
5658
5724
5538
6492
5569
5465
6048
5386
5686
7943
5450
4960
5360
5197
8307
8503
5386
5782
5291
4927
5322
