# Supplementary material for: Ephemeral data handling in microservices with Tquery
Source: PeerJ Comput Sci. 2022 Jul 22;8:e1037. doi: 10.7717/peerj-cs.1037 (PMC9454887; doi:10.7717/peerj-cs.1037)
Supplement: Supplemental Information 1 — The JSON files that we generated to benchmark our system and the other scripts used for benchmarking. [file peerj-cs-08-1037-s001.zip › res-nojournal-inmemory/mongo_s4_b10.dat]

5130
5131
5133
5129
5394
5011
5398
5031
5375
5300
4919
4270
4713
3990
4317
4707
4184
4569
4596
4443
4214
4557
3875
4458
3580
4833
4179
3881
3896
3535
4622
4828
3761
4109
4434
3837
3945
3591
4148
4156
3916
3938
4504
4249
4749
4760
3446
3666
4618
3605
4521
5222
5244
3973
4455
3790
4789
3662
5157
3672
