# Supplementary material for: Ephemeral data handling in microservices with Tquery
Source: PeerJ Comput Sci. 2022 Jul 22;8:e1037. doi: 10.7717/peerj-cs.1037 (PMC9454887; doi:10.7717/peerj-cs.1037)
Supplement: Supplemental Information 1 — The JSON files that we generated to benchmark our system and the other scripts used for benchmarking. [file peerj-cs-08-1037-s001.zip › res-nojournal-inmemory/mongo_s5_b10.dat]

7366
7390
6415
6260
7198
6289
7075
6183
6209
6115
6291
6672
6536
5918
6085
6591
6130
6116
6078
6498
5685
5917
6017
6214
6125
5999
6681
6062
6594
6353
5526
6587
6706
6804
7087
6342
6613
6278
6391
5511
5676
6083
5843
6347
5830
6394
6370
5360
6869
6282
6304
6640
5020
6664
6042
6600
6539
6504
6645
5929
