# Supplementary material for: Ephemeral data handling in microservices with Tquery
Source: PeerJ Comput Sci. 2022 Jul 22;8:e1037. doi: 10.7717/peerj-cs.1037 (PMC9454887; doi:10.7717/peerj-cs.1037)
Supplement: Supplemental Information 1 — The JSON files that we generated to benchmark our system and the other scripts used for benchmarking. [file peerj-cs-08-1037-s001.zip › res-nojournal-inmemory/mongo_s4_b15.dat]

6047
6728
6733
6385
6153
5921
5555
6519
5001
5884
6164
6331
6108
6528
6155
4393
4187
4520
4130
4364
4927
4063
4415
4001
3923
4306
4472
4286
4333
4207
4575
5512
4637
5067
3584
4597
4026
3606
4121
4278
4197
5325
5226
4268
4891
4482
4478
3875
4333
4407
4531
5306
5278
4749
5402
3392
4023
5402
4075
5129
