# Supplementary material for: Ephemeral data handling in microservices with Tquery
Source: PeerJ Comput Sci. 2022 Jul 22;8:e1037. doi: 10.7717/peerj-cs.1037 (PMC9454887; doi:10.7717/peerj-cs.1037)
Supplement: Supplemental Information 1 — The JSON files that we generated to benchmark our system and the other scripts used for benchmarking. [file peerj-cs-08-1037-s001.zip › res-nojournal-inmemory/mongo_s5_b12.dat]

7682
6553
7374
7512
7126
7689
8335
7316
6975
6540
7397
8021
5620
6594
7854
6829
7178
7491
6576
5954
6061
6266
5706
5855
5464
6118
5763
6151
5965
6086
5083
6495
6014
6124
6547
6544
6071
5637
5366
6046
5626
5448
5791
5584
5458
5603
5383
6662
4901
5903
5950
6696
6586
6474
4826
5691
6169
6651
6042
6674
