# Supplementary material for: Ephemeral data handling in microservices with Tquery
Source: PeerJ Comput Sci. 2022 Jul 22;8:e1037. doi: 10.7717/peerj-cs.1037 (PMC9454887; doi:10.7717/peerj-cs.1037)
Supplement: Supplemental Information 1 — The JSON files that we generated to benchmark our system and the other scripts used for benchmarking. [file peerj-cs-08-1037-s001.zip › res-nojournal-inmemory/mongo_s3_b5.dat]

3999
3892
3887
3890
3915
3786
3577
3461
3385
2367
3106
2436
3507
3399
3487
3173
2483
2697
3002
2705
2697
2299
3129
3301
3317
3125
3321
3059
2780
2648
2716
3140
3062
3195
2610
2927
2685
2439
2352
3041
4037
3853
3239
3928
4214
3180
2909
2485
2736
3208
2623
2463
2747
2277
2588
