# Supplementary material for: Ephemeral data handling in microservices with Tquery
Source: PeerJ Comput Sci. 2022 Jul 22;8:e1037. doi: 10.7717/peerj-cs.1037 (PMC9454887; doi:10.7717/peerj-cs.1037)
Supplement: Supplemental Information 1 — The JSON files that we generated to benchmark our system and the other scripts used for benchmarking. [file peerj-cs-08-1037-s001.zip › res-nojournal-inmemory/mongo_s3_b8.dat]

5658
4427
5033
4998
4349
4748
4993
4981
3902
3983
3054
3531
4056
3134
3702
3776
3609
3472
3544
3431
2854
4001
3490
3273
3724
3000
3686
3706
3596
3818
3159
3582
3698
3656
3637
3058
2751
3858
3484
3476
3874
3649
3182
2902
2967
3278
3895
3402
3189
2938
3432
4074
3215
3977
3961
3485
