# Supplementary material for: Ephemeral data handling in microservices with Tquery
Source: PeerJ Comput Sci. 2022 Jul 22;8:e1037. doi: 10.7717/peerj-cs.1037 (PMC9454887; doi:10.7717/peerj-cs.1037)
Supplement: Supplemental Information 1 — The JSON files that we generated to benchmark our system and the other scripts used for benchmarking. [file peerj-cs-08-1037-s001.zip › res-nojournal-inmemory/mongo_s1_b15.dat]

2501
2458
2403
2429
2435
2401
2427
2355
2366
2406
2394
2348
2359
2390
2382
1909
1689
1582
1736
1721
1878
1588
1579
1804
1027
1691
1068
1517
1643
1556
1472
1211
1040
989
1016
1401
1022
1318
1007
1441
1124
1123
1122
1091
837
933
1154
1151
1190
1185
1160
1198
1237
1188
1193
1051
1220
1131
1041
996
