# Supplementary material for: Ephemeral data handling in microservices with Tquery
Source: PeerJ Comput Sci. 2022 Jul 22;8:e1037. doi: 10.7717/peerj-cs.1037 (PMC9454887; doi:10.7717/peerj-cs.1037)
Supplement: Supplemental Information 1 — The JSON files that we generated to benchmark our system and the other scripts used for benchmarking. [file peerj-cs-08-1037-s001.zip › res-nojournal-inmemory/mongo_s5_b20.dat]

9243
8772
9163
8824
9165
9202
9240
9138
8694
8694
8637
9034
8699
9049
8918
8749
8854
8513
8273
8385
8325
7941
6564
10227
7692
8868
7324
8391
6492
8999
6360
9924
6523
7336
6507
7563
8071
9777
6796
7978
8223
7388
7266
8596
8381
8673
7113
7648
5560
6767
5899
8001
8005
8619
7558
5770
7787
7551
6117
6545
