# Supplementary material for: Ephemeral data handling in microservices with Tquery
Source: PeerJ Comput Sci. 2022 Jul 22;8:e1037. doi: 10.7717/peerj-cs.1037 (PMC9454887; doi:10.7717/peerj-cs.1037)
Supplement: Supplemental Information 1 — The JSON files that we generated to benchmark our system and the other scripts used for benchmarking. [file peerj-cs-08-1037-s001.zip › res-nojournal-inmemory/mongo_s1_b10.dat]

1875
1880
1876
1858
1861
1862
1859
1861
1861
1859
1601
1697
1030
1368
1638
1557
1229
1649
1105
1589
845
1390
1183
1128
1366
1116
1060
1279
991
1339
1128
1451
1017
1124
1452
1015
1231
1237
1198
1148
988
1042
1264
1295
1214
953
1062
865
1252
1357
1472
1460
1469
1063
1214
1333
1444
1343
1300
1250
