# Supplementary material for: Ephemeral data handling in microservices with Tquery
Source: PeerJ Comput Sci. 2022 Jul 22;8:e1037. doi: 10.7717/peerj-cs.1037 (PMC9454887; doi:10.7717/peerj-cs.1037)
Supplement: Supplemental Information 1 — The JSON files that we generated to benchmark our system and the other scripts used for benchmarking. [file peerj-cs-08-1037-s001.zip › res-nojournal-inmemory/mongo_s4_b20.dat]

7994
7107
8496
7625
7372
7114
7607
7536
7992
7465
7413
7119
9063
7628
8015
8985
7098
7733
6901
6939
6107
7632
6957
7184
7424
5622
5939
5116
7463
5474
7165
5510
5185
6203
7372
6558
5657
4525
5647
4743
5625
7005
5068
4309
7167
6246
6685
7104
6151
6038
5973
6312
5987
5716
6143
6900
7133
5569
4186
6250
