# Supplementary material for: Ephemeral data handling in microservices with Tquery
Source: PeerJ Comput Sci. 2022 Jul 22;8:e1037. doi: 10.7717/peerj-cs.1037 (PMC9454887; doi:10.7717/peerj-cs.1037)
Supplement: Supplemental Information 1 — The JSON files that we generated to benchmark our system and the other scripts used for benchmarking. [file peerj-cs-08-1037-s001.zip › res-nojournal-inmemory/mongo_s1_b8.dat]

1866
1873
1868
1867
1865
1862
1867
1868
1745
1620
1045
1628
1725
1683
1708
1701
1581
1546
1312
848
1389
1039
1167
1549
1506
926
1025
1556
1437
1132
1076
1317
1512
1403
1045
1500
1594
1546
1573
1207
1237
1212
1066
948
1224
904
1204
1149
1417
1367
1158
1435
1502
1177
893
1093
