# Supplementary material for: Ephemeral data handling in microservices with Tquery
Source: PeerJ Comput Sci. 2022 Jul 22;8:e1037. doi: 10.7717/peerj-cs.1037 (PMC9454887; doi:10.7717/peerj-cs.1037)
Supplement: Supplemental Information 1 — The JSON files that we generated to benchmark our system and the other scripts used for benchmarking. [file peerj-cs-08-1037-s001.zip › res-nojournal-inmemory/mongo_s1_b12.dat]

2124
2138
2125
2120
2124
2125
2126
2122
2120
2124
2120
2121
1984
2149
1854
1406
1876
2053
1948
1043
1537
2090
1952
1803
1036
912
1665
1540
1606
1561
1652
1607
1594
1264
1543
1637
1152
1374
1439
1366
1227
1418
1473
1582
1275
1355
911
1316
904
1723
1565
1048
1833
1260
1784
1045
1396
1354
1244
1510
