# Supplementary material for: Ephemeral data handling in microservices with Tquery
Source: PeerJ Comput Sci. 2022 Jul 22;8:e1037. doi: 10.7717/peerj-cs.1037 (PMC9454887; doi:10.7717/peerj-cs.1037)
Supplement: Supplemental Information 1 — The JSON files that we generated to benchmark our system and the other scripts used for benchmarking. [file peerj-cs-08-1037-s001.zip › res-nojournal-inmemory/mongo_s4_b5.dat]

5844
4315
5445
4265
4276
4565
4509
4440
4136
4134
3702
3516
3828
3071
3514
3074
2994
3635
3123
3596
2966
3187
3360
4071
3590
3581
3545
3487
3143
2844
4516
4932
3739
4666
3295
3893
3661
3917
3799
4193
3577
3364
3744
3459
2959
3584
3652
3215
3635
3572
3476
3663
3669
3486
3687
