# Supplementary material for: Ephemeral data handling in microservices with Tquery
Source: PeerJ Comput Sci. 2022 Jul 22;8:e1037. doi: 10.7717/peerj-cs.1037 (PMC9454887; doi:10.7717/peerj-cs.1037)
Supplement: Supplemental Information 1 — The JSON files that we generated to benchmark our system and the other scripts used for benchmarking. [file peerj-cs-08-1037-s001.zip › res-nojournal-inmemory/mongo_s2_b15.dat]

4051
5002
3960
4976
3912
3892
3880
3898
4720
3859
3825
3773
3782
3801
4326
2241
2241
2265
1932
2233
2183
2194
2169
2158
2111
2145
2110
2166
2178
2063
3077
1572
2626
1709
3335
1885
3285
2526
1650
2635
3231
2436
3043
2666
2482
1966
2762
2615
2298
2088
2546
2841
2394
1978
2607
2370
2751
2351
2255
2075
