# Supplementary material for: Ephemeral data handling in microservices with Tquery
Source: PeerJ Comput Sci. 2022 Jul 22;8:e1037. doi: 10.7717/peerj-cs.1037 (PMC9454887; doi:10.7717/peerj-cs.1037)
Supplement: Supplemental Information 1 — The JSON files that we generated to benchmark our system and the other scripts used for benchmarking. [file peerj-cs-08-1037-s001.zip › res-nojournal-inmemory/mongo_s3_b10.dat]

4975
4947
4794
4977
5210
4316
4640
4313
4681
4844
3708
3972
4490
3852
3414
4403
4421
4045
3833
4201
3906
3547
3016
4534
3921
3515
3820
4491
3382
4165
4169
3854
4069
3615
4059
3489
3446
3597
3804
3556
2868
3638
3017
2800
3180
3666
3468
3509
3723
2889
2836
2792
3307
4188
3472
3278
3307
3247
4872
4871
