# Supplementary material for: Ephemeral data handling in microservices with Tquery
Source: PeerJ Comput Sci. 2022 Jul 22;8:e1037. doi: 10.7717/peerj-cs.1037 (PMC9454887; doi:10.7717/peerj-cs.1037)
Supplement: Supplemental Information 1 — The JSON files that we generated to benchmark our system and the other scripts used for benchmarking. [file peerj-cs-08-1037-s001.zip › res-nojournal-inmemory/mongo_s5_b8.dat]

7769
6118
6198
6185
6029
6079
7640
6010
5963
5394
5361
5389
5730
5991
4831
5912
5449
6556
5585
5322
5890
5305
5460
4718
4720
4371
4939
5495
5520
5615
5968
5606
5629
5789
4899
5591
5369
5957
5380
5372
4549
5346
5406
4727
4252
5556
5383
5372
5665
5500
5922
5407
5140
6235
5195
5433
