# Supplementary material for: Ephemeral data handling in microservices with Tquery
Source: PeerJ Comput Sci. 2022 Jul 22;8:e1037. doi: 10.7717/peerj-cs.1037 (PMC9454887; doi:10.7717/peerj-cs.1037)
Supplement: Supplemental Information 1 — The JSON files that we generated to benchmark our system and the other scripts used for benchmarking. [file peerj-cs-08-1037-s001.zip › res-nojournal-inmemory/mongo_s3_b12.dat]

4210
4192
4190
4114
4191
4198
4186
4120
4106
4105
4112
4110
4785
3532
4373
3707
4175
4624
4447
4271
3951
4221
3579
3887
3329
2936
3923
3498
3119
3980
3712
3668
3580
3611
3400
3402
3085
2925
3172
3160
2842
2963
3091
3591
3448
3419
3200
3277
3426
2502
2474
3211
2537
2595
2458
2954
2462
2751
3379
3428
