# Supplementary material for: Ephemeral data handling in microservices with Tquery
Source: PeerJ Comput Sci. 2022 Jul 22;8:e1037. doi: 10.7717/peerj-cs.1037 (PMC9454887; doi:10.7717/peerj-cs.1037)
Supplement: Supplemental Information 1 — The JSON files that we generated to benchmark our system and the other scripts used for benchmarking. [file peerj-cs-08-1037-s001.zip › res-nojournal-inmemory/mongo_s2_b5.dat]

2915
2909
2925
2898
2851
2489
2021
2198
2490
2507
1638
1812
1516
1900
1793
1579
1638
1764
1961
2052
1876
1940
1859
1546
1469
1900
1820
1962
1892
1938
1731
1746
1554
1482
1761
1905
1392
1441
1713
1375
1463
2013
1805
1824
1951
1829
2220
1595
1581
2050
1792
1763
1875
1703
1595
