# Supplementary material for: Ephemeral data handling in microservices with Tquery
Source: PeerJ Comput Sci. 2022 Jul 22;8:e1037. doi: 10.7717/peerj-cs.1037 (PMC9454887; doi:10.7717/peerj-cs.1037)
Supplement: Supplemental Information 1 — The JSON files that we generated to benchmark our system and the other scripts used for benchmarking. [file peerj-cs-08-1037-s001.zip › res-nojournal-inmemory/mongo_s2_b12.dat]

3320
3319
3321
3768
3316
3279
3283
3256
3300
3748
3179
3176
2793
3324
3133
2573
2946
3062
1998
2801
3055
2667
3059
3162
2298
2822
2383
2913
2430
2490
2705
2488
2750
3009
2700
3151
2348
2576
2684
2572
2687
2713
2738
1793
2736
2622
2684
2534
2523
2373
2529
2360
2996
2533
2928
2587
1975
2061
2237
2955
