# Supplementary material for: Ephemeral data handling in microservices with Tquery
Source: PeerJ Comput Sci. 2022 Jul 22;8:e1037. doi: 10.7717/peerj-cs.1037 (PMC9454887; doi:10.7717/peerj-cs.1037)
Supplement: Supplemental Information 1 — The JSON files that we generated to benchmark our system and the other scripts used for benchmarking. [file peerj-cs-08-1037-s001.zip › res-nojournal-inmemory/mongo_s2_b10.dat]

3397
3399
3496
3401
3395
3391
3395
3395
3393
3397
2326
2340
2680
2647
2521
2635
2211
2467
2105
2199
2907
2599
2354
2351
2589
2564
2639
2551
2279
2258
1868
2103
3092
1989
2671
2833
3040
2312
2522
3020
2303
2821
2323
2872
2805
2362
2825
2835
2437
2311
2295
2662
2205
2194
2306
1949
2865
2653
2128
2622
