# Supplementary material for: Ephemeral data handling in microservices with Tquery
Source: PeerJ Comput Sci. 2022 Jul 22;8:e1037. doi: 10.7717/peerj-cs.1037 (PMC9454887; doi:10.7717/peerj-cs.1037)
Supplement: Supplemental Information 1 — The JSON files that we generated to benchmark our system and the other scripts used for benchmarking. [file peerj-cs-08-1037-s001.zip › res-nojournal-inmemory/mongo_s3_b15.dat]

4260
4204
4271
5689
5818
5486
5127
3998
4022
4072
4004
4062
4053
4045
4050
2823
3284
4291
3204
3141
2983
2722
3118
3031
3437
3107
3090
4343
3555
2837
2858
3213
3197
2957
3576
4423
3140
2651
2844
3166
2988
2903
4225
3237
3063
3889
3542
2966
2639
3155
2958
3498
3835
3421
3670
3094
3176
2966
2895
3466
