# Supplementary material for: Ephemeral data handling in microservices with Tquery
Source: PeerJ Comput Sci. 2022 Jul 22;8:e1037. doi: 10.7717/peerj-cs.1037 (PMC9454887; doi:10.7717/peerj-cs.1037)
Supplement: Supplemental Information 1 — The JSON files that we generated to benchmark our system and the other scripts used for benchmarking. [file peerj-cs-08-1037-s001.zip › res-tquery/tquery_s5_b8.dat]

478
633
730
487
1104
740
642
688
1753
1609
1737
1005
1365
1613
1485
1430
1036
1570
1448
1468
1442
1001
1475
986
1324
1733
1293
1427
1191
1102
1661
1562
1316
836
747
1285
943
990
862
1292
1301
932
1114
1251
549
930
1312
950
1439
1447
1505
1513
1775
1214
852
1444
