# Supplementary material for: Ephemeral data handling in microservices with Tquery
Source: PeerJ Comput Sci. 2022 Jul 22;8:e1037. doi: 10.7717/peerj-cs.1037 (PMC9454887; doi:10.7717/peerj-cs.1037)
Supplement: Supplemental Information 1 — The JSON files that we generated to benchmark our system and the other scripts used for benchmarking. [file peerj-cs-08-1037-s001.zip › res-tquery/tquery_s5_b10.dat]

515
588
590
426
1257
516
817
497
595
640
2287
1635
1714
1875
2363
2209
1692
1874
1711
2058
2119
1388
1885
810
1430
1800
2194
945
1665
2040
1449
841
1271
1740
1591
1063
1718
1558
1131
1408
1694
1460
923
1294
1900
2151
1510
1456
1518
1310
1686
1223
1727
1354
1604
1735
1701
1050
971
1387
