# Supplementary material for: Ephemeral data handling in microservices with Tquery
Source: PeerJ Comput Sci. 2022 Jul 22;8:e1037. doi: 10.7717/peerj-cs.1037 (PMC9454887; doi:10.7717/peerj-cs.1037)
Supplement: Supplemental Information 1 — The JSON files that we generated to benchmark our system and the other scripts used for benchmarking. [file peerj-cs-08-1037-s001.zip › res-tquery/tquery_s4_b15.dat]

672
481
926
1021
428
607
1853
573
607
639
852
893
666
509
718
1387
510
821
901
484
1031
703
760
988
476
975
1006
714
498
481
684
747
857
213
836
986
848
717
753
749
1052
1144
996
993
794
962
1190
794
1043
901
860
708
765
1051
1008
1117
494
534
835
811
