# Supplementary material for: Ephemeral data handling in microservices with Tquery
Source: PeerJ Comput Sci. 2022 Jul 22;8:e1037. doi: 10.7717/peerj-cs.1037 (PMC9454887; doi:10.7717/peerj-cs.1037)
Supplement: Supplemental Information 1 — The JSON files that we generated to benchmark our system and the other scripts used for benchmarking. [file peerj-cs-08-1037-s001.zip › res-tquery/tquery_s5_b12.dat]

1264
2344
1171
1405
976
755
1789
714
1485
963
1231
1100
2222
2147
1876
1600
2091
1992
1453
1718
1444
1572
2020
1997
2213
1954
2288
1975
2849
1619
2597
1670
1950
2535
1474
838
2121
2103
2074
2019
2063
1593
1756
2065
2360
2070
1508
2368
1609
1812
1617
2081
1842
1519
1587
1591
2168
1852
1759
751
