# Supplementary material for: Ephemeral data handling in microservices with Tquery
Source: PeerJ Comput Sci. 2022 Jul 22;8:e1037. doi: 10.7717/peerj-cs.1037 (PMC9454887; doi:10.7717/peerj-cs.1037)
Supplement: Supplemental Information 1 — The JSON files that we generated to benchmark our system and the other scripts used for benchmarking. [file peerj-cs-08-1037-s001.zip › res-tquery/tquery_s4_b12.dat]

958
286
251
349
314
261
399
311
306
264
279
483
1065
1148
756
1200
877
941
850
630
881
973
903
1086
171
4593
730
1027
157
4013
760
764
732
1140
4293
775
1247
1211
1497
1165
901
1136
1623
1116
652
1060
427
394
360
961
1032
1055
921
691
881
583
1036
784
1002
577
