# Supplementary material for: Ephemeral data handling in microservices with Tquery
Source: PeerJ Comput Sci. 2022 Jul 22;8:e1037. doi: 10.7717/peerj-cs.1037 (PMC9454887; doi:10.7717/peerj-cs.1037)
Supplement: Supplemental Information 1 — The JSON files that we generated to benchmark our system and the other scripts used for benchmarking. [file peerj-cs-08-1037-s001.zip › res-tquery/tquery_s5_b15.dat]

5665
6070
1513
850
934
460
1194
821
531
1892
1950
2934
782
1836
1279
2379
2147
2489
1933
1587
1559
1579
1807
1518
1872
2527
2674
1951
2084
1977
1987
1530
1161
1707
5789
1992
1721
1779
6016
1493
5923
1647
2265
2239
1775
1509
6972
6293
6793
6552
6839
6316
6861
6631
6332
6843
6946
6208
6554
6797
