# Supplementary material for: Ephemeral data handling in microservices with Tquery
Source: PeerJ Comput Sci. 2022 Jul 22;8:e1037. doi: 10.7717/peerj-cs.1037 (PMC9454887; doi:10.7717/peerj-cs.1037)
Supplement: Supplemental Information 1 — The JSON files that we generated to benchmark our system and the other scripts used for benchmarking. [file peerj-cs-08-1037-s001.zip › res-tquery/tquery_s4_b10.dat]

159
366
297
461
1223
350
297
302
285
165
1148
990
726
766
565
1132
940
767
325
754
837
595
862
602
654
513
155
256
610
750
863
474
850
471
570
895
295
754
938
991
540
970
585
204
709
155
707
636
772
578
894
613
621
620
591
422
537
571
485
151
