# Supplementary material for: Ephemeral data handling in microservices with Tquery
Source: PeerJ Comput Sci. 2022 Jul 22;8:e1037. doi: 10.7717/peerj-cs.1037 (PMC9454887; doi:10.7717/peerj-cs.1037)
Supplement: Supplemental Information 1 — The JSON files that we generated to benchmark our system and the other scripts used for benchmarking. [file peerj-cs-08-1037-s001.zip › res-tquery/tquery_s2_b5.dat]

53
690
170
164
63
202
195
59
60
185
45
88
85
60
65
43
62
275
261
61
313
49
328
61
65
173
220
59
221
64
42
308
47
49
43
212
52
221
216
48
66
377
101
348
65
288
42
298
276
294
307
71
53
295
299
