# Supplementary material for: Ephemeral data handling in microservices with Tquery
Source: PeerJ Comput Sci. 2022 Jul 22;8:e1037. doi: 10.7717/peerj-cs.1037 (PMC9454887; doi:10.7717/peerj-cs.1037)
Supplement: Supplemental Information 1 — The JSON files that we generated to benchmark our system and the other scripts used for benchmarking. [file peerj-cs-08-1037-s001.zip › res-tquery/tquery_s1_b20.dat]

20
25
27
22
197
37
211
20
27
31
48
54
24
36
53
21
418
140
41
39
47
78
219
245
301
243
304
252
269
229
248
239
283
240
247
65
65
253
303
256
156
170
386
73
179
175
151
154
58
85
24
180
62
60
161
48
145
24
171
49
