# Supplementary material for: Ephemeral data handling in microservices with Tquery
Source: PeerJ Comput Sci. 2022 Jul 22;8:e1037. doi: 10.7717/peerj-cs.1037 (PMC9454887; doi:10.7717/peerj-cs.1037)
Supplement: Supplemental Information 1 — The JSON files that we generated to benchmark our system and the other scripts used for benchmarking. [file peerj-cs-08-1037-s001.zip › res-tquery/tquery_s3_b8.dat]

309
152
119
82
808
84
494
341
361
318
338
379
399
380
377
348
362
287
169
298
276
286
368
297
327
343
161
346
304
330
326
71
225
276
118
371
142
514
243
442
434
214
260
271
285
292
219
295
277
128
370
278
367
388
346
360
