# Supplementary material for: Ephemeral data handling in microservices with Tquery
Source: PeerJ Comput Sci. 2022 Jul 22;8:e1037. doi: 10.7717/peerj-cs.1037 (PMC9454887; doi:10.7717/peerj-cs.1037)
Supplement: Supplemental Information 1 — The JSON files that we generated to benchmark our system and the other scripts used for benchmarking. [file peerj-cs-08-1037-s001.zip › res-tquery/tquery_s3_b20.dat]

126
214
207
187
656
182
271
255
78
88
382
80
81
86
86
90
106
145
75
73
322
374
350
394
645
666
373
296
559
578
286
366
338
338
620
422
412
397
642
832
406
845
669
870
809
508
913
1081
847
840
551
873
743
552
264
780
539
841
549
530
