# Supplementary material for: Ephemeral data handling in microservices with Tquery
Source: PeerJ Comput Sci. 2022 Jul 22;8:e1037. doi: 10.7717/peerj-cs.1037 (PMC9454887; doi:10.7717/peerj-cs.1037)
Supplement: Supplemental Information 1 — The JSON files that we generated to benchmark our system and the other scripts used for benchmarking. [file peerj-cs-08-1037-s001.zip › res-tquery/tquery_s4_b5.dat]

909
339
294
247
391
674
649
671
666
669
665
444
515
525
724
299
468
272
453
294
458
617
468
590
572
578
534
611
418
554
457
575
449
181
359
240
633
394
409
588
363
360
155
370
144
382
353
247
265
358
371
496
492
394
306
