# Supplementary material for: Ephemeral data handling in microservices with Tquery
Source: PeerJ Comput Sci. 2022 Jul 22;8:e1037. doi: 10.7717/peerj-cs.1037 (PMC9454887; doi:10.7717/peerj-cs.1037)
Supplement: Supplemental Information 1 — The JSON files that we generated to benchmark our system and the other scripts used for benchmarking. [file peerj-cs-08-1037-s001.zip › res-tquery/tquery_s2_b20.dat]

53
222
243
741
55
236
56
51
63
45
235
199
44
232
63
66
844
51
52
52
652
544
66
57
609
636
391
523
68
617
558
66
119
627
443
80
160
887
619
596
484
100
486
86
469
116
623
479
603
463
46
65
481
466
430
297
91
94
261
507
