# Supplementary material for: Ephemeral data handling in microservices with Tquery
Source: PeerJ Comput Sci. 2022 Jul 22;8:e1037. doi: 10.7717/peerj-cs.1037 (PMC9454887; doi:10.7717/peerj-cs.1037)
Supplement: Supplemental Information 1 — The JSON files that we generated to benchmark our system and the other scripts used for benchmarking. [file peerj-cs-08-1037-s001.zip › res-tquery/tquery_s1_b8.dat]

45
34
41
389
46
63
96
127
34
251
244
26
36
252
247
33
202
148
80
166
130
180
119
113
24
175
25
182
188
171
359
164
198
198
193
197
34
191
25
20
201
210
35
205
28
29
29
25
341
80
345
32
74
383
70
82
