# Supplementary material for: Ephemeral data handling in microservices with Tquery
Source: PeerJ Comput Sci. 2022 Jul 22;8:e1037. doi: 10.7717/peerj-cs.1037 (PMC9454887; doi:10.7717/peerj-cs.1037)
Supplement: Supplemental Information 1 — The JSON files that we generated to benchmark our system and the other scripts used for benchmarking. [file peerj-cs-08-1037-s001.zip › res-tquery/tquery_s2_b12.dat]

805
62
467
65
1013
858
153
156
91
40
39
942
328
395
299
321
337
308
313
344
551
350
303
353
59
52
208
46
65
227
46
160
130
202
201
183
341
518
129
341
491
299
120
114
123
512
469
539
362
334
111
334
295
61
148
143
339
304
358
321
