# Supplementary material for: Ephemeral data handling in microservices with Tquery
Source: PeerJ Comput Sci. 2022 Jul 22;8:e1037. doi: 10.7717/peerj-cs.1037 (PMC9454887; doi:10.7717/peerj-cs.1037)
Supplement: Supplemental Information 1 — The JSON files that we generated to benchmark our system and the other scripts used for benchmarking. [file peerj-cs-08-1037-s001.zip › res-tquery/tquery_s1_b5.dat]

299
519
208
556
128
54
50
58
33
38
136
29
34
34
35
379
71
63
384
57
156
30
25
20
158
32
40
44
41
35
175
22
25
173
175
204
22
24
25
26
32
39
34
25
23
200
25
197
25
23
29
31
29
33
26
