# Supplementary material for: Ephemeral data handling in microservices with Tquery
Source: PeerJ Comput Sci. 2022 Jul 22;8:e1037. doi: 10.7717/peerj-cs.1037 (PMC9454887; doi:10.7717/peerj-cs.1037)
Supplement: Supplemental Information 1 — The JSON files that we generated to benchmark our system and the other scripts used for benchmarking. [file peerj-cs-08-1037-s001.zip › res-tquery/tquery_s2_b10.dat]

626
406
46
427
224
236
48
94
38
196
271
45
57
94
242
62
38
204
48
97
115
42
233
240
97
65
217
44
283
102
245
269
72
75
254
63
157
152
40
168
328
55
255
271
150
69
86
147
39
273
347
343
355
68
80
83
198
192
109
87
