# Supplementary material for: Ephemeral data handling in microservices with Tquery
Source: PeerJ Comput Sci. 2022 Jul 22;8:e1037. doi: 10.7717/peerj-cs.1037 (PMC9454887; doi:10.7717/peerj-cs.1037)
Supplement: Supplemental Information 1 — The JSON files that we generated to benchmark our system and the other scripts used for benchmarking. [file peerj-cs-08-1037-s001.zip › res-tquery/tquery_s4_b8.dat]

315
325
767
415
213
346
306
389
812
578
395
694
883
661
591
931
868
735
491
722
591
929
469
364
644
382
614
494
479
646
654
407
801
801
816
871
767
856
987
318
738
752
670
487
727
698
463
510
609
627
341
599
694
595
379
601
