# Supplementary material for: Ephemeral data handling in microservices with Tquery
Source: PeerJ Comput Sci. 2022 Jul 22;8:e1037. doi: 10.7717/peerj-cs.1037 (PMC9454887; doi:10.7717/peerj-cs.1037)
Supplement: Supplemental Information 1 — The JSON files that we generated to benchmark our system and the other scripts used for benchmarking. [file peerj-cs-08-1037-s001.zip › res-tquery/tquery_s3_b15.dat]

103
370
277
79
1007
97
91
88
85
107
143
270
367
376
86
353
562
384
210
471
104
703
691
569
560
290
295
712
323
270
470
732
317
516
509
408
313
256
648
493
386
478
129
260
527
837
556
189
504
794
515
128
668
416
707
778
376
729
1350
814
