# Supplementary material for: Ephemeral data handling in microservices with Tquery
Source: PeerJ Comput Sci. 2022 Jul 22;8:e1037. doi: 10.7717/peerj-cs.1037 (PMC9454887; doi:10.7717/peerj-cs.1037)
Supplement: Supplemental Information 1 — The JSON files that we generated to benchmark our system and the other scripts used for benchmarking. [file peerj-cs-08-1037-s001.zip › res-tquery/tquery_s3_b5.dat]

111
254
77
772
419
421
249
389
245
208
291
91
244
283
111
313
350
135
111
299
579
322
129
307
100
292
337
156
310
361
148
362
137
369
427
89
229
94
75
225
334
328
369
309
111
246
260
231
250
241
351
365
370
79
262
