# Supplementary material for: Ephemeral data handling in microservices with Tquery
Source: PeerJ Comput Sci. 2022 Jul 22;8:e1037. doi: 10.7717/peerj-cs.1037 (PMC9454887; doi:10.7717/peerj-cs.1037)
Supplement: Supplemental Information 1 — The JSON files that we generated to benchmark our system and the other scripts used for benchmarking. [file peerj-cs-08-1037-s001.zip › res-tquery/tquery_s2_b15.dat]

43
43
57
207
539
56
40
198
38
112
230
47
290
50
36
85
251
301
262
82
266
69
64
80
294
75
68
263
134
290
483
73
97
781
800
949
112
239
100
791
196
44
62
217
56
348
315
112
302
97
116
287
117
298
85
118
92
283
45
108
