# Supplementary material for: Ephemeral data handling in microservices with Tquery
Source: PeerJ Comput Sci. 2022 Jul 22;8:e1037. doi: 10.7717/peerj-cs.1037 (PMC9454887; doi:10.7717/peerj-cs.1037)
Supplement: Supplemental Information 1 — The JSON files that we generated to benchmark our system and the other scripts used for benchmarking. [file peerj-cs-08-1037-s001.zip › res-tquery/tquery_s3_b10.dat]

252
357
84
199
219
118
95
267
218
750
327
554
602
532
374
326
228
361
426
370
300
320
315
401
322
269
316
347
299
326
274
422
101
400
432
557
304
322
384
367
158
352
500
109
343
170
347
487
333
362
382
407
422
381
288
437
98
449
398
659
