# Supplementary material for: Ephemeral data handling in microservices with Tquery
Source: PeerJ Comput Sci. 2022 Jul 22;8:e1037. doi: 10.7717/peerj-cs.1037 (PMC9454887; doi:10.7717/peerj-cs.1037)
Supplement: Supplemental Information 1 — The JSON files that we generated to benchmark our system and the other scripts used for benchmarking. [file peerj-cs-08-1037-s001.zip › res-tquery/tquery_s3_b12.dat]

99
282
88
522
85
363
246
267
285
105
83
678
319
355
565
617
571
606
647
595
455
576
555
614
339
546
307
321
498
111
108
343
546
380
532
330
575
929
618
592
341
90
399
329
341
404
670
606
478
594
599
279
186
450
324
331
329
120
264
71
