# Supplementary material for: Ephemeral data handling in microservices with Tquery
Source: PeerJ Comput Sci. 2022 Jul 22;8:e1037. doi: 10.7717/peerj-cs.1037 (PMC9454887; doi:10.7717/peerj-cs.1037)
Supplement: Supplemental Information 1 — The JSON files that we generated to benchmark our system and the other scripts used for benchmarking. [file peerj-cs-08-1037-s001.zip › res-tquery/tquery_s2_b8.dat]

121
241
63
572
45
218
40
43
292
300
281
278
294
266
299
72
282
51
44
261
49
55
256
173
279
205
195
43
183
45
287
55
100
188
62
72
58
169
96
92
291
44
309
361
303
306
63
72
63
48
77
345
60
41
74
59
