# Supplementary material for: Ephemeral data handling in microservices with Tquery
Source: PeerJ Comput Sci. 2022 Jul 22;8:e1037. doi: 10.7717/peerj-cs.1037 (PMC9454887; doi:10.7717/peerj-cs.1037)
Supplement: Supplemental Information 1 — The JSON files that we generated to benchmark our system and the other scripts used for benchmarking. [file peerj-cs-08-1037-s001.zip › res-tquery/tquery_s4_b20.dat]

353
561
258
277
677
429
246
225
324
274
274
461
520
745
840
193
383
481
321
321
6319
6220
7128
762
7031
6421
6327
6338
7043
6526
6544
6413
6608
6818
6657
6941
6696
1784
6688
6974
5878
1416
1122
888
1392
824
5338
1428
901
5321
5511
1452
4729
407
5189
1398
5494
408
4937
4737
