# Supplementary material for: Ephemeral data handling in microservices with Tquery
Source: PeerJ Comput Sci. 2022 Jul 22;8:e1037. doi: 10.7717/peerj-cs.1037 (PMC9454887; doi:10.7717/peerj-cs.1037)
Supplement: Supplemental Information 1 — The JSON files that we generated to benchmark our system and the other scripts used for benchmarking. [file peerj-cs-08-1037-s001.zip › res-tquery/tquery_s1_b10.dat]

698
42
159
205
200
161
169
197
98
203
43
286
47
54
284
54
37
39
282
51
269
268
268
34
30
61
266
253
58
274
224
236
200
51
51
47
53
233
231
51
276
285
27
25
28
291
276
282
38
39
47
45
202
180
180
191
35
175
48
21
