# Supplementary material for: Ephemeral data handling in microservices with Tquery
Source: PeerJ Comput Sci. 2022 Jul 22;8:e1037. doi: 10.7717/peerj-cs.1037 (PMC9454887; doi:10.7717/peerj-cs.1037)
Supplement: Supplemental Information 1 — The JSON files that we generated to benchmark our system and the other scripts used for benchmarking. [file peerj-cs-08-1037-s001.zip › res-tquery/tquery_s1_b12.dat]

804
835
478
1076
933
869
959
812
1020
644
569
563
159
56
116
340
348
106
161
147
55
37
81
56
522
612
39
80
149
551
540
537
568
512
133
599
54
59
406
365
29
52
46
41
49
20
399
380
316
322
53
45
132
325
293
309
256
313
310
298
