# Supplementary material for: Ephemeral data handling in microservices with Tquery
Source: PeerJ Comput Sci. 2022 Jul 22;8:e1037. doi: 10.7717/peerj-cs.1037 (PMC9454887; doi:10.7717/peerj-cs.1037)
Supplement: Supplemental Information 1 — The JSON files that we generated to benchmark our system and the other scripts used for benchmarking. [file peerj-cs-08-1037-s001.zip › res-tquery/tquery_s5_b20.dat]

458
470
959
749
1388
5426
935
489
1535
1220
1278
637
1202
806
653
645
758
367
648
668
7638
2294
7310
1647
7655
7185
8293
7064
8601
7772
7565
2408
7664
7337
2341
7097
7231
7679
7381
7457
7053
2572
2304
2238
1807
2230
2279
6996
7933
2070
7671
7586
8045
7539
7346
7364
7636
2173
8161
8159
