# Supplementary material for: Ephemeral data handling in microservices with Tquery
Source: PeerJ Comput Sci. 2022 Jul 22;8:e1037. doi: 10.7717/peerj-cs.1037 (PMC9454887; doi:10.7717/peerj-cs.1037)
Supplement: Supplemental Information 1 — The JSON files that we generated to benchmark our system and the other scripts used for benchmarking. [file peerj-cs-08-1037-s001.zip › res-tquery/tquery_s5_b5.dat]

461
432
1795
1754
824
1341
1044
1369
1368
1334
1049
555
850
952
849
1139
788
1183
1103
568
992
613
902
773
743
998
758
728
1026
1010
701
554
958
978
940
860
1276
840
1039
531
1010
708
652
758
681
859
890
823
960
758
1311
1008
1376
1004
1001
