# Supplementary material for: Ephemeral data handling in microservices with Tquery
Source: PeerJ Comput Sci. 2022 Jul 22;8:e1037. doi: 10.7717/peerj-cs.1037 (PMC9454887; doi:10.7717/peerj-cs.1037)
Supplement: Supplemental Information 1 — The JSON files that we generated to benchmark our system and the other scripts used for benchmarking. [file peerj-cs-08-1037-s001.zip › res-tquery/tquery_s1_b15.dat]

30
74
24
37
27
24
25
119
397
22
20
90
167
84
27
244
42
82
42
92
226
92
244
202
106
32
239
109
26
92
35
23
73
70
62
25
23
185
64
76
48
34
52
39
62
88
85
154
337
56
30
50
65
55
22
43
22
140
34
49
