# Supplementary material for: Ephemeral data handling in microservices with Tquery
Source: PeerJ Comput Sci. 2022 Jul 22;8:e1037. doi: 10.7717/peerj-cs.1037 (PMC9454887; doi:10.7717/peerj-cs.1037)
Supplement: Supplemental Information 1 — The JSON files that we generated to benchmark our system and the other scripts used for benchmarking. [file peerj-cs-08-1037-s001.zip › res-vanilla/mongo_s2_b20.dat]

4333
4215
4488
4090
4093
4919
4037
4669
4703
4097
4613
4520
4361
3963
4215
4426
4291
3936
3940
3938
4883
4929
5042
5688
4844
5002
5046
5253
4747
5002
4758
4797
4791
5373
4800
5283
5047
4917
4678
4771
2864
3618
2463
2566
3406
2566
2654
2901
2751
2562
3743
2874
2903
3441
2969
2430
2532
2227
2729
3640
