# Supplementary material for: Ephemeral data handling in microservices with Tquery
Source: PeerJ Comput Sci. 2022 Jul 22;8:e1037. doi: 10.7717/peerj-cs.1037 (PMC9454887; doi:10.7717/peerj-cs.1037)
Supplement: Supplemental Information 1 — The JSON files that we generated to benchmark our system and the other scripts used for benchmarking. [file peerj-cs-08-1037-s001.zip › res-vanilla/mongo_s2_b8.dat]

3294
3219
4260
3504
3251
3295
4317
3296
2880
2511
3008
2880
2491
2452
2749
2842
3243
2771
2401
3220
3226
2361
3240
3064
2833
2737
2371
2844
2215
2760
1874
2840
3703
3507
3584
3707
2539
4168
4019
4438
2701
3410
3392
3377
3441
2205
3386
3390
2640
2182
2530
2023
2674
2098
2482
2080
