# Supplementary material for: Ephemeral data handling in microservices with Tquery
Source: PeerJ Comput Sci. 2022 Jul 22;8:e1037. doi: 10.7717/peerj-cs.1037 (PMC9454887; doi:10.7717/peerj-cs.1037)
Supplement: Supplemental Information 1 — The JSON files that we generated to benchmark our system and the other scripts used for benchmarking. [file peerj-cs-08-1037-s001.zip › res-vanilla/mongo_s5_b5.dat]

7257
7187
7213
6894
6874
6438
6299
5379
6192
5521
6005
5752
6316
6624
6270
5062
5212
5409
5440
5158
5913
5340
5175
5841
5420
5770
6013
5921
5689
6035
5648
5408
5002
5683
5209
5826
5831
5839
5463
5905
5241
5429
5434
5288
4974
5801
5561
5877
5956
5544
5469
5408
4648
5387
4634
