# Supplementary material for: Ephemeral data handling in microservices with Tquery
Source: PeerJ Comput Sci. 2022 Jul 22;8:e1037. doi: 10.7717/peerj-cs.1037 (PMC9454887; doi:10.7717/peerj-cs.1037)
Supplement: Supplemental Information 1 — The JSON files that we generated to benchmark our system and the other scripts used for benchmarking. [file peerj-cs-08-1037-s001.zip › res-vanilla/mongo_s3_b20.dat]

7091
7737
7492
7151
7492
6821
7490
7540
7876
6778
6724
6752
7433
6695
7590
6527
6558
7692
6846
7163
6793
6625
6108
7229
6374
7242
6896
7129
7328
7158
6387
7019
7143
6891
7030
7049
6417
7167
6836
6553
5600
4820
5474
5270
5187
4191
3713
4654
4655
3942
5202
5210
5901
5192
5097
5163
5864
5087
4464
5338
