# Supplementary material for: Ephemeral data handling in microservices with Tquery
Source: PeerJ Comput Sci. 2022 Jul 22;8:e1037. doi: 10.7717/peerj-cs.1037 (PMC9454887; doi:10.7717/peerj-cs.1037)
Supplement: Supplemental Information 1 — The JSON files that we generated to benchmark our system and the other scripts used for benchmarking. [file peerj-cs-08-1037-s001.zip › res-vanilla/mongo_s4_b8.dat]

6778
6856
6777
7234
6761
6826
6719
6521
5195
5142
3976
4317
5237
4727
4711
4296
5470
5726
5221
5224
4584
5729
5512
4970
6449
5765
6168
6403
6613
7061
6341
6154
3926
6044
6024
4390
4370
4350
4397
4836
5292
4373
5145
4160
4620
4358
4611
4528
4766
4733
4844
4902
4984
4506
4504
4256
