# Supplementary material for: Ephemeral data handling in microservices with Tquery
Source: PeerJ Comput Sci. 2022 Jul 22;8:e1037. doi: 10.7717/peerj-cs.1037 (PMC9454887; doi:10.7717/peerj-cs.1037)
Supplement: Supplemental Information 1 — The JSON files that we generated to benchmark our system and the other scripts used for benchmarking. [file peerj-cs-08-1037-s001.zip › res-vanilla/mongo_s4_b12.dat]

6311
6259
6078
6031
6136
8101
6110
7876
5883
5697
5711
7820
5817
6130
6007
5203
5943
5829
6203
5468
5439
6801
5201
6675
7332
6889
6051
6139
7129
6680
6795
6284
6683
6481
6537
6481
4397
4824
4980
4409
4670
4577
5380
5694
4394
5385
4554
4852
5095
5091
4562
5401
5330
4843
5357
5251
5253
5286
4774
4411
