# Supplementary material for: Ephemeral data handling in microservices with Tquery
Source: PeerJ Comput Sci. 2022 Jul 22;8:e1037. doi: 10.7717/peerj-cs.1037 (PMC9454887; doi:10.7717/peerj-cs.1037)
Supplement: Supplemental Information 1 — The JSON files that we generated to benchmark our system and the other scripts used for benchmarking. [file peerj-cs-08-1037-s001.zip › res-vanilla/mongo_s1_b5.dat]

1818
1873
1820
1778
1783
1242
1588
1703
1065
1692
1964
1932
2062
2002
1574
1425
1393
1329
1082
1186
1511
1545
1489
1458
1459
1323
1340
1315
1254
1330
1132
1124
1110
1075
968
1031
1091
1062
934
988
1744
1735
1558
1608
1582
1304
1796
1583
1393
1588
1637
1671
1659
1651
1789
