# Supplementary material for: Ephemeral data handling in microservices with Tquery
Source: PeerJ Comput Sci. 2022 Jul 22;8:e1037. doi: 10.7717/peerj-cs.1037 (PMC9454887; doi:10.7717/peerj-cs.1037)
Supplement: Supplemental Information 1 — The JSON files that we generated to benchmark our system and the other scripts used for benchmarking. [file peerj-cs-08-1037-s001.zip › res-vanilla/mongo_s1_b20.dat]

2737
3175
2734
2711
2709
2739
2677
3323
2738
2726
2996
2724
2890
3257
2693
2673
2670
3350
3014
3168
2348
2309
1900
2244
2341
2337
2462
2247
1616
1690
2006
2410
2288
1765
2185
1933
1954
2293
2290
2269
1970
1625
1945
1793
1831
1576
1648
1349
1738
1648
1683
1839
1399
1638
1675
1617
1385
1292
1258
1838
