# Supplementary material for: Ephemeral data handling in microservices with Tquery
Source: PeerJ Comput Sci. 2022 Jul 22;8:e1037. doi: 10.7717/peerj-cs.1037 (PMC9454887; doi:10.7717/peerj-cs.1037)
Supplement: Supplemental Information 1 — The JSON files that we generated to benchmark our system and the other scripts used for benchmarking. [file peerj-cs-08-1037-s001.zip › res-vanilla/mongo_s5_b15.dat]

10456
9879
10303
11008
10879
10427
9911
12833
11168
10516
10466
9649
9815
10482
9823
10750
11516
6913
10369
7814
9068
10730
12028
9104
8984
7338
8969
10739
8483
7302
8467
8412
7485
8669
7785
8287
8580
7985
7890
7406
8181
7388
8597
7851
7812
7835
7586
7619
6974
7588
8681
9536
8884
6800
6608
7467
6402
9780
7290
7258
