# Supplementary material for: Ephemeral data handling in microservices with Tquery
Source: PeerJ Comput Sci. 2022 Jul 22;8:e1037. doi: 10.7717/peerj-cs.1037 (PMC9454887; doi:10.7717/peerj-cs.1037)
Supplement: Supplemental Information 1 — The JSON files that we generated to benchmark our system and the other scripts used for benchmarking. [file peerj-cs-08-1037-s001.zip › res-vanilla/mongo_s4_b10.dat]

6177
6996
7034
7034
6920
7068
6726
6743
6591
6586
6763
5896
7242
6797
6107
6419
6787
6813
6967
6997
7711
6427
7409
7480
7650
7610
6713
6998
6842
6782
4938
4046
4024
5259
4971
4156
5299
3699
3927
4385
4575
4564
4556
4652
5215
4942
5481
4412
4958
4539
4248
4646
4500
4221
4113
5019
4313
4718
4010
4128
