# Supplementary material for: Ephemeral data handling in microservices with Tquery
Source: PeerJ Comput Sci. 2022 Jul 22;8:e1037. doi: 10.7717/peerj-cs.1037 (PMC9454887; doi:10.7717/peerj-cs.1037)
Supplement: Supplemental Information 1 — The JSON files that we generated to benchmark our system and the other scripts used for benchmarking. [file peerj-cs-08-1037-s001.zip › res-vanilla/mongo_s5_b10.dat]

8504
9312
8793
9299
9154
8666
9254
8651
9109
8918
7439
8387
7511
9471
8720
9070
8959
7670
8822
9094
7640
7509
6889
8049
8070
7687
6966
6221
8814
6851
7670
7078
6349
5920
6972
7064
7926
6743
5688
7235
7198
7868
8235
7733
9002
8716
7395
8063
7539
7789
6530
6561
7680
7643
7565
7331
8224
6809
7309
7640
