# Supplementary material for: Ephemeral data handling in microservices with Tquery
Source: PeerJ Comput Sci. 2022 Jul 22;8:e1037. doi: 10.7717/peerj-cs.1037 (PMC9454887; doi:10.7717/peerj-cs.1037)
Supplement: Supplemental Information 1 — The JSON files that we generated to benchmark our system and the other scripts used for benchmarking. [file peerj-cs-08-1037-s001.zip › res-vanilla/mongo_s4_b15.dat]

10828
10252
8935
9036
9036
8747
9891
8747
9147
9909
10055
10007
9907
8817
9299
4873
5443
4866
6179
6917
5537
5527
7633
5485
7626
5243
7440
4751
5348
5502
5294
5741
6132
5570
5449
5754
6111
5512
5907
5720
5444
5587
5683
5428
5787
5925
6518
4828
4963
5840
5677
5494
5631
4916
5503
5310
6145
5080
4747
4733
