# Supplementary material for: Ephemeral data handling in microservices with Tquery
Source: PeerJ Comput Sci. 2022 Jul 22;8:e1037. doi: 10.7717/peerj-cs.1037 (PMC9454887; doi:10.7717/peerj-cs.1037)
Supplement: Supplemental Information 1 — The JSON files that we generated to benchmark our system and the other scripts used for benchmarking. [file peerj-cs-08-1037-s001.zip › res-vanilla/mongo_s5_b12.dat]

10284
10294
10853
9942
10028
9640
9683
10279
9568
10339
9622
9111
7713
8678
8722
8958
8449
7686
8455
7517
8768
6836
7653
8274
7098
10119
7139
8155
8141
7633
8804
7752
9716
7422
8032
7341
7672
5974
6484
6085
6478
7683
5687
8397
8576
7752
8180
7540
5728
6134
7342
8186
8151
7302
8254
6765
7607
6697
7202
6816
