# Supplementary material for: Ephemeral data handling in microservices with Tquery
Source: PeerJ Comput Sci. 2022 Jul 22;8:e1037. doi: 10.7717/peerj-cs.1037 (PMC9454887; doi:10.7717/peerj-cs.1037)
Supplement: Supplemental Information 1 — The JSON files that we generated to benchmark our system and the other scripts used for benchmarking. [file peerj-cs-08-1037-s001.zip › res-vanilla/mongo_s3_b5.dat]

4382
4385
4385
4380
4384
3727
4021
4188
3833
3888
4524
4388
3462
3921
4275
4239
4767
4837
3805
4799
3230
3744
3189
3551
3573
3483
3452
3357
4124
3266
3728
3404
3601
3040
3262
3815
3248
3493
3812
3294
4263
4384
4485
4362
4422
3390
3624
4001
3447
3959
4641
4494
4282
4345
4461
