# Supplementary material for: Ephemeral data handling in microservices with Tquery
Source: PeerJ Comput Sci. 2022 Jul 22;8:e1037. doi: 10.7717/peerj-cs.1037 (PMC9454887; doi:10.7717/peerj-cs.1037)
Supplement: Supplemental Information 1 — The JSON files that we generated to benchmark our system and the other scripts used for benchmarking. [file peerj-cs-08-1037-s001.zip › res-vanilla/mongo_s3_b8.dat]

5984
5776
6029
5977
5271
5809
5762
5139
4668
5010
4785
4835
4897
4877
4501
4565
4650
5078
3899
4937
4826
3797
4491
4262
4033
4431
3912
4885
4853
4690
4478
4758
3940
3813
4389
3825
4129
3814
3897
4664
4158
3665
4077
3771
3991
3448
4133
4119
2874
3557
3547
3560
3745
3390
3779
4044
