# Supplementary material for: Ephemeral data handling in microservices with Tquery
Source: PeerJ Comput Sci. 2022 Jul 22;8:e1037. doi: 10.7717/peerj-cs.1037 (PMC9454887; doi:10.7717/peerj-cs.1037)
Supplement: Supplemental Information 1 — The JSON files that we generated to benchmark our system and the other scripts used for benchmarking. [file peerj-cs-08-1037-s001.zip › res-vanilla/mongo_s1_b15.dat]

2225
2225
2355
2196
2307
2194
2189
2220
2205
2214
2215
2218
2204
2311
2222
1758
1759
1764
2033
1916
1874
1899
1919
1080
1801
1739
1678
1920
1609
1753
2243
2309
2276
2151
2087
2269
2161
2121
2120
2125
2111
2115
2185
2177
2014
1646
1572
1629
1400
1457
1507
1387
1437
1578
1492
1178
1591
1526
1485
1521
