# Supplementary material for: Ephemeral data handling in microservices with Tquery
Source: PeerJ Comput Sci. 2022 Jul 22;8:e1037. doi: 10.7717/peerj-cs.1037 (PMC9454887; doi:10.7717/peerj-cs.1037)
Supplement: Supplemental Information 1 — The JSON files that we generated to benchmark our system and the other scripts used for benchmarking. [file peerj-cs-08-1037-s001.zip › res-vanilla/mongo_s5_b20.dat]

12064
12549
12762
12308
12310
13054
13374
12482
12486
11309
12081
13478
12124
13759
12703
11031
12070
11793
12783
11254
8257
8426
8280
9604
10706
8725
8775
6713
9287
7541
8122
9192
7922
9305
8611
7963
7562
10796
8890
7653
7531
10560
9445
8824
9033
10180
10530
8184
10081
7692
9955
7338
8257
7495
9693
8209
8503
7352
8470
8530
