# Supplementary material for: Ephemeral data handling in microservices with Tquery
Source: PeerJ Comput Sci. 2022 Jul 22;8:e1037. doi: 10.7717/peerj-cs.1037 (PMC9454887; doi:10.7717/peerj-cs.1037)
Supplement: Supplemental Information 1 — The JSON files that we generated to benchmark our system and the other scripts used for benchmarking. [file peerj-cs-08-1037-s001.zip › res-vanilla/mongo_s1_b10.dat]

1997
1997
1887
1888
1912
1999
1987
1989
1993
1993
2020
1940
2186
2166
2215
2170
1900
2019
1853
1695
1703
1721
1612
1470
1519
1483
1481
1123
1532
1590
1606
1701
1123
1636
1608
1621
1597
1693
1660
1571
975
1248
1168
1243
1413
1481
1308
1224
1164
1298
1204
1292
1487
1491
1357
1215
1227
1314
1439
1444
