# Supplementary material for: Ephemeral data handling in microservices with Tquery
Source: PeerJ Comput Sci. 2022 Jul 22;8:e1037. doi: 10.7717/peerj-cs.1037 (PMC9454887; doi:10.7717/peerj-cs.1037)
Supplement: Supplemental Information 1 — The JSON files that we generated to benchmark our system and the other scripts used for benchmarking. [file peerj-cs-08-1037-s001.zip › res-vanilla/mongo_s4_b20.dat]

8939
9160
9307
9183
9199
8973
8936
8402
8190
8741
8703
8472
8470
8213
8369
8403
8253
8309
8319
7699
8289
8075
6909
9581
9189
8136
8526
7853
6367
8929
6624
8875
7908
8749
9592
8864
7753
9207
7921
6849
6839
6753
7091
7620
7263
6555
6716
8005
8536
7532
6186
7369
7479
8295
7696
7458
7887
7457
8515
8541
