# Supplementary material for: Ephemeral data handling in microservices with Tquery
Source: PeerJ Comput Sci. 2022 Jul 22;8:e1037. doi: 10.7717/peerj-cs.1037 (PMC9454887; doi:10.7717/peerj-cs.1037)
Supplement: Supplemental Information 1 — The JSON files that we generated to benchmark our system and the other scripts used for benchmarking. [file peerj-cs-08-1037-s001.zip › res-vanilla/mongo_s1_b8.dat]

2318
2319
2314
2319
2316
2318
2320
2212
2053
2004
2073
2039
2113
2090
1458
2026
1481
1806
1824
1878
1795
1887
1729
1840
1389
1036
1358
1409
1332
1019
1371
1341
1649
1635
1395
1536
1615
1519
1337
1272
1549
1355
1657
1078
1517
1550
1616
1565
1818
1753
1670
1316
1583
1740
1692
1688
