# Supplementary material for: Ephemeral data handling in microservices with Tquery
Source: PeerJ Comput Sci. 2022 Jul 22;8:e1037. doi: 10.7717/peerj-cs.1037 (PMC9454887; doi:10.7717/peerj-cs.1037)
Supplement: Supplemental Information 1 — The JSON files that we generated to benchmark our system and the other scripts used for benchmarking. [file peerj-cs-08-1037-s001.zip › res-vanilla/mongo_s1_b12.dat]

2440
2469
2424
2453
2445
2418
2450
2439
2454
2470
2470
2470
2791
2488
2623
2433
2660
2234
2574
1782
2385
2413
2375
2573
1732
1390
1361
1717
1717
1682
1629
1588
1567
1708
1388
1457
966
1436
1442
1498
1469
1243
1360
1330
1420
1052
1406
1489
1248
1676
1186
1270
1244
1731
1505
1174
1228
1281
1529
1261
