# Supplementary material for: Ephemeral data handling in microservices with Tquery
Source: PeerJ Comput Sci. 2022 Jul 22;8:e1037. doi: 10.7717/peerj-cs.1037 (PMC9454887; doi:10.7717/peerj-cs.1037)
Supplement: Supplemental Information 1 — The JSON files that we generated to benchmark our system and the other scripts used for benchmarking. [file peerj-cs-08-1037-s001.zip › res-vanilla/mongo_s4_b5.dat]

6386
5960
5965
5958
5986
5105
5752
5042
4501
4280
3904
4440
4566
4121
4382
3963
4449
4551
4813
4229
4357
4172
4183
4359
3651
4031
4055
4099
3959
3926
3898
3717
4142
4416
4077
4326
4128
4177
5036
4237
3833
3943
3728
4029
3941
5326
4931
4456
4332
4325
4115
4320
4347
4063
4073
