# Supplementary material for: Ephemeral data handling in microservices with Tquery
Source: PeerJ Comput Sci. 2022 Jul 22;8:e1037. doi: 10.7717/peerj-cs.1037 (PMC9454887; doi:10.7717/peerj-cs.1037)
Supplement: Supplemental Information 1 — The JSON files that we generated to benchmark our system and the other scripts used for benchmarking. [file peerj-cs-08-1037-s001.zip › res-vanilla/mongo_s2_b15.dat]

3905
3902
5026
3932
3925
4371
4014
3826
3791
4049
3789
3725
3789
3714
3677
3847
3401
4154
3223
3121
3811
3892
3803
3231
3132
3613
3395
3966
2409
3999
2695
2919
2372
3039
2978
2973
2614
2938
2962
2937
3083
2922
2570
2789
2900
3390
2992
3212
2116
2373
3024
2539
2708
2735
2446
2858
2947
2917
2727
3198
