# Supplementary material for: Ephemeral data handling in microservices with Tquery
Source: PeerJ Comput Sci. 2022 Jul 22;8:e1037. doi: 10.7717/peerj-cs.1037 (PMC9454887; doi:10.7717/peerj-cs.1037)
Supplement: Supplemental Information 1 — The JSON files that we generated to benchmark our system and the other scripts used for benchmarking. [file peerj-cs-08-1037-s001.zip › res-vanilla/mongo_s3_b10.dat]

6234
4479
4476
4483
5010
5045
4482
7560
6965
7443
3511
3438
3278
4466
4157
4343
3423
3197
4165
3152
3586
3389
3070
3178
3306
3471
3168
3997
3043
3069
3522
3477
3370
3440
3686
3817
2838
3333
3671
3396
3991
4115
3820
3946
3810
4300
3483
3669
3429
3398
2874
3862
3412
3257
3530
3408
3000
3263
3640
2722
