# Supplementary material for: Ephemeral data handling in microservices with Tquery
Source: PeerJ Comput Sci. 2022 Jul 22;8:e1037. doi: 10.7717/peerj-cs.1037 (PMC9454887; doi:10.7717/peerj-cs.1037)
Supplement: Supplemental Information 1 — The JSON files that we generated to benchmark our system and the other scripts used for benchmarking. [file peerj-cs-08-1037-s001.zip › res-vanilla/mongo_s5_b8.dat]

7758
7262
7721
7689
8900
7725
7528
9228
7511
6272
6871
5736
8216
7403
6698
6845
7623
6565
6759
7531
6519
5863
7455
6284
6460
5837
5619
6844
6376
5786
7185
6436
5771
5404
6310
6220
5891
6195
6685
5723
5404
6198
7032
6657
6294
6062
5991
6602
6140
6497
6129
6523
7020
6200
5472
6132
