# Supplementary material for: Ephemeral data handling in microservices with Tquery
Source: PeerJ Comput Sci. 2022 Jul 22;8:e1037. doi: 10.7717/peerj-cs.1037 (PMC9454887; doi:10.7717/peerj-cs.1037)
Supplement: Supplemental Information 1 — The JSON files that we generated to benchmark our system and the other scripts used for benchmarking. [file peerj-cs-08-1037-s001.zip › res-vanilla/mongo_s3_b12.dat]

6773
5947
6044
6734
5885
6381
6422
7441
5360
6418
5355
5368
4577
4629
4709
5472
4453
4497
5306
4514
4575
4493
4481
4474
3485
3719
2904
3166
3753
3439
3622
3108
3537
2942
3532
3527
3156
3075
3225
4057
4051
3070
4004
3289
3500
3389
4300
3125
4158
4715
4951
3903
4787
3906
3716
3907
3891
3888
4346
3858
