# Supplementary material for: Ephemeral data handling in microservices with Tquery
Source: PeerJ Comput Sci. 2022 Jul 22;8:e1037. doi: 10.7717/peerj-cs.1037 (PMC9454887; doi:10.7717/peerj-cs.1037)
Supplement: Supplemental Information 1 — The JSON files that we generated to benchmark our system and the other scripts used for benchmarking. [file peerj-cs-08-1037-s001.zip › res-vanilla/mongo_s2_b5.dat]

3223
3163
3119
3223
3074
3329
3064
2810
3302
2935
2195
1961
2301
1872
1950
2062
2146
2402
2295
2254
1896
1688
2019
1775
2027
1722
1826
1891
1967
1802
1939
1965
1778
1932
1598
1855
1937
1962
1665
1759
2129
1747
1997
2230
2390
2176
2365
2299
2093
2200
2271
2244
2223
2108
1964
