# Supplementary material for: Ephemeral data handling in microservices with Tquery
Source: PeerJ Comput Sci. 2022 Jul 22;8:e1037. doi: 10.7717/peerj-cs.1037 (PMC9454887; doi:10.7717/peerj-cs.1037)
Supplement: Supplemental Information 1 — The JSON files that we generated to benchmark our system and the other scripts used for benchmarking. [file peerj-cs-08-1037-s001.zip › res-vanilla/mongo_s2_b12.dat]

3680
3623
3589
4058
3498
3475
3786
3489
3499
3296
3535
3403
4132
3084
4396
4017
4347
3831
4054
3801
3552
3617
3755
3617
1963
2914
2810
2539
2605
2536
2359
2494
2529
2497
2425
2791
3019
2468
2405
2203
2743
2923
2515
2814
2732
2066
2479
2860
2928
3192
3398
2902
3429
3061
3210
3279
2871
3266
2904
2912
