# Supplementary material for: Ephemeral data handling in microservices with Tquery
Source: PeerJ Comput Sci. 2022 Jul 22;8:e1037. doi: 10.7717/peerj-cs.1037 (PMC9454887; doi:10.7717/peerj-cs.1037)
Supplement: Supplemental Information 1 — The JSON files that we generated to benchmark our system and the other scripts used for benchmarking. [file peerj-cs-08-1037-s001.zip › res-vanilla/mongo_s2_b10.dat]

3758
3773
3755
3765
3683
3707
3746
3743
4089
3697
3759
3564
4143
3659
3216
3676
3510
4077
3943
3486
2387
2448
2848
2869
2835
2802
2415
2359
2935
2851
2520
2557
2806
2487
2654
2758
2336
2635
2661
2148
3308
3264
3111
3225
2669
3428
2285
2661
3383
2661
3466
2709
3466
2443
2778
2859
3066
3510
2685
3262
