# Supplementary material for: Ephemeral data handling in microservices with Tquery
Source: PeerJ Comput Sci. 2022 Jul 22;8:e1037. doi: 10.7717/peerj-cs.1037 (PMC9454887; doi:10.7717/peerj-cs.1037)
Supplement: Supplemental Information 1 — The JSON files that we generated to benchmark our system and the other scripts used for benchmarking. [file peerj-cs-08-1037-s001.zip › res-vanilla/mongo_s3_b15.dat]

5825
5793
6827
6204
6499
5789
6790
5612
5660
5647
5943
6578
5596
5563
6556
5153
4406
5150
5176
5232
5448
5191
3993
5317
4321
5191
4333
4455
4990
4988
5144
3551
4061
4734
5141
4054
4772
4148
3770
4043
5122
3655
3482
4674
3647
4791
3945
4002
3952
3944
4295
4118
4086
3836
3963
4140
4025
3777
4009
3877
